# Supplementary material for: Increased body mass index is linked to systemic inflammation through altered chromatin co-accessibility in human preadipocytes
Source: Nat Commun. 2023 Jul 14;14:4214. doi: 10.1038/s41467-023-39919-y (PMC10349101; doi:10.1038/s41467-023-39919-y)
Supplement: Supplementary file 3 — Supplementary Data 1 [file 41467_2023_39919_MOESM3_ESM.xlsx]

## Sheet: tableS1
Supplementary Data 1. Metabolic trait measures by the lower and higher BMI sibling subgroups in the BMI-discordant MZ pairs (for description of the parameters, please see the Supplementary Data file).
Trait	npairs	p-value (paired t-test)	Lower BMI sibling mean (SE)	Lower BMI sibling range	Higher BMI sibling mean (SE)	Higher BMI sibling range
BMI (kg/m^2)	50	3.03158e-24	26 (0.64)	20 - 40	32 (0.79)	24 - 46
body fat percent	50	2.36253e-15	34 (1.3)	14 - 52	41 (1)	30 - 57
body fat mass (kg)	50	4.05619e-15	26.8 (1.5)	10.3 - 54	39.3 (1.7)	24 - 66
fat free mass (kg)	50	3.29531e-06	47 (1.36)	29 - 72	51 (1.65)	31 - 74
waist (cm)	49	2.29141e-18	90.1 (1.8)	68.2 - 114	105 (2)	80.8 - 144
hip (cm)	50	3.97034e-20	99 (1.43)	86 - 130	110 (1.74)	95 - 150
WHR	49	1.7039e-06	0.9 (0.02)	0.7 - 1	1 (0.01)	0.8 - 1
liver fat percent	29	2.62279e-06	1.1 (0.29)	0.21 - 7.5	5 (1.1)	0.35 - 22
subcutaneous fat volume (cm^3)	25	1.0636e-09	3900 (420)	1100 - 9790	6470 (550)	3050 - 15100
intraabdominal fat volume (cm^3)	25	1.14806e-08	810 (185)	95 - 4600	1700 (254)	420 - 5900
adipocyte diameter (um)	46	1.71648e-06	80 (2)	60 - 100	90 (2)	70 - 100
adipocyte volume (um^3)	46	1.26217e-09	446 (28)	154 - 994	640 (34)	299 - 1130
HbA1c (mmol/mol)	47	0.000139456	5.4 (0.074)	4.6 - 7.7	5.7 (0.13)	4.8 - 10
fasting glucose (mmol/L)	50	0.00570584	6 (0.1)	5 - 9	6 (0.2)	4 - 20
fasting insulin (pmol/L)	48	1.48214e-07	6.1 (0.59)	0.9 - 25	10 (0.99)	2.1 - 30
Matsuda index	44	5.70899e-08	8 (0.6)	1 - 20	5 (0.4)	0.8 - 10
HOMA-IR	47	5.11692e-09	1.5 (0.17)	0.35 - 6.7	2.8 (0.31)	0.37 - 8.3
total cholesterol (mmol/L)	50	0.382494	5 (0.1)	3 - 7	5 (0.1)	3 - 7
HDL (mmol/L)	50	6.64596e-05	1.7 (0.072)	1 - 3	1.4 (0.061)	0.52 - 2.6
TG (mmol/L)	50	0.000131882	1 (0.07)	0.3 - 2	1 (0.09)	0.5 - 4
LDL (mmol/L)	50	0.116059	2.9 (0.12)	1.5 - 4.8	3.1 (0.13)	1.7 - 5.1
CRP (mg/L)	44	0.000863512	2 (0.5)	0.2 - 10	4 (0.7)	0.1 - 30
AST (U/L)	50	0.958375	28 (1.4)	14 - 63	28 (1.8)	17 - 90
ALT (U/L)	50	0.0716125	30 (2)	8 - 90	30 (3)	10 - 100
GGT (U/L)	28	0.00483142	20 (2.8)	8 - 88	33 (7.2)	10 - 200
Alcohol intake (doses/week)	49	0.710171	5 (1)	0 - 40	5 (1)	0 - 30
