# Supplementary material for: Increased body mass index is linked to systemic inflammation through altered chromatin co-accessibility in human preadipocytes
Source: Nat Commun. 2023 Jul 14;14:4214. doi: 10.1038/s41467-023-39919-y (PMC10349101; doi:10.1038/s41467-023-39919-y)
Supplement: Supplementary file 4 — Supplementary Data 2 [file 41467_2023_39919_MOESM4_ESM.xlsx]

## Sheet: tableS2
Supplementary Data 2. Metabolic trait measures in the ten BMI-discordant MZ pairs from whom we collected preadipocyte data in this study (for description of the parameters, please see the Supplementary Data file).
Trait	npairs	p-value (paired t-test)	Lower BMI sibling mean (SE)	Lower BMI sibling range	Higher BMI sibling mean (SE)	Higher BMI sibling range
BMI (kg/m^2)	10	0.000534972	28 (1.7)	20 - 37	34 (2.3)	24 - 45
body fat percent	10	0.000358865	33 (2.7)	21 - 46	39 (2.7)	30 - 52
body fat mass (kg)	10	0.000298387	30.5 (4.3)	15 - 55.6	42.5 (4.9)	24 - 66
fat free mass (kg)	10	0.000153896	55 (3.07)	35 - 72	60 (3.37)	39 - 74
waist (cm)	10	0.000501669	98.2 (4.2)	76.8 - 121	111 (4.5)	85.7 - 136
hip (cm)	10	5.59857e-05	100 (4.77)	88 - 130	110 (5.69)	93 - 140
WHR	10	0.0330641	0.9 (0.02)	0.9 - 1	1 (0.03)	0.8 - 1
liver fat percent	9	0.00107663	1.8 (0.46)	0.4 - 4.3	6.3 (2.2)	0.8 - 22
subcutaneous fat volume (cm^3)	3	0.0189149	5080*	*	6570*	*
intraabdominal fat volume (cm^3)	3	0.021559	2200*	*	3300*	*
adipocyte diameter (um)	10	0.461766	80 (3)	70 - 100	90 (4)	70 - 100
adipocyte volume (um^3)	10	0.0789893	481 (51)	326 - 789	595 (73)	387 - 1120
HbA1c (mmol/mol)	10	0.0306449	5.2 (0.11)	4.8 - 6	5.6 (0.22)	4.9 - 7.4
fasting glucose (mmol/L)	10	0.0811289	5 (0.1)	5 - 6	6 (0.4)	5 - 10
fasting insulin (pmol/L)	9	0.190076	6.5 (1.8)	2.6 - 19	9.7 (2.6)	2.4 - 29
Matsuda index	8	0.0341989	7 (1)	3 - 10	5 (0.7)	0.8 - 8
HOMA-IR	8	0.0322482	1.6 (0.45)	0.66 - 4.5	2.7 (0.78)	1.1 - 7.9
total cholesterol (mmol/L)	10	0.377201	5 (0.3)	3 - 6	5 (0.3)	4 - 6
HDL (mmol/L)	10	0.000223828	1.6 (0.16)	1 - 2.6	1.4 (0.11)	0.93 - 2
TG (mmol/L)	10	0.0540769	0.9 (0.2)	0.3 - 2	1 (0.4)	0.5 - 4
LDL (mmol/L)	10	0.394688	3 (0.25)	1.8 - 4.4	3.2 (0.29)	2.2 - 5.1
CRP (mg/L)	10	0.269113	3 (1)	0.2 - 10	5 (2)	0.1 - 30
AST (U/L)	10	0.970511	25 (2.7)	15 - 41	24 (2)	17 - 40
ALT (U/L)	10	0.426033	20 (3)	10 - 40	30 (5)	10 - 60
GGT (U/L)	10	0.204299	27 (7.5)	8 - 88	42 (17)	7 - 200
Alcohol intake (doses/week)	10	0.741482	5 (2)	0 - 20	6 (2)	0 - 20
* For this small group only mean is given to safe guard privacy.
