# Supplementary material for: Increased body mass index is linked to systemic inflammation through altered chromatin co-accessibility in human preadipocytes
Source: Nat Commun. 2023 Jul 14;14:4214. doi: 10.1038/s41467-023-39919-y (PMC10349101; doi:10.1038/s41467-023-39919-y)
Supplement: Supplementary file 5 — Supplementary Data 3 [file 41467_2023_39919_MOESM5_ESM.xlsx]

## Sheet: tableS3
Supplementary Data 3. Metabolic trait measures in the nine MZ sibling pairs passing ATAC-seq quality control (for description of the parameters, please see the Supplementary Data file).
Trait	npairs	p-value (paired t-test)	Lower BMI sibling mean (SE)	Lower BMI sibling range	Higher BMI sibling mean (SE)	Higher BMI sibling range
BMI (kg/m^2)	9	0.000105218	27 (1.5)	20 - 33	33 (2.4)	24 - 45
body fat percent	9	0.000105895	32 (2.5)	21 - 41	38 (2.8)	30 - 52
body fat mass (kg)	9	0.000275207	27.7 (3.7)	15 - 48.1	40.4 (5)	24 - 66
fat free mass (kg)	9	5.6989e-05	54 (3.37)	35 - 72	60 (3.75)	39 - 74
waist (cm)	9	0.000183809	95.7 (3.7)	76.8 - 114	110 (4.6)	85.7 - 136
hip (cm)	9	0.00026779	100 (3.91)	88 - 120	110 (5.11)	93 - 140
WHR	9	0.0271006	0.9 (0.02)	0.9 - 1	1 (0.03)	0.8 - 1
liver fat percent	8	0.000819466	1.7 (0.52)	0.4 - 4.3	6.7 (2.5)	0.8 - 22
subcutaneous fat volume (cm^3)	3	0.0189149	5080*	*	6570*	*
intraabdominal fat volume (cm^3)	3	0.021559	2200*	*	3300*	*
adipocyte diameter (um)	9	0.335643	80 (4)	70 - 100	90 (5)	70 - 100
adipocyte volume (um^3)	9	0.0305992	459 (51)	326 - 789	609 (80)	387 - 1120
HbA1c (mmol/mol)	9	0.0397803	5.2 (0.12)	4.8 - 6	5.6 (0.25)	4.9 - 7.4
fasting glucose (mmol/L)	9	0.0984071	5 (0.1)	5 - 6	6 (0.5)	5 - 10
fasting insulin (pmol/L)	8	0.1288	4.9 (0.81)	2.6 - 9.2	9.8 (3)	2.4 - 29
Matsuda index	7	0.00397931	8 (1)	3 - 10	5 (0.8)	0.8 - 8
HOMA-IR	7	0.00924388	1.2 (0.21)	0.66 - 2.1	2.8 (0.9)	1.1 - 7.9
total cholesterol (mmol/L)	9	0.258336	5 (0.3)	3 - 6	5 (0.3)	4 - 6
HDL (mmol/L)	9	0.000759983	1.7 (0.18)	1 - 2.6	1.4 (0.12)	0.93 - 2
TG (mmol/L)	9	0.0546127	0.9 (0.2)	0.3 - 2	1 (0.4)	0.5 - 4
LDL (mmol/L)	9	0.366385	3 (0.28)	1.8 - 4.4	3.2 (0.32)	2.2 - 5.1
CRP (mg/L)	9	0.381887	3 (2)	0.2 - 10	6 (3)	0.1 - 30
AST (U/L)	9	0.970105	25 (3)	15 - 41	25 (2.1)	18 - 40
ALT (U/L)	9	0.266309	20 (3)	10 - 40	30 (5)	10 - 60
GGT (U/L)	9	0.0256306	28 (8.2)	8 - 88	46 (19)	10 - 200
Alcohol intake (doses/week)	9	0.867766	6 (3)	0 - 20	6 (2)	0 - 20
* For this small group only mean is given to safe guard privacy.
