# Supplementary material for: Increased body mass index is linked to systemic inflammation through altered chromatin co-accessibility in human preadipocytes
Source: Nat Commun. 2023 Jul 14;14:4214. doi: 10.1038/s41467-023-39919-y (PMC10349101; doi:10.1038/s41467-023-39919-y)
Supplement: Supplementary file 6 — Supplementary Data 5 [file 41467_2023_39919_MOESM6_ESM.xlsx]

## Sheet: Sheet1
Supplementary Data 5. The A compartment cluster gene ontology enrichment results (for description of the parameters, please see the Supplementary Data file).
A	B	nab	expected_nab	pvalue	adjusted_p
clust1	ribosomal large subunit assembly	2891	2654.31	2.10743e-08	9.59307e-08
clust1	tRNA binding	7255	6676.92	5.31992e-18	9.02058e-17
clust1	histone acetyltransferase complex	7345	6908.27	1.29401e-10	8.08906e-10
clust1	SAGA complex	1251	1078.51	1.87446e-10	1.14279e-09
clust1	Golgi cis cisterna	1763	1645.98	0.000427903	0.000962605
clust1	nuclear ubiquitin ligase complex	738	668.195	0.00100517	0.00210212
clust1	nucleotide binding	10536	10075	1.79066e-08	8.3044e-08
clust1	nuclear-transcribed mRNA catabolic process, nonsense-mediated decay	18266	17012.1	4.51617e-32	3.14164e-30
clust1	mitochondrial fission	2810	2615.36	3.36933e-06	1.05799e-05
clust1	nuclear-transcribed mRNA poly(A) tail shortening	5225	4969.16	8.92171e-06	2.66865e-05
clust1	THO complex	1359	1258.15	0.000522076	0.0011553
clust1	four-way junction DNA binding	4213	4007.49	7.12251e-05	0.000181782
clust1	transcription factor TFIIH core complex	115	76.2213	1.25396e-07	5.0852e-07
clust1	telomere maintenance	13200	12802.2	1.56651e-05	4.48306e-05
clust1	cell morphogenesis	3354	2992.78	8.51004e-16	1.17197e-14
clust1	RNA polymerase II transcription factor binding	3555	3217.41	4.13422e-13	3.52709e-12
clust1	DNA-binding transcription activator activity	1553	1463.99	0.00446498	0.00838304
clust1	DNA-binding transcription repressor activity	1387	1159.44	6.31252e-16	8.78249e-15
clust1	skeletal system development	14655	13735.3	6.56759e-22	1.76415e-20
clust1	ossification	22581	21854	1.41085e-09	7.57947e-09
clust1	angiogenesis	11664	10993	4.55906e-15	5.54651e-14
clust1	blood vessel development	5005	4775.75	4.88937e-05	0.000129666
clust1	G protein-coupled receptor binding	10254	9859.07	1.0702e-06	3.68457e-06
clust1	cell fate specification	3174	3043.14	0.00368448	0.00699511
clust1	stress fiber	8670	8439.07	0.00203344	0.00401508
clust1	ruffle	7798	7268.89	3.28278e-14	3.57678e-13
clust1	photoreceptor outer segment	2468	2243.99	8.3063e-09	4.05306e-08
clust1	morphogenesis of a branching structure	3404	3153.95	5.4816e-08	2.36432e-07
clust1	phosphatidylserine binding	5263	5016.84	2.09757e-05	5.87276e-05
clust1	regulation of cytokine production	26925	25733.2	5.67038e-20	1.27138e-18
clust1	kidney development	13291	12483.2	7.80887e-19	1.4815e-17
clust1	liver development	2076	1903.18	1.365e-06	4.60029e-06
clust1	vasculature development	5588	5007.44	1.50434e-23	4.74565e-22
clust1	sprouting angiogenesis	13112	12641.3	2.75538e-07	1.06035e-06
clust1	cytoplasmic translation	8830	8546.52	0.00016872	0.000404004
clust1	toll-like receptor signaling pathway	11460	11012.1	1.64156e-07	6.46381e-07
clust1	adaptive immune response	1702	1531.48	1.13044e-07	4.61187e-07
clust1	immune effector process	10903	10434.3	1.83524e-08	8.439e-08
clust1	immune system development	2283	2016	4.88027e-13	4.12466e-12
clust1	leukocyte differentiation	10287	9686.15	7.74634e-14	7.53255e-13
clust1	regulation of immune system process	1298	1196.71	0.000354795	0.000808873
clust1	negative regulation of immune system process	20189	19742	8.93041e-05	0.000223714
clust1	positive regulation of immune system process	5494	5236.44	1.31768e-05	3.82747e-05
clust1	regulation of leukocyte migration	6868	6427.1	1.76662e-11	1.2646e-10
clust1	regulation of leukocyte activation	1168	1063.4	9.29743e-05	0.000232479
clust1	regulation of cytokine production involved in immune response	7129	6753.47	2.23048e-08	1.00687e-07
clust1	heart morphogenesis	10107	9652.57	1.43223e-08	6.72532e-08
clust1	regulation of systemic arterial blood pressure	4366	4199.89	0.00169282	0.00337941
clust1	double-stranded DNA binding	12558	12265.2	0.00115996	0.00239861
clust1	transcription coactivator activity	28165	26641.5	1.50538e-30	9.28203e-29
clust1	structural constituent of ribosome	21092	19820.9	1.44938e-28	7.56184e-27
clust1	motor activity	3232	2909.5	3.32393e-13	2.88109e-12
clust1	actin binding	14880	14602.6	0.00474063	0.00881517
clust1	actin monomer binding	2169	1911.58	8.30887e-13	6.87255e-12
clust1	cyclic-nucleotide phosphodiesterase activity	2099	1965.97	0.000247543	0.000576468
clust1	serine-type endopeptidase activity	6148	5745.47	8.52903e-11	5.49626e-10
clust1	fructose-bisphosphate aldolase activity	3069	2908.5	0.000273092	0.000632165
clust1	histone acetyltransferase activity	5807	5292.51	5.91174e-18	9.90034e-17
clust1	endonuclease activity	3972	3615.64	5.0283e-13	4.22346e-12
clust1	endoribonuclease activity	13384	12845.8	5.61622e-09	2.81642e-08
clust1	nucleoside diphosphate kinase activity	2856	2717.1	0.00111552	0.002312
clust1	protein kinase activity	26209	25615.4	4.77101e-06	1.46921e-05
clust1	cyclin-dependent protein serine/threonine kinase activity	4246	4081.7	0.00163467	0.00327781
clust1	protein serine/threonine/tyrosine kinase activity	2369	2135.54	7.6743e-10	4.30173e-09
clust1	protein tyrosine kinase activity	11370	10841.9	5.03538e-10	2.91901e-09
clust1	phosphoprotein phosphatase activity	8790	8543.5	0.0010647	0.00221684
clust1	protein serine/threonine phosphatase activity	12293	11850.9	6.20656e-07	2.24213e-06
clust1	thiol-dependent ubiquitin-specific protease activity	10319	9992.04	5.96195e-05	0.000155096
clust1	enzyme inhibitor activity	9207	8264.8	1.23177e-36	1.85656e-34
clust1	serine-type endopeptidase inhibitor activity	1746	1630.87	0.000498587	0.00110874
clust1	guanyl-nucleotide exchange factor activity	20814	19393.8	6.35338e-36	9.07196e-34
clust1	GTPase activator activity	21535	20417.6	7.10521e-22	1.88985e-20
clust1	integrin binding	9266	8970.94	0.000132283	0.000323319
clust1	hormone activity	3007	2698.64	4.96555e-13	4.18371e-12
clust1	neuropeptide hormone activity	1052	966.029	0.000743981	0.00159307
clust1	extracellular matrix structural constituent	14251	13431.4	4.20212e-18	7.26137e-17
clust1	transporter activity	3744	3531.03	1.1772e-05	3.44525e-05
clust1	ion channel activity	3801	3409.81	4.26388e-16	6.18605e-15
clust1	calcium channel activity	7581	7103.35	4.17733e-12	3.24731e-11
clust1	potassium channel activity	2166	1884.38	3.43173e-15	4.23195e-14
clust1	amino acid:sodium symporter activity	738	668.195	0.00100517	0.00210212
clust1	dicarboxylic acid transmembrane transporter activity	2703	2524.7	1.4658e-05	4.20816e-05
clust1	lipid transporter activity	9436	9158.64	0.000375341	0.000852135
clust1	nucleoside transmembrane transporter activity	1338	1253.45	0.00353455	0.00672929
clust1	iron ion transmembrane transporter activity	1251	1078.51	1.87446e-10	1.14279e-09
clust1	binding	13311	12285.1	9.54387e-30	5.50905e-28
clust1	collagen binding	6095	5915.04	0.00411281	0.00776483
clust1	calcium-dependent phospholipid binding	3499	3164.69	4.49801e-13	3.82542e-12
clust1	phospholipid transporter activity	7833	7565.72	0.000164483	0.000395526
clust1	extracellular region	105149	104305	0.000965016	0.00202638
clust1	transcription factor TFIIH holo complex	165	134.311	0.00138323	0.00282159
clust1	mitochondrial respiratory chain complex III	1304	1123.17	5.95533e-11	3.92155e-10
clust1	mitochondrial matrix	51336	50550.8	1.42714e-05	4.10943e-05
clust1	mitochondrial large ribosomal subunit	10465	10083.7	3.18953e-06	1.00385e-05
clust1	lysosome	37861	37252.4	9.46937e-05	0.000235692
clust1	peroxisome	13564	12918.7	3.31e-12	2.61047e-11
clust1	integral component of peroxisomal membrane	1882	1709.44	3.68043e-07	1.37724e-06
clust1	Golgi stack	2135	1833.34	1.12904e-17	1.82327e-16
clust1	Golgi-associated vesicle	1463	1279.31	4.45441e-10	2.62642e-09
clust1	trans-Golgi network	21935	21365.5	1.59537e-06	5.31389e-06
clust1	actomyosin contractile ring	530	403.268	3.37074e-14	3.65793e-13
clust1	ribosome	6641	6170.23	2.42874e-13	2.16749e-12
clust1	mRNA cleavage and polyadenylation specificity factor complex	3851	3682.13	0.000657869	0.00143052
clust1	eukaryotic translation initiation factor 3 complex	1475	1374	0.000878934	0.00186293
clust1	intermediate filament	7306	6692.36	5.01941e-20	1.13481e-18
clust1	actin filament	10868	10222	5.14886e-15	6.18091e-14
clust1	microvillus	5288	4823.77	4.43121e-16	6.36078e-15
clust1	brush border	4337	3710	7.62104e-36	1.03379e-33
clust1	adherens junction	14081	13376.7	8.10838e-14	7.82848e-13
clust1	focal adhesion	56781	55998.8	3.8839e-05	0.000104534
clust1	carbohydrate metabolic process	7574	6848.16	9.84419e-27	4.45121e-25
clust1	polysaccharide metabolic process	471	353.573	6.54308e-14	6.45505e-13
clust1	glycogen metabolic process	2453	2297.38	7.30929e-05	0.000185849
clust1	monosaccharide metabolic process	2975	2757.73	4.41836e-07	1.63981e-06
clust1	glucose metabolic process	10335	9682.12	4.41824e-16	6.36078e-15
clust1	glycosaminoglycan biosynthetic process	11349	11003.4	5.23269e-05	0.000137828
clust1	amino sugar metabolic process	2791	2614.69	2.52909e-05	7.03013e-05
clust1	UDP-N-acetylglucosamine metabolic process	966	889.808	0.0018364	0.00363927
clust1	mitochondrial electron transport, ubiquinol to cytochrome c	1710	1458.61	1.51409e-15	2.00377e-14
clust1	purine nucleotide biosynthetic process	1741	1600.31	1.79633e-05	5.09774e-05
clust1	nucleoside diphosphate phosphorylation	1577	1480.44	0.00216929	0.00425853
clust1	pyrimidine nucleotide metabolic process	3369	3215.4	0.000916583	0.00193517
clust1	pyrimidine nucleotide biosynthetic process	838	739.044	9.70701e-06	2.88762e-05
clust1	DNA strand elongation involved in DNA replication	4114	3935.3	0.000488154	0.00108733
clust1	base-excision repair	6705	6403.93	4.07263e-06	1.26131e-05
clust1	mismatch repair	5989	5635.67	8.61739e-09	4.18229e-08
clust1	DNA recombination	5371	5173.65	0.000774293	0.00165536
clust1	chromatin remodeling	11356	11068.2	0.000779014	0.00166415
clust1	chromatin silencing at telomere	915	805.864	2.98977e-06	9.45368e-06
clust1	tRNA metabolic process	12170	11375.8	7.4077e-20	1.63391e-18
clust1	tRNA modification	7277	6839.77	1.00044e-10	6.37134e-10
clust1	translational initiation	18896	17741.1	1.91577e-26	8.38303e-25
clust1	translational termination	15587	15272.5	0.00174097	0.00346533
clust1	regulation of translation	10973	10517.2	5.01571e-08	2.17027e-07
clust1	protein dephosphorylation	16196	15843.6	0.000572871	0.0012605
clust1	protein demethylation	3454	3293.3	0.000611039	0.00133905
clust1	protein glycosylation	5717	5530.24	0.00208059	0.00410518
clust1	proteolysis	19540	18925.7	3.94543e-08	1.72933e-07
clust1	cellular amino acid metabolic process	19727	19357.2	0.00106024	0.00221095
clust1	tyrosine metabolic process	1209	1021.77	1.29964e-12	1.05588e-11
clust1	protein targeting	2922	2487.1	3.51813e-26	1.42902e-24
clust1	protein targeting to membrane	26202	24432.8	5.76522e-44	1.30342e-41
clust1	protein targeting to lysosome	3003	2659.01	4.49895e-16	6.41605e-15
clust1	acylglycerol metabolic process	2525	2407.52	0.0033955	0.00650105
clust1	folic acid-containing compound metabolic process	3928	3703.62	6.55147e-06	1.98594e-05
clust1	porphyrin-containing compound metabolic process	943	707.145	1.36242e-26	6.05944e-25
clust1	sulfur compound metabolic process	18578	18145.4	7.71415e-05	0.000195228
clust1	phosphorus metabolic process	2028	1882.7	4.36425e-05	0.000116538
clust1	phosphate-containing compound metabolic process	13826	13345.1	3.18629e-07	1.20564e-06
clust1	cation transport	6529	6034.58	7.63014e-15	8.88436e-14
clust1	neurotransmitter transport	2623	2502.21	0.00313024	0.00601867
clust1	amino acid transport	4337	4028.31	2.86362e-09	1.48832e-08
clust1	Golgi to endosome transport	1859	1702.39	3.701e-06	1.15279e-05
clust1	phagocytosis	20777	20317.2	7.08452e-05	0.000180982
clust1	movement of cell or subcellular component	2525	2074.43	4.89923e-33	4.43054e-31
clust1	complement activation	2363	2240.97	0.00162016	0.00325351
clust1	humoral immune response	1861	1565.39	1.26583e-19	2.58211e-18
clust1	response to oxidative stress	14900	14387.7	1.54905e-07	6.17117e-07
clust1	mitochondrion organization	15501	15120	0.00013895	0.000338393
clust1	peroxisome organization	4543	4322.79	4.15592e-05	0.000111523
clust1	protein catabolic process in the vacuole	1852	1729.25	0.000312591	0.000717478
clust1	lysosome organization	7295	6476.46	2.9026e-35	3.4238e-33
clust1	cell-cell junction assembly	14031	13494.2	1.40005e-08	6.59435e-08
clust1	regulation of mitotic nuclear division	3296	3089.14	5.43439e-06	1.65844e-05
clust1	mitotic cell cycle checkpoint	3912	3665.67	6.64419e-07	2.39385e-06
clust1	centriole replication	3565	3403.77	0.000719119	0.00154349
clust1	meiosis I	1210	1021.77	9.90825e-13	8.14579e-12
clust1	homologous chromosome pairing at meiosis	3895	3710.67	0.000213135	0.00050194
clust1	leukocyte cell-cell adhesion	3096	2949.46	0.000962416	0.00202249
clust1	negative regulation of cell adhesion	8191	7848.11	2.10168e-06	6.81812e-06
clust1	establishment or maintenance of cell polarity	8491	7919.63	4.12563e-15	5.04182e-14
clust1	signal transduction	72764	71953.2	0.000156914	0.000378071
clust1	transmembrane receptor protein tyrosine kinase signaling pathway	40520	39331.9	1.2358e-13	1.17228e-12
clust1	transforming growth factor beta receptor signaling pathway	10242	9930.59	0.000125285	0.000308404
clust1	G protein-coupled receptor signaling pathway, coupled to cyclic nucleotide second messenger	530	440.875	2.83032e-07	1.08456e-06
clust1	adenylate cyclase-modulating G protein-coupled receptor signaling pathway	3491	2970.28	4.34943e-31	2.80953e-29
clust1	positive regulation of cytosolic calcium ion concentration	6008	5688.73	2.22358e-07	8.66748e-07
clust1	multicellular organism development	24277	22784.8	5.91446e-34	5.94294e-32
clust1	gamete generation	3965	3697.91	8.09599e-08	3.41062e-07
clust1	spermatogenesis	10903	10586	0.000155337	0.000374604
clust1	pattern specification process	4816	4547.42	1.11108e-06	3.80601e-06
clust1	axonogenesis	6348	6006.37	6.89654e-08	2.94651e-07
clust1	axon guidance	16992	16566.9	4.84544e-05	0.000128627
clust1	synapse assembly	8343	7546.24	4.36354e-29	2.41598e-27
clust1	central nervous system development	13505	12636.6	2.90486e-21	7.36531e-20
clust1	brain development	24901	24036.9	6.68555e-12	5.06645e-11
clust1	heart development	18377	17517.5	1.45671e-15	1.93728e-14
clust1	neuromuscular junction development	3217	3048.18	0.000184415	0.000438491
clust1	sex differentiation	5169	4643.12	4.9741e-21	1.23805e-19
clust1	response to nutrient	4852	4588.39	1.93501e-06	6.32491e-06
clust1	blood circulation	7406	6798.13	2.09132e-19	4.17188e-18
clust1	tRNA processing	5421	5019.86	4.71591e-12	3.64509e-11
clust1	enzyme activator activity	16099	15427.6	3.18228e-11	2.16923e-10
clust1	DNA-dependent ATPase activity	7276	7081.86	0.00464803	0.00868464
clust1	ubiquinol-cytochrome-c reductase activity	1052	926.408	5.33271e-07	1.95245e-06
clust1	transcription factor binding	16195	15881.6	0.00220924	0.00432132
clust1	sulfotransferase activity	3665	3363.81	2.38314e-10	1.44966e-09
clust1	protein phosphatase 1 binding	1268	1109.07	6.7997e-09	3.36021e-08
clust1	RNA methyltransferase activity	5914	5666.23	5.54026e-05	0.000145297
clust1	heparin binding	6793	6278.01	2.03426e-15	2.64065e-14
clust1	serine-type peptidase activity	2756	2563.32	3.37781e-06	1.05942e-05
clust1	metallopeptidase activity	11200	10909	0.000623063	0.0013621
clust1	omega peptidase activity	915	805.864	2.98977e-06	9.45368e-06
clust1	oligosaccharyltransferase complex	1698	1590.91	0.00103952	0.0021694
clust1	nucleotidase activity	914	805.864	3.67204e-06	1.14509e-05
clust1	5'-nucleotidase activity	2739	2417.59	1.94941e-15	2.56735e-14
clust1	cell population proliferation	12656	12088.6	2.46103e-10	1.49035e-09
clust1	negative regulation of cell population proliferation	45030	44350.7	6.29521e-05	0.000163122
clust1	3'-5'-exodeoxyribonuclease activity	2197	2070.4	0.000672614	0.00145171
clust1	intracellular mRNA localization	1121	978.789	3.39732e-08	1.50113e-07
clust1	cation transmembrane transporter activity	4999	4768.36	4.34251e-05	0.000116071
clust1	ionotropic glutamate receptor complex	1347	1142.31	2.17961e-13	1.96454e-12
clust1	sialyltransferase activity	2079	1951.87	0.000438644	0.000985133
clust1	acetylglucosaminyltransferase activity	3449	3167.04	9.88739e-10	5.45213e-09
clust1	transaminase activity	2467	1987.13	1.08733e-38	1.85214e-36
clust1	organic anion transmembrane transporter activity	11588	11283.8	0.000435136	0.000978065
clust1	phosphatidylcholine transporter activity	2610	2376.29	5.13308e-09	2.58849e-08
clust1	proteasome regulatory particle, base subcomplex	2142	2003.91	0.000164849	0.000395526
clust1	proteasome regulatory particle, lid subcomplex	1408	1316.24	0.00201048	0.00397264
clust1	regulation of Notch signaling pathway	4855	4556.49	6.45817e-08	2.76793e-07
clust1	epsilon DNA polymerase complex	4719	4399.68	4.07483e-09	2.08192e-08
clust1	intrinsic apoptotic signaling pathway in response to DNA damage	7771	7539.53	0.00107468	0.00223589
clust1	carbohydrate transport	2263	2008.28	4.7726e-12	3.67843e-11
clust1	cellular amino acid biosynthetic process	8514	7785.32	6.16935e-24	2.09218e-22
clust1	catabolic process	2996	2852.42	0.00100573	0.00210212
clust1	macromolecule catabolic process	9828	9504.83	4.75652e-05	0.000126514
clust1	aerobic respiration	4009	3772.79	2.58844e-06	8.30077e-06
clust1	fatty acid catabolic process	5519	5241.47	2.71621e-06	8.64915e-06
clust1	glycoprotein biosynthetic process	4261	3748.95	2.48863e-24	8.65597e-23
clust1	cyclic nucleotide metabolic process	3680	3381.61	3.8581e-10	2.2954e-09
clust1	ribonucleoside triphosphate biosynthetic process	165	134.311	0.00138323	0.00282159
clust1	purine ribonucleoside triphosphate biosynthetic process	471	353.573	6.54308e-14	6.45505e-13
clust1	nucleotide-sugar metabolic process	2564	2436.06	0.00152167	0.00307394
clust1	glycolipid biosynthetic process	4486	4206.94	1.45424e-07	5.81054e-07
clust1	ribonucleotide biosynthetic process	395	286.753	1.91072e-14	2.12329e-13
clust1	oligosaccharide biosynthetic process	1835	1671.83	1.15634e-06	3.94115e-06
clust1	folic acid-containing compound biosynthetic process	1654	1474.06	1.1923e-08	5.66497e-08
clust1	response to wounding	5022	4610.88	1.49583e-13	1.38979e-12
clust1	anatomical structure morphogenesis	18835	18009.4	4.07214e-14	4.38402e-13
clust1	post-embryonic development	1858	1656.72	1.7936e-09	9.54126e-09
clust1	animal organ morphogenesis	31583	30785	1.95112e-08	8.94154e-08
clust1	hormone transport	539	415.691	3.48003e-13	2.99725e-12
clust1	regulation of signal transduction	21428	21043.5	0.00108733	0.00226048
clust1	cell-cell recognition	1208	1021.77	1.70248e-12	1.36652e-11
clust1	response to organonitrogen compound	4963	4749.22	0.000145732	0.000353641
clust1	endomembrane system organization	1588	1473.05	0.00025703	0.000597023
clust1	membrane invagination	3257	3052.88	6.37049e-06	1.93324e-05
clust1	H4 histone acetyltransferase activity	644	517.096	1.66907e-11	1.19793e-10
clust1	negative regulation of autophagy	4020	3712.68	7.47287e-10	4.19749e-09
clust1	positive regulation of phospholipase activity	1434	1320.94	0.000148245	0.000358456
clust1	negative regulation of macromolecule biosynthetic process	531	440.875	2.08882e-07	8.15392e-07
clust1	negative regulation of macromolecule metabolic process	2599	2220.83	1.95793e-22	5.65092e-21
clust1	negative regulation of gene expression	41783	40786.8	1.0034e-09	5.52175e-09
clust1	positive regulation of cell development	7120	6566.78	7.12053e-17	1.06729e-15
clust1	positive regulation of phospholipase C activity	1674	1466	4.15088e-11	2.78058e-10
clust1	positive regulation of endopeptidase activity	2979	2812.8	0.000127612	0.000313029
clust1	positive regulation of peptidase activity	3177	2938.38	7.77385e-08	3.29024e-07
clust1	negative regulation of G2/M transition of mitotic cell cycle	8686	8414.56	0.000283106	0.000653117
clust1	regulation of phosphatidylinositol 3-kinase signaling	8460	7761.48	3.35155e-22	9.18459e-21
clust1	inorganic anion transmembrane transporter activity	5121	4876.82	1.87174e-05	5.30067e-05
clust1	amino acid transmembrane transporter activity	3425	2953.49	5.57694e-26	2.22504e-24
clust1	basic amino acid transmembrane transporter activity	1664	1569.08	0.00340505	0.00651475
clust1	neutral amino acid transmembrane transporter activity	3228	2884.66	7.28005e-15	8.55012e-14
clust1	L-amino acid transmembrane transporter activity	4248	3826.17	9.04447e-17	1.34085e-15
clust1	L-lysine transmembrane transporter activity	1251	1078.51	1.87446e-10	1.14279e-09
clust1	ligand-gated ion channel activity	7562	7317.24	0.000449802	0.00100936
clust1	secondary active transmembrane transporter activity	1390	1133.25	2.65898e-20	6.32792e-19
clust1	solute:proton symporter activity	1586	1481.78	0.000945574	0.00199018
clust1	anion:anion antiporter activity	2239	2028.09	1.16531e-08	5.54647e-08
clust1	inorganic molecular entity transmembrane transporter activity	5220	5046.72	0.00279451	0.00540379
clust1	solute:sodium symporter activity	1154	1015.05	1.1651e-07	4.73902e-07
clust1	cholesterol binding	7689	7078.17	7.05261e-19	1.34745e-17
clust1	organophosphate ester transmembrane transporter activity	703	506.015	7.49666e-26	2.86457e-24
clust1	bile acid and bile salt transport	1413	1060.72	1.09231e-38	1.85214e-36
clust1	organophosphate ester transport	703	506.015	7.49666e-26	2.86457e-24
clust1	branched-chain amino acid transport	1677	1556.32	0.000188935	0.000448452
clust1	neutral amino acid transport	2861	2463.59	2.29908e-22	6.45361e-21
clust1	L-amino acid transport	4760	4129.04	7.69481e-33	5.96457e-31
clust1	leucine transport	1369	1184.96	8.70491e-11	5.59631e-10
clust1	phospholipid transport	5179	5012.81	0.00401245	0.0075965
clust1	sterol transport	3007	2613.68	8.42452e-21	2.05907e-19
clust1	small ribosomal subunit	3535	3143.88	1.93005e-17	3.09836e-16
clust1	carbohydrate biosynthetic process	12480	12119.5	5.77325e-05	0.000150894
clust1	carbohydrate catabolic process	4727	4203.92	8.57139e-23	2.5838e-21
clust1	snRNA processing	1928	1575.13	5.38437e-27	2.51859e-25
clust1	iron-sulfur cluster assembly	3959	3670.71	6.27234e-09	3.11094e-08
clust1	kinase activity	17549	17246.8	0.00461241	0.00862817
clust1	phosphorylation	5820	5516.47	5.71358e-07	2.08066e-06
clust1	dephosphorylation	9238	8861.48	9.41625e-07	3.27097e-06
clust1	basolateral plasma membrane	13101	12833.4	0.00367996	0.0069914
clust1	apical plasma membrane	16268	15635.1	5.05671e-10	2.92513e-09
clust1	dendrite development	2548	2275.22	3.4447e-12	2.70884e-11
clust1	palmitoyltransferase activity	4403	4146.5	1.11658e-06	3.82002e-06
clust1	tRNA (adenine) methyltransferase activity	252	196.765	2.13702e-06	6.89386e-06
clust1	posttranscriptional gene silencing	1033	803.849	1.814e-22	5.29181e-21
clust1	gene silencing	1358	1258.15	0.000592586	0.00130072
clust1	pyrophosphatase activity	5759	5587.66	0.00494497	0.00916374
clust1	cell migration	31325	30622.5	7.10951e-07	2.53791e-06
clust1	oxidoreductase activity	31748	31308.8	0.00215141	0.00422954
clust1	sarcoplasm	539	415.691	3.48003e-13	2.99725e-12
clust1	histone acetylation	8295	7807.14	1.41527e-11	1.02118e-10
clust1	histone deubiquitination	4623	4196.87	1.10491e-15	1.49882e-14
clust1	oxidoreductase activity, acting on the CH-OH group of donors, NAD or NADP as acceptor	11060	10806.6	0.00275152	0.00532445
clust1	transferase activity	4773	4554.81	7.57645e-05	0.000191922
clust1	transferase activity, transferring glycosyl groups	1518	1393.14	4.52363e-05	0.000120556
clust1	nucleotidyltransferase activity	3390	3239.57	0.00121789	0.00251264
clust1	phosphatase activity	14574	14107.7	1.40896e-06	4.73083e-06
clust1	hydrolase activity, acting on carbon-nitrogen (but not peptide) bonds, in cyclic amides	586	429.794	1.26554e-19	2.58211e-18
clust1	carbon-carbon lyase activity	2978	2572.05	2.30741e-22	6.45361e-21
clust1	phosphorus-oxygen lyase activity	2506	2218.48	1.15014e-13	1.09871e-12
clust1	isomerase activity	15781	15382.9	7.92049e-05	0.000200264
clust1	ligase activity	19027	18438.5	9.75264e-08	4.0519e-07
clust1	nuclear receptor binding	3805	3662.32	0.00388016	0.00736146
clust1	myosin binding	1261	1066.09	4.817e-13	4.08391e-12
clust1	snRNA binding	6169	5824.72	3.416e-08	1.50693e-07
clust1	nucleoside-triphosphatase activity	561	450.276	3.08396e-10	1.84697e-09
clust1	plasma membrane phospholipid scrambling	1809	1607.03	8.95693e-10	4.97954e-09
clust1	fibroblast growth factor binding	1438	1208.12	1.12383e-15	1.51689e-14
clust1	Wnt-protein binding	2528	2308.46	2.55056e-08	1.14374e-07
clust1	histone-lysine N-methyltransferase activity	8397	8162.06	0.00141701	0.00288831
clust1	peptidyl-tyrosine phosphorylation	5650	5241.81	5.72591e-12	4.37589e-11
clust1	heterocycle biosynthetic process	4888	4037.71	4.88674e-59	2.20962e-56
clust1	protein palmitoylation	3034	2785.27	9.0225e-09	4.36329e-08
clust1	internal peptidyl-lysine acetylation	1739	1600.31	2.35515e-05	6.56009e-05
clust1	SCF ubiquitin ligase complex	6749	6516.75	0.000420459	0.000948217
clust1	DNA N-glycosylase activity	3460	3258.38	1.57777e-05	4.51053e-05
clust1	carbohydrate kinase activity	6931	6691.36	0.000328755	0.000751401
clust1	kinase regulator activity	4013	3867.81	0.00423936	0.007976
clust1	sensory perception of pain	1857	1702.39	4.9048e-06	1.50699e-05
clust1	hexose metabolic process	4895	4368.45	2.79822e-22	7.74649e-21
clust1	triglyceride biosynthetic process	4572	4096.81	1.4326e-19	2.90048e-18
clust1	aromatic compound biosynthetic process	4100	3828.52	8.32686e-08	3.49702e-07
clust1	growth factor binding	12188	11734.4	2.76043e-07	1.06077e-06
clust1	enzyme binding	11081	10673	1.26239e-06	4.25979e-06
clust1	protein kinase binding	24998	24100	1.05336e-12	8.63374e-12
clust1	translesion synthesis	8573	8019.35	3.97457e-14	4.29602e-13
clust1	heme binding	7251	6872	2.19006e-08	9.91791e-08
clust1	neural tube development	6970	6227.98	2.0771e-30	1.25226e-28
clust1	neurogenesis	2007	1860.54	3.4143e-05	9.263e-05
clust1	cell cycle process	1654	1513.68	1.0997e-05	3.23589e-05
clust1	regulation of cell-cell adhesion	2196	1798.42	7.82709e-30	4.61628e-28
clust1	cellular process involved in reproduction in multicellular organism	4305	4116.28	0.00031727	0.000727603
clust1	biological adhesion	2071	1592.92	3.53192e-47	1.06468e-44
clust1	cytosolic large ribosomal subunit	9212	8379.98	1.25513e-28	6.67679e-27
clust1	cytosolic ribosome	1921	1788.68	0.00013367	0.000326121
clust1	cytosolic small ribosomal subunit	6699	6320.99	5.99494e-09	2.99526e-08
clust1	gated channel activity	1645	1504.95	1.07897e-05	3.1818e-05
clust1	signaling	7222	7014.37	0.00235751	0.00459808
clust1	CCR4-NOT complex	2217	2086.18	0.000465163	0.00104124
clust1	actin filament-based process	5134	4790.19	1.28247e-09	6.97265e-09
clust1	actin cytoskeleton organization	19119	18512.4	4.15197e-08	1.81098e-07
clust1	cell junction	17055	16509.1	1.76162e-07	6.8965e-07
clust1	cell-substrate junction	941	707.145	3.52911e-26	1.42902e-24
clust1	lymphocyte differentiation	1907	1622.14	8.87397e-18	1.45031e-16
clust1	myeloid cell differentiation	22343	21704.9	9.63785e-08	4.01035e-07
clust1	regulation of endocytosis	9131	8822.53	5.61239e-05	0.000146973
clust1	platelet activation	5982	5273.37	1.51597e-32	1.08232e-30
clust1	integral component of Golgi membrane	5060	4561.52	2.22439e-19	4.40495e-18
clust1	negative regulation of Wnt signaling pathway	3343	3037.1	1.33772e-11	9.72325e-11
clust1	glycosaminoglycan metabolic process	8131	7773.56	6.7926e-07	2.43439e-06
clust1	myofibril assembly	2306	2021.04	1.35597e-14	1.54569e-13
clust1	carbohydrate binding	5744	5262.63	5.26227e-16	7.35904e-15
clust1	cholesterol transport	9532	9043.81	3.21712e-10	1.92248e-09
clust1	regulation of cell migration	10842	10552.8	0.000545633	0.00120546
clust1	positive regulation of cell migration	38512	37829.3	1.38717e-05	4.01214e-05
clust1	growth cone	6899	6369.01	4.72604e-16	6.64339e-15
clust1	regulation of complement activation	4017	3754.65	1.68877e-07	6.63043e-07
clust1	maturation of SSU-rRNA	2063	1859.87	9.74482e-09	4.68754e-08
clust1	regulation of BMP signaling pathway	3275	2835.63	1.14437e-23	3.74057e-22
clust1	negative regulation of transforming growth factor beta receptor signaling pathway	9081	8705.01	7.8157e-07	2.77176e-06
clust1	signaling receptor activator activity	738	668.195	0.00100517	0.00210212
clust1	leukocyte chemotaxis	4851	4375.84	1.93212e-18	3.54179e-17
clust1	preribosome, small subunit precursor	2523	2260.78	1.91924e-11	1.35951e-10
clust1	GTPase regulator activity	6671	6186.68	5.37183e-14	5.67073e-13
clust1	negative regulation of actin filament polymerization	6127	5778.04	1.96023e-08	8.96812e-08
clust1	regulation of epithelial cell differentiation	11093	10550.8	9.81066e-11	6.26266e-10
clust1	regulation of B cell proliferation	2605	2489.45	0.00459474	0.00860285
clust1	replisome	4252	4046.11	7.47189e-05	0.000189628
clust1	receptor tyrosine kinase binding	3483	3181.48	7.14471e-11	4.65952e-10
clust1	intraciliary transport particle	738	668.195	0.00100517	0.00210212
clust1	Ino80 complex	2437	2298.05	0.000396087	0.000896983
clust1	extracellular matrix	15236	14392.7	6.45365e-18	1.07416e-16
clust1	actomyosin structure organization	1785	1627.51	1.95987e-06	6.39078e-06
clust1	regulation of microtubule polymerization or depolymerization	11108	10672	2.2506e-07	8.76024e-07
clust1	phosphatidylcholine binding	3202	3018.97	4.65943e-05	0.000124053
clust1	biomineral tissue development	2638	2504.56	0.00110965	0.00230159
clust1	intrinsic component of plasma membrane	4313	4046.11	2.92828e-07	1.11579e-06
clust1	extrinsic component of cytoplasmic side of plasma membrane	10132	9545.12	1.91546e-13	1.74971e-12
clust1	cell projection membrane	6811	6401.92	4.01711e-10	2.38477e-09
clust1	regulation of cyclase activity	609	519.782	2.10411e-06	6.81812e-06
clust1	intrinsic component of organelle membrane	561	450.276	3.08396e-10	1.84697e-09
clust1	negative regulation of cellular metabolic process	6465	6200.11	3.76897e-05	0.000101541
clust1	regulation of cellular catabolic process	1625	1500.92	9.33516e-05	0.000233207
clust1	positive regulation of protein-containing complex assembly	11154	10884.2	0.00148934	0.00301761
clust1	translation initiation factor binding	2379	2210.75	1.25319e-05	3.65582e-05
clust1	cytoplasmic vesicle	26875	26394.4	0.000261218	0.000606231
clust1	PcG protein complex	7753	7338.06	3.04228e-09	1.57214e-08
clust1	actin cytoskeleton reorganization	10652	10119.6	8.89098e-11	5.68897e-10
clust1	cell-substrate adhesion	2506	2324.92	4.56278e-06	1.40829e-05
clust1	polyubiquitin modification-dependent protein binding	5216	4767.69	2.43505e-15	3.05847e-14
clust1	receptor internalization	9056	8773.51	0.000215261	0.000506508
clust1	nuclear membrane	27331	26605.9	4.19738e-08	1.82785e-07
clust1	organelle outer membrane	1831	1698.36	8.56135e-05	0.000215206
clust1	positive regulation of TOR signaling	5324	5055.79	3.91238e-06	1.21306e-05
clust1	integrator complex	1572	1297.78	2.92826e-20	6.90814e-19
clust1	small-subunit processome	5665	5488.27	0.00344813	0.00657861
clust1	negative regulation of NF-kappaB transcription factor activity	8328	7969.32	8.50103e-07	2.99523e-06
clust1	negative regulation of response to external stimulus	17282	16080	3.29253e-31	2.17869e-29
clust1	cell division site	9545	9256.02	0.000227654	0.00053474
clust1	regulation of protein polymerization	3560	3148.58	4.34485e-19	8.4197e-18
clust1	alanine transport	907	836.755	0.00305233	0.0058772
clust1	lysosome localization	7190	6476.12	2.74809e-27	1.35556e-25
clust1	regulation of proteasomal ubiquitin-dependent protein catabolic process	1359	1258.15	0.000522076	0.0011553
clust1	response to lipopolysaccharide	5543	5291.5	2.30656e-05	6.43134e-05
clust1	multicellular organismal process	20374	19502.2	1.67358e-14	1.8762e-13
clust1	cytokinetic process	6706	6362.29	1.33244e-07	5.36337e-07
clust1	DNA duplex unwinding	4659	4462.81	0.0003231	0.000739722
clust1	ruffle membrane	7194	6840.1	1.61299e-07	6.36493e-07
clust1	integral component of mitochondrial membrane	902	813.922	0.000170603	0.000407793
clust1	tumor necrosis factor production	6238	6059.09	0.00481933	0.00895537
clust1	RNA biosynthetic process	2716	2516.31	1.18246e-06	4.02005e-06
clust1	cellular response to insulin stimulus	9730	9174.42	1.23566e-12	1.00974e-11
clust1	positive regulation of stress-activated MAPK cascade	3600	3449.77	0.00173993	0.00346533
clust1	regulation of microtubule-based process	3246	3069	9.35818e-05	0.000233376
clust1	sterol binding	2770	2388.71	2.55366e-21	6.53592e-20
clust1	regulation of actin cytoskeleton organization	13215	12426.8	4.38804e-18	7.53368e-17
clust1	nuclear DNA replication	8639	8196.64	2.18469e-09	1.15763e-08
clust1	cellular response to stress	16991	16397.3	1.21167e-08	5.74697e-08
clust1	negative regulation of kinase activity	3699	3294.3	8.65195e-18	1.42259e-16
clust1	positive regulation of kinase activity	9160	8533.09	9.9032e-17	1.46018e-15
clust1	cytoplasmic mRNA processing body assembly	3252	3036.43	1.76789e-06	5.82074e-06
clust1	response to lipid	6859	6389.83	7.31583e-13	6.06968e-12
clust1	response to cytokine	8159	7441.82	3.19212e-24	1.09623e-22
clust1	cellular response to amino acid starvation	5039	4843.24	0.000569824	0.00125584
clust1	protein kinase A regulatory subunit binding	471	353.573	6.54308e-14	6.45505e-13
clust1	regulation of transcription elongation from RNA polymerase II promoter	4282	4014.88	2.57689e-07	9.9873e-07
clust1	Arp2/3 complex-mediated actin nucleation	3913	3723.76	0.000147998	0.000358178
clust1	high-density lipoprotein particle	1515	1393.14	6.84437e-05	0.000175841
clust1	nucleobase-containing small molecule biosynthetic process	3558	3407.12	0.0015552	0.003137
clust1	snRNA 3'-end processing	3121	2959.2	0.000275172	0.000636437
clust1	mitochondrial respiratory chain complex III assembly	2657	2494.48	7.01508e-05	0.000179716
clust1	cellular protein localization	11886	11553.7	0.000146744	0.000355462
clust1	calcium channel complex	1791	1644.63	1.0775e-05	3.18092e-05
clust1	iron ion transmembrane transport	1559	1449.88	0.000468562	0.00104626
clust1	establishment or maintenance of apical/basal cell polarity	608	474.116	1.34535e-13	1.2586e-12
clust1	phosphatidylinositol binding	11687	11199.2	1.56406e-08	7.30346e-08
clust1	PRC1 complex	2876	2651.29	1.01397e-07	4.18071e-07
clust1	tube morphogenesis	13834	13017.7	1.75358e-18	3.23638e-17
clust1	NuA4 histone acetyltransferase complex	2819	2600.59	1.73743e-07	6.81163e-07
clust1	tube development	7139	6913.98	0.000904117	0.00191182
clust1	regulation of dephosphorylation	1457	1261.18	2.21093e-11	1.55395e-10
clust1	regulation of protein dephosphorylation	2644	2492.13	0.000200598	0.000474474
clust1	negative regulation of dephosphorylation	471	353.573	6.54308e-14	6.45505e-13
clust1	vitamin transmembrane transport	3285	2942.41	1.48896e-14	1.68314e-13
clust1	intraciliary retrograde transport	1920	1788.68	0.000150103	0.000362626
clust1	interstrand cross-link repair	13794	13301.8	1.60224e-07	6.35506e-07
clust1	cytoplasmic ribonucleoprotein granule	15675	14928	6.22617e-14	6.45505e-13
clust1	histone methyltransferase activity	2260	2080.14	1.50827e-06	5.05369e-06
clust1	type 2 immune response	1790	1594.6	2.65135e-09	1.38064e-08
clust1	B cell activation	3104	2835.63	8.03855e-10	4.49366e-09
clust1	vacuole fusion, non-autophagic	1495	1378.7	0.000133076	0.000324964
clust1	retrograde transport, endosome to Golgi	8734	8408.85	1.37548e-05	3.98258e-05
clust1	nuclear outer membrane-endoplasmic reticulum membrane network	4712	4400.02	9.10883e-09	4.3972e-08
clust1	negative regulation of protein catabolic process	3234	3087.47	0.00124983	0.00256878
clust1	ribosomal small subunit biogenesis	5913	5681.34	0.000166303	0.000398568
clust1	melanosome	1081	971.402	1.86892e-05	5.29819e-05
clust1	inner ear morphogenesis	1763	1581.84	2.96503e-08	1.32087e-07
clust1	odontogenesis of dentin-containing tooth	3474	3323.85	0.00143342	0.00291739
clust1	myelination	7067	6838.76	0.000713499	0.00153385
clust1	DNA polymerase complex	2139	1983.1	1.9314e-05	5.4412e-05
clust1	response to starvation	1770	1550.28	1.21459e-11	8.8819e-11
clust1	cholesterol homeostasis	6771	6504.33	5.08493e-05	0.000134458
clust1	actomyosin	915	805.864	2.98977e-06	9.45368e-06
clust1	muscle cell differentiation	7400	6870.32	5.87499e-15	7.02152e-14
clust1	histone deacetylase binding	2967	2708.37	1.37731e-09	7.42869e-09
clust1	neuron projection	20669	20034.1	3.38587e-08	1.49851e-07
clust1	chordate embryonic development	13272	12810.2	5.45213e-07	1.98812e-06
clust1	ribosome binding	4103	3815.09	1.25349e-08	5.93496e-08
clust1	neuronal cell body	14185	13278.6	5.40565e-22	1.46655e-20
clust1	peptide biosynthetic process	2460	2264.14	5.14871e-07	1.89018e-06
clust1	positive regulation of programmed cell death	887	814.594	0.00197749	0.00391029
clust1	regulation of GTPase activity	10852	10064.9	7.92194e-22	2.08662e-20
clust1	receptor clustering	2675	2356.14	1.38334e-15	1.84876e-14
clust1	positive regulation of I-kappaB kinase/NF-kappaB signaling	15758	15313.1	9.86937e-06	2.9263e-05
clust1	negative regulation of I-kappaB kinase/NF-kappaB signaling	4127	3812.07	4.79652e-10	2.7949e-09
clust1	stress fiber assembly	1835	1671.83	1.15634e-06	3.94115e-06
clust1	perikaryon	1531	1332.36	3.93126e-11	2.64653e-10
clust1	membrane-bounded organelle	1320	1140.63	1.16538e-10	7.38402e-10
clust1	receptor complex	25649	25113.1	3.0288e-05	8.31695e-05
clust1	Fanconi anaemia nuclear complex	3273	3044.82	4.43696e-07	1.64446e-06
clust1	proteasome assembly	2833	2592.53	8.49685e-09	4.13117e-08
clust1	apoptotic cell clearance	4478	4057.19	8.65783e-16	1.1863e-14
clust1	positive regulation of cysteine-type endopeptidase activity involved in apoptotic process	3946	3773.12	0.000570828	0.00125703
clust1	regulation of MAP kinase activity	2036	1816.22	3.52055e-10	2.09918e-09
clust1	negative regulation of MAP kinase activity	8006	7799.42	0.0040949	0.0077364
clust1	endothelial cell migration	20947	20231.9	6.17787e-10	3.49907e-09
clust1	protein acylation	2132	1809.84	3.86325e-20	8.95811e-19
clust1	positive regulation of GTPase activity	17703	17316	0.000295163	0.000679776
clust1	sequence-specific DNA binding	21872	21521.9	0.00326508	0.00626461
clust1	skin development	12365	11973.8	1.13372e-05	3.32878e-05
clust1	nuclear replication fork	4438	4224.74	5.94261e-05	0.000154873
clust1	cellular amide metabolic process	7531	7249.42	5.03689e-05	0.000133318
clust1	axon terminus	2262	2060.66	6.4731e-08	2.76996e-07
clust1	protein-containing complex subunit organization	2859	2659.35	2.2806e-06	7.3483e-06
clust1	histone H3 acetylation	9888	9616.98	0.000691889	0.00149213
clust1	histone H4 acetylation	6845	6072.18	1.33182e-33	1.24594e-31
clust1	regulation of system process	16783	16217	4.68795e-08	2.03169e-07
clust1	cellular component biogenesis	1783	1627.51	2.63314e-06	8.42418e-06
clust1	organelle membrane contact site	2430	2262.46	1.70462e-05	4.85222e-05
clust1	cellular biosynthetic process	18014	17303.9	3.27985e-11	2.22456e-10
clust1	cellular protein metabolic process	18410	18099.7	0.0045044	0.00845121
clust1	small molecule catabolic process	17260	16907.7	0.000854126	0.0018146
clust1	interspecies interaction between organisms	71406	69567.5	3.23864e-18	5.63233e-17
clust1	multi-organism cellular process	3435	2903.46	5.40078e-33	4.72655e-31
clust1	autophagy of nucleus	1258	1109.07	5.49268e-08	2.36534e-07
clust1	protein targeting to ER	17074	15811	8.40823e-35	9.12461e-33
clust1	innate immune response	28621	28049.4	2.51949e-05	7.01064e-05
clust1	regulation of innate immune response	10159	9575.68	2.90721e-13	2.56079e-12
clust1	intermediate filament cytoskeleton	6251	6049.35	0.00147989	0.0030007
clust1	regulation of bone resorption	1423	1144.33	2.28604e-23	7.04776e-22
clust1	apical part of cell	4370	3990.37	2.32535e-13	2.08207e-12
clust1	synapse	12492	11960.7	2.52814e-09	1.3241e-08
clust1	proton-transporting ATP synthase complex, coupling factor F(o)	471	353.573	6.54308e-14	6.45505e-13
clust1	respiratory chain complex IV	1611	1494.54	0.000236462	0.000553036
clust1	cadherin binding	46340	45809.7	0.00209713	0.00413182
clust1	leukocyte activation	3236	3060.6	0.000105911	0.000262408
clust1	fat cell differentiation	15207	14884.3	0.00114041	0.00235998
clust1	positive regulation of cell differentiation	37269	35731.7	9.52854e-24	3.15255e-22
clust1	negative regulation of Notch signaling pathway	4194	3898.7	7.67345e-09	3.76757e-08
clust1	regulation of angiogenesis	12606	11555.8	6.67625e-33	5.32726e-31
clust1	positive regulation of transcription, DNA-templated	65111	64487.9	0.00219541	0.00430047
clust1	positive regulation of phosphate metabolic process	6806	6579.54	0.000619508	0.00135542
clust1	ADP metabolic process	471	353.573	6.54308e-14	6.45505e-13
clust1	regulation of JNK cascade	5125	4860.37	3.41192e-06	1.06889e-05
clust1	ribose phosphate biosynthetic process	941	707.145	3.52911e-26	1.42902e-24
clust1	heterocycle metabolic process	2921	2715.76	1.52222e-06	5.08595e-06
clust1	lymphocyte activation	2710	2533.1	1.76263e-05	5.00734e-05
clust1	protein autophosphorylation	21894	21532.7	0.00240294	0.00467996
clust1	microtubule polymerization	11838	11528.9	0.000405719	0.000918029
clust1	regulation of bone remodeling	518	423.079	2.48601e-08	1.11665e-07
clust1	phosphatidylinositol phosphorylation	10904	10407.7	2.46854e-09	1.29539e-08
clust1	metal ion binding	5878	5661.53	0.000422886	0.000952898
clust1	hormone secretion	587	429.794	7.50505e-20	1.64203e-18
clust1	secretion	2735	2603.28	0.00158702	0.00319168
clust1	carboxylic acid transport	6085	5738.76	2.26015e-08	1.01857e-07
clust1	acylglycerol lipase activity	1808	1662.77	1.40129e-05	4.04868e-05
clust1	phosphatidylinositol-mediated signaling	6243	6043.98	0.0016971	0.00338547
clust1	developmental pigmentation	1534	1341.43	1.70654e-10	1.05464e-09
clust1	regulation of synaptic plasticity	10549	9736.85	7.72479e-24	2.58733e-22
clust1	Golgi vesicle budding	1608	1493.2	0.000287714	0.000663185
clust1	regulation of receptor-mediated endocytosis	7643	7275.94	1.36506e-07	5.48652e-07
clust1	mitochondrion distribution	814	647.042	2.6107e-15	3.24901e-14
clust1	cell development	15396	14905.5	7.91514e-07	2.80337e-06
clust1	perinuclear region of cytoplasm	48477	46954.3	2.91783e-18	5.1403e-17
clust1	rhythmic process	2187	1680.56	4.65711e-50	1.57934e-47
clust1	animal organ development	16843	15704.3	8.05723e-29	4.37185e-27
clust1	positive regulation of biological process	20934	20153.3	1.3404e-11	9.72325e-11
clust1	negative regulation of biological process	26461	25615.7	7.57449e-11	4.89276e-10
clust1	embryonic organ development	6147	5880.46	2.07187e-05	5.80681e-05
clust1	developmental growth	11921	11510.8	2.68526e-06	8.57073e-06
clust1	embryonic morphogenesis	11578	11031.3	1.75185e-10	1.08017e-09
clust1	reproductive structure development	9413	8946.1	1.47403e-09	7.90325e-09
clust1	multicellular organismal reproductive process	4277	3759.69	9.93771e-25	3.64338e-23
clust1	anatomical structure formation involved in morphogenesis	21587	21134.8	0.000126831	0.000311396
clust1	axon extension	7207	6924.05	3.084e-05	8.45996e-05
clust1	oligodendrocyte differentiation	5363	5023.89	4.9763e-09	2.5141e-08
clust1	skeletal muscle fiber development	999	756.84	3.00268e-26	1.27285e-24
clust1	tissue remodeling	2306	2197.66	0.00469239	0.00875546
clust1	dendrite morphogenesis	7001	6199.44	2.63459e-35	3.24893e-33
clust1	anatomical structure development	7038	6555.03	3.07967e-13	2.70393e-12
clust1	chemical homeostasis	8973	8574.05	1.29355e-07	5.23792e-07
clust1	positive regulation of epithelial cell proliferation	11748	11417.4	0.000144891	0.000352231
clust1	positive regulation of peptidyl-tyrosine phosphorylation	8750	8538.13	0.0048782	0.00905236
clust1	regulation of axonogenesis	6610	6230.67	4.13255e-09	2.10745e-08
clust1	positive regulation of axonogenesis	5814	5236.77	2.28522e-22	6.45361e-21
clust1	positive regulation of immune response	3364	3017.96	1.73522e-14	1.9373e-13
clust1	regulation of synapse structure or activity	914	805.864	3.67204e-06	1.14509e-05
clust1	regulation of synapse organization	9674	9096.52	1.25454e-13	1.18591e-12
clust1	B cell receptor signaling pathway	3079	2863.84	9.15277e-07	3.19171e-06
clust1	regulation of T cell activation	2930	2780.23	0.000512873	0.00113771
clust1	negative regulation of cell activation	1613	1488.5	8.26381e-05	0.00020853
clust1	positive regulation of cell activation	115	76.2213	1.25396e-07	5.0852e-07
clust1	regulation of body fluid levels	7980	7478.42	1.2999e-12	1.05588e-11
clust1	cognition	9994	9740.88	0.00163743	0.00327848
clust1	regulation of chemotaxis	7991	7469.01	1.51385e-13	1.40174e-12
clust1	detection of mechanical stimulus	1531	1423.69	0.000517425	0.00114687
clust1	actin filament binding	22351	21401.4	1.37464e-15	1.84623e-14
clust1	negative regulation of transport	28861	28071.3	6.05263e-09	3.01114e-08
clust1	regulation of DNA metabolic process	10602	10305.7	0.000338208	0.000772356
clust1	regulation of small GTPase mediated signal transduction	14944	13949.5	5.78166e-25	2.14872e-23
clust1	positive regulation of developmental process	28159	27580	1.68423e-05	4.79971e-05
clust1	sugar transmembrane transporter activity	2128	1901.5	2.61806e-10	1.5784e-09
clust1	negative regulation of cellular component organization	37549	36788	9.12961e-07	3.1892e-06
clust1	striated muscle cell differentiation	3907	3706.64	5.68175e-05	0.000148646
clust1	release of sequestered calcium ion into cytosol	2527	2240.64	1.88369e-13	1.72651e-12
clust1	regulation of protein transport	30111	29546.7	5.01144e-05	0.000132774
clust1	maintenance of location	4059	3811.4	9.49928e-07	3.29559e-06
clust1	regulation of multicellular organismal process	22101	21758.7	0.00421846	0.00794219
clust1	positive regulation of multicellular organismal process	51601	50639.5	1.10632e-07	4.52026e-07
clust1	negative regulation of multicellular organismal process	60281	59596.3	0.000473667	0.00105679
clust1	positive regulation of lymphocyte activation	6546	6192.06	3.71268e-08	1.63515e-07
clust1	protein polymerization	1818	1559.68	2.11142e-15	2.71483e-14
clust1	establishment of spindle orientation	914	805.864	3.67204e-06	1.14509e-05
clust1	chromosome separation	586	429.794	1.26554e-19	2.58211e-18
clust1	negative regulation of hydrolase activity	8952	8705.68	0.00119472	0.00246673
clust1	regulation of stress fiber assembly	11011	10671	5.32993e-05	0.000140253
clust1	regulation of cytoskeleton organization	5041	4832.5	0.000239592	0.000559392
clust1	proteolysis involved in cellular protein catabolic process	5443	5112.2	1.54462e-08	7.22507e-08
clust1	establishment of vesicle localization	1587	1455.26	2.54657e-05	7.07148e-05
clust1	positive regulation of protein kinase B signaling	9969	9697.9	0.000725664	0.00155508
clust1	regulation of calcium ion transport	5124	4938.94	0.0012532	0.00257181
clust1	positive regulation of nervous system development	1526	1335.72	2.55513e-10	1.54389e-09
clust1	regulation of synaptic transmission, glutamatergic	1326	1097.99	7.38556e-17	1.10094e-15
clust1	inositol phosphate phosphatase activity	2234	2046.89	4.59858e-07	1.69741e-06
clust1	cardiac muscle cell development	2223	1850.8	1.02761e-25	3.87211e-24
clust1	canonical Wnt signaling pathway	6240	5908.66	1.32989e-07	5.36108e-07
clust1	molecular adaptor activity	18263	17725.3	6.7756e-07	2.43151e-06
clust1	ciliary membrane	4760	4465.49	7.16945e-08	3.05349e-07
clust1	regulation of lipase activity	1563	1433.09	2.86679e-05	7.89604e-05
clust1	head development	2970	2603.61	2.38866e-18	4.26344e-17
clust1	type I interferon signaling pathway	7967	7305.49	3.18015e-21	7.98867e-20
clust1	bone development	8380	7529.12	5.67826e-33	4.79332e-31
clust1	calcium ion transport into cytosol	2617	2349.43	1.81963e-11	1.29571e-10
clust1	epithelium development	7216	6809.88	1.72504e-09	9.19454e-09
clust1	muscle tissue development	1590	1495.88	0.0029445	0.00567361
clust1	skeletal muscle organ development	1005	902.567	3.32907e-05	9.04988e-05
clust1	regulation of dendritic spine development	3006	2860.48	0.000873015	0.00185328
clust1	peptidase regulator activity	4156	3915.83	2.70091e-06	8.61055e-06
clust1	endopeptidase regulator activity	2286	2139.23	0.000106235	0.00026297
clust1	connective tissue development	3180	2860.14	3.27859e-13	2.8509e-12
clust1	protein localization to lysosome	1721	1572.44	4.96303e-06	1.52315e-05
clust1	axon development	6361	5949.29	6.79525e-11	4.45302e-10
clust1	cytoskeleton-dependent cytokinesis	5998	5769.98	0.000235061	0.000550233
clust1	transferase complex, transferring phosphorus-containing groups	586	429.794	1.26554e-19	2.58211e-18
clust1	collagen-containing extracellular matrix	33801	32008.9	4.9945e-35	5.64587e-33
clust1	protein-DNA complex assembly	4824	4557.5	1.378e-06	4.63836e-06
clust1	intracellular organelle lumen	24975	24307.2	1.29716e-07	5.2447e-07
clust1	glycosylation	3295	3087.47	5.0344e-06	1.54157e-05
clust1	positive regulation of ERK1 and ERK2 cascade	9848	9466.55	1.5252e-06	5.08964e-06
clust1	SAGA-type complex	3894	3709.32	0.000206895	0.000488092
clust1	platelet aggregation	6475	5944.92	4.47848e-17	6.86447e-16
clust1	K63-linked polyubiquitin modification-dependent protein binding	4075	3823.82	6.89905e-07	2.46928e-06
clust1	adenylyltransferase activity	5055	4742.17	2.8096e-08	1.25783e-07
clust1	uridylyltransferase activity	1079	827.689	6.49319e-26	2.55305e-24
clust1	SWI/SNF superfamily-type complex	10547	10236.5	0.000164825	0.000395526
clust1	proteasome binding	1879	1669.82	4.80068e-10	2.7949e-09
clust1	protein modification by small protein removal	3425	3232.19	3.37877e-05	9.17577e-05
clust1	regulation of leukocyte proliferation	620	537.578	1.60186e-05	4.56978e-05
clust1	growth factor receptor binding	2627	2497.84	0.00157179	0.00316575
clust1	organelle assembly	21610	21108.9	2.15387e-05	6.02418e-05
clust1	DNA conformation change	1968	1844.76	0.00045626	0.001023
clust1	cellular response to growth factor stimulus	20090	19568.7	4.49094e-06	1.38769e-05
clust1	cellular response to steroid hormone stimulus	4583	4317.42	7.73276e-07	2.74594e-06
clust1	cellular response to osmotic stress	2036	1846.77	8.13513e-08	3.4218e-07
clust1	cellular response to endogenous stimulus	12718	12115.8	1.96374e-11	1.3874e-10
clust1	cellular response to external stimulus	5880	5694.43	0.00257157	0.00499047
clust1	granulocyte chemotaxis	4475	4167.66	6.06001e-09	3.01114e-08
clust1	nitrogen compound transport	10022	9596.49	1.00848e-07	4.17076e-07
clust1	DUBm complex	471	353.573	6.54308e-14	6.45505e-13
clust1	DNA biosynthetic process	3894	3601.2	2.59375e-09	1.35324e-08
clust1	cell periphery	5765	5354.96	7.65827e-12	5.77135e-11
clust1	multivesicular body sorting pathway	1559	1449.88	0.000468562	0.00104626
clust1	monocarboxylic acid catabolic process	3144	2965.91	6.40305e-05	0.000165443
clust1	pyrimidine-containing compound metabolic process	6100	5774.01	1.52698e-07	6.09221e-07
clust1	protein localization to membrane	5881	5607.8	7.95101e-06	2.38883e-05
clust1	protein localization to peroxisome	471	353.573	6.54308e-14	6.45505e-13
clust1	regulation of response to stress	1791	1594.6	2.20364e-09	1.1654e-08
clust1	negative regulation of transmembrane receptor protein serine/threonine kinase signaling pathway	2740	2576.75	8.49092e-05	0.000213691
clust1	regulation of peptide hormone secretion	1060	844.142	2.70096e-19	5.30992e-18
clust1	regulation of cellular response to growth factor stimulus	2894	2513.96	3.09025e-20	7.22746e-19
clust1	negative regulation of cellular response to growth factor stimulus	4705	4478.59	3.46766e-05	9.38899e-05
clust1	organophosphate biosynthetic process	6505	5875.42	1.23933e-23	4.00273e-22
clust1	RNA polymerase II transcription regulator complex	18335	18016.1	0.00343518	0.00656314
clust1	dendritic spine organization	5748	5282.1	5.00685e-15	6.03714e-14
clust1	organic cyclic compound binding	10300	9330.9	1.6734e-34	1.74613e-32
clust1	supramolecular fiber organization	4215	4049.47	0.00144391	0.00293652
clust1	neuron projection guidance	522	397.895	7.60443e-14	7.42115e-13
clust1	spliceosomal snRNP complex	165	134.311	0.00138323	0.00282159
clust1	myeloid leukocyte migration	5085	4836.53	1.22827e-05	3.59083e-05
clust1	side of membrane	3314	3145.55	0.000239188	0.000558929
clust1	plasma membrane region	12066	11571.5	1.70923e-08	7.95392e-08
clust1	cation transmembrane transport	4890	4594.77	1.01222e-07	4.17985e-07
clust1	inorganic anion transmembrane transport	2924	2671.44	2.56626e-09	1.34147e-08
clust1	cell-cell adhesion via plasma-membrane adhesion molecules	4632	4328.83	1.80029e-08	8.32058e-08
clust1	nuclear chromosome segregation	471	353.573	6.54308e-14	6.45505e-13
clust1	actin-based cell projection	471	353.573	6.54308e-14	6.45505e-13
clust1	vesicle-mediated transport in synapse	608	474.116	1.34535e-13	1.2586e-12
clust1	vesicle tethering complex	2248	2134.2	0.00258908	0.00501726
clust1	ion channel regulator activity	1055	946.89	1.90497e-05	5.38353e-05
clust1	synaptic vesicle cycle	1653	1474.06	1.43282e-08	6.72532e-08
clust1	vesicle cytoskeletal trafficking	1550	1181.26	3.66777e-38	5.85333e-36
clust1	regulation of neurotransmitter receptor activity	964	885.443	0.00128504	0.00263515
clust1	plasma membrane bounded cell projection morphogenesis	2850	2689.23	0.000150864	0.000364142
clust1	modification-dependent protein binding	4688	4353.34	5.85773e-10	3.32469e-09
clust1	catalytic activity, acting on a tRNA	16449	15871.8	1.80515e-08	8.32885e-08
clust1	ATPase-coupled intramembrane lipid transporter activity	2434	2199	1.03948e-09	5.70873e-09
clust1	cell-cell signaling by wnt	1004	902.567	3.96459e-05	0.000106494
clust1	regulation of phospholipase C activity	471	353.573	6.54308e-14	6.45505e-13
clust1	regulation of NIK/NF-kappaB signaling	2521	2187.58	4.41524e-18	7.53368e-17
clust1	carbohydrate derivative transport	4515	4232.8	1.15073e-07	4.68758e-07
clust1	nucleoside phosphate biosynthetic process	3142	2963.9	6.35801e-05	0.000164436
clust1	organic cyclic compound biosynthetic process	6823	5981.86	5.5287e-40	1.07138e-37
clust1	heterocyclic compound binding	9992	8959.53	2.11983e-40	4.42393e-38
clust1	carbohydrate derivative transmembrane transporter activity	2390	2127.48	4.41396e-12	3.42145e-11
clust1	alpha-amino acid metabolic process	17470	16962.8	1.67019e-06	5.54619e-06
clust1	organic hydroxy compound metabolic process	5998	5712.57	3.77794e-06	1.17272e-05
clust1	response to oxygen-containing compound	20891	20300	3.29261e-07	1.24108e-06
clust1	regulation of cell cycle phase transition	737	668.195	0.00118552	0.0024496
clust1	regulation of chromatin organization	2098	1926.35	1.85062e-06	6.06369e-06
clust1	L-alpha-amino acid transmembrane transport	5537	4853.99	8.44574e-33	6.36481e-31
clust1	positive regulation of intracellular signal transduction	18939	18404.2	1.23504e-06	4.1831e-06
clust1	regulation of supramolecular fiber organization	8852	8490.45	1.5106e-06	5.05369e-06
clust1	regulation of response to wounding	2815	2645.25	5.50345e-05	0.000144539
clust1	negative regulation of proteolysis involved in cellular protein catabolic process	2079	1954.56	0.000582929	0.00128056
clust1	regulation of telomere maintenance via telomere lengthening	1543	1448.2	0.00234062	0.0045717
clust1	cell surface receptor signaling pathway involved in cell-cell signaling	738	668.195	0.00100517	0.00210212
clust1	endopeptidase complex	471	353.573	6.54308e-14	6.45505e-13
clust1	oxidoreductase complex	4380	4110.91	2.90435e-07	1.10823e-06
clust1	transferase complex	10591	10267.7	8.99335e-05	0.000225083
clust1	neutrophil migration	4057	3638.81	2.87648e-17	4.51092e-16
clust1	DNA repair complex	2539	2378.64	5.90475e-05	0.000154035
clust1	basic amino acid transmembrane transport	1297	1148.02	9.03551e-08	3.77709e-07
clust1	sequence-specific double-stranded DNA binding	50343	49092.5	2.47561e-12	1.97539e-11
clust1	regulation of multicellular organismal development	14953	14405.2	2.06903e-08	9.43406e-08
clust1	regulation of cellular macromolecule biosynthetic process	9937	9627.72	0.000109632	0.00027064
clust1	regulation of AMPA receptor activity	2125	1827.63	2.84958e-17	4.49471e-16
clust1	positive regulation of response to DNA damage stimulus	4461	4200.9	9.28157e-07	3.23246e-06
clust1	positive regulation of cysteine-type endopeptidase activity	1601	1410.26	6.73389e-10	3.79814e-09
clust1	negative regulation of apoptotic signaling pathway	4390	4226.76	0.00209959	0.00413366
clust10	transition metal ion transport	726	630.154	0.000113484	0.00141855
clust10	mitotic sister chromatid segregation	1694	1536.24	4.10378e-05	0.000655465
clust10	G2/M transition of mitotic cell cycle	4186	3967.84	0.000361346	0.00356183
clust10	SNARE binding	920	817.608	0.000278303	0.00282396
clust10	mRNA splicing, via spliceosome	7283	6984.53	0.000214483	0.00231239
clust10	chromosome, centromeric region	1666	1523.82	0.000201589	0.00222911
clust10	kinetochore	3070	2782.5	2.6628e-08	1.48172e-06
clust10	condensed nuclear chromosome kinetochore	656	584.376	0.00262044	0.0156411
clust10	spindle pole	4005	3697.69	2.22016e-07	9.3409e-06
clust10	regulation of immune effector process	1999	1858.8	0.000871219	0.00686234
clust10	single-stranded DNA binding	3416	3238.29	0.00131327	0.00918403
clust10	double-stranded RNA binding	1654	1543.06	0.00382582	0.0208972
clust10	single-stranded RNA binding	2032	1870.32	0.000133083	0.00161668
clust10	microtubule motor activity	1463	1266.16	2.25246e-08	1.37145e-06
clust10	metalloendopeptidase activity	1229	1115.74	0.000550622	0.004896
clust10	signal sequence binding	1093	955.304	6.50566e-06	0.00017265
clust10	structural molecule activity	4127	3905.17	0.000257838	0.0026633
clust10	intracellular	3268	3066.39	0.000185169	0.00208769
clust10	nuclear pore	1815	1701.62	0.00484093	0.0249272
clust10	chromosome	5268	4948.83	2.98248e-06	8.98847e-05
clust10	endoplasmic reticulum lumen	4608	4357.4	9.2198e-05	0.00123288
clust10	endoplasmic reticulum membrane	14461	14113.5	0.00211542	0.0131737
clust10	endoplasmic reticulum-Golgi intermediate compartment	2244	2079.3	0.000218827	0.00234457
clust10	cis-Golgi network	646	571.168	0.00149414	0.0100679
clust10	centriole	2687	2548.84	0.00490188	0.0251659
clust10	microtubule	4348	4100.59	6.99717e-05	0.000992465
clust10	microtubule associated complex	2866	2577.01	6.61473e-09	5.18655e-07
clust10	spindle microtubule	2229	2047.58	4.18863e-05	0.00066288
clust10	cell cortex	2710	2546.97	0.000914129	0.00716761
clust10	double-strand break repair via nonhomologous end joining	2129	1988.29	0.00122328	0.00882161
clust10	nucleosome assembly	2054	1902.77	0.000389361	0.0037733
clust10	mRNA processing	1817	1694.75	0.00235517	0.0144066
clust10	RNA export from nucleus	2217	2074.48	0.00133822	0.00927078
clust10	mRNA export from nucleus	3692	3507.16	0.00131141	0.00918403
clust10	protein folding	3967	3660.3	2.04495e-07	9.04499e-06
clust10	protein methylation	1088	997.764	0.0035488	0.0200711
clust10	phospholipid metabolic process	623	538.659	0.000241188	0.00252151
clust10	glycerophospholipid metabolic process	537	472.073	0.00245877	0.014882
clust10	ATP biosynthetic process	1078	990.889	0.00471801	0.024367
clust10	ion transport	894	774.364	1.39578e-05	0.00029725
clust10	intracellular protein transport	6768	6481.16	0.000225084	0.00239673
clust10	endoplasmic reticulum to Golgi vesicle-mediated transport	3637	3267.84	4.52994e-11	8.68238e-09
clust10	retrograde vesicle-mediated transport, Golgi to endoplasmic reticulum	2170	1845.89	2.76993e-14	1.34861e-11
clust10	intra-Golgi vesicle-mediated transport	523	408.925	2.12508e-08	1.37145e-06
clust10	muscle contraction	1718	1550.84	1.54449e-05	0.000324907
clust10	response to unfolded protein	636	534.678	1.05554e-05	0.000246054
clust10	microtubule-based movement	1957	1728.1	2.30563e-08	1.37145e-06
clust10	endoplasmic reticulum organization	2524	2322.31	1.87449e-05	0.000373942
clust10	Golgi organization	2958	2778.16	0.000460265	0.00424576
clust10	vacuolar acidification	580	506.753	0.000989217	0.007584
clust10	chromosome segregation	2170	1986.36	2.58193e-05	0.000463941
clust10	sister chromatid cohesion	1183	1090.71	0.00430286	0.0227682
clust10	metaphase/anaphase transition of mitotic cell cycle	219	181	0.00457241	0.0237874
clust10	mitotic spindle assembly checkpoint	1036	950.539	0.00466285	0.0241544
clust10	neuropeptide signaling pathway	283	234.438	0.00145481	0.00991919
clust10	regulation of actin polymerization or depolymerization	337	279.914	0.000613967	0.00524303
clust10	zinc ion binding	6134	5919.58	0.00389051	0.0211707
clust10	attachment of spindle microtubules to kinetochore	854	772.916	0.00297873	0.017185
clust10	extrinsic apoptotic signaling pathway via death domain receptors	1915	1737.09	1.35453e-05	0.000295768
clust10	response to heat	713	611.035	3.17122e-05	0.00054162
clust10	external side of plasma membrane	2631	2405.72	2.70811e-06	8.49362e-05
clust10	response to organic substance	2352	2207.53	0.00160972	0.0107991
clust10	regulation of G2/M transition of mitotic cell cycle	2985	2782.5	8.28167e-05	0.0011338
clust10	regulation of gene expression	3854	3639.61	0.000256391	0.0026633
clust10	programmed cell death	2041	1887.51	0.000301984	0.00304633
clust10	endomembrane system	2879	2638.47	1.69583e-06	5.51943e-05
clust10	protein transport	3049	2898.96	0.00414012	0.0221106
clust10	disulfide oxidoreductase activity	1025	914.713	0.000212175	0.0023019
clust10	proton transmembrane transporter activity	1868	1730.57	0.000726472	0.00595685
clust10	chloride transmembrane transporter activity	574	491.494	0.000174183	0.00199026
clust10	lipid catabolic process	534	468.273	0.00209277	0.0131107
clust10	RNA metabolic process	1998	1849.93	0.000428823	0.00399849
clust10	vesicle-mediated transport	4862	4567.9	7.51068e-06	0.000193372
clust10	cyclin-dependent protein serine/threonine kinase regulator activity	1140	1043.12	0.00221047	0.0136181
clust10	PML body	1813	1688.65	0.0019471	0.012486
clust10	ATPase activity	8093	7585.07	1.66647e-09	1.51298e-07
clust10	protein sumoylation	1913	1787.09	0.00227695	0.0139777
clust10	purine nucleotide binding	7248	6920.18	4.48775e-05	0.000697454
clust10	peptidyl-amino acid modification	3075	2912.35	0.00194132	0.012486
clust10	phosphatase regulator activity	102	72.1951	0.00060154	0.00521436
clust10	antigen processing and presentation	4666	4379.23	8.27269e-06	0.000200991
clust10	metal ion transport	880	786.788	0.000733923	0.00597137
clust10	Z disc	1090	997.583	0.0028323	0.0166181
clust10	regulation of mitotic metaphase/anaphase transition	504	439.262	0.00177379	0.0116342
clust10	vesicle coat	342	274.547	4.86032e-05	0.000741951
clust10	clathrin vesicle coat	670	568.695	1.88597e-05	0.000373942
clust10	COPI vesicle coat	278	190.832	8.97748e-10	9.1095e-08
clust10	transport vesicle	1522	1321.53	2.44148e-08	1.40385e-06
clust10	COPII-coated ER to Golgi transport vesicle	949	860.009	0.0019967	0.0126629
clust10	clathrin-coated vesicle	2148	1981.54	0.000131496	0.00160872
clust10	trans-Golgi network transport vesicle	546	454.582	1.678e-05	0.000340535
clust10	clathrin binding	950	817.729	3.02221e-06	8.98847e-05
clust10	dynein complex	173	139.806	0.00497167	0.0253995
clust10	protein-macromolecule adaptor activity	2967	2794.56	0.000806737	0.006413
clust10	epithelial cell differentiation	2659	2520.44	0.00455242	0.0237874
clust10	SNARE complex	691	587.271	1.62226e-05	0.000333142
clust10	leading edge membrane	593	516.041	0.000610957	0.00524303
clust10	small GTPase binding	1641	1521.89	0.00178797	0.0116828
clust10	regulation of cellular metabolic process	2913	2667.3	1.15892e-06	3.91988e-05
clust10	regulation of cellular biosynthetic process	1061	926.655	7.95585e-06	0.000196055
clust10	positive regulation of protein modification process	5066	4845.64	0.00107856	0.0081245
clust10	chromatin DNA binding	2408	2272.97	0.00363285	0.0202805
clust10	nucleosome binding	2224	2097.46	0.00456318	0.0237874
clust10	positive regulation of cytokinesis	1088	994.809	0.00257762	0.0154927
clust10	developmental process	2140	1958.07	2.69487e-05	0.000472311
clust10	regulation of localization	1670	1544.75	0.00111971	0.00836148
clust10	protein localization to organelle	3738	3536.48	0.00048891	0.00448601
clust10	membrane protein proteolysis	613	545.957	0.00356657	0.0201057
clust10	protein localization to kinetochore	690	609.708	0.000975277	0.00751051
clust10	DNA replication-independent nucleosome organization	1398	1281.06	0.0008538	0.00675598
clust10	intracellular signal transduction	5200	4937.62	0.000117181	0.00145422
clust10	regulation of phosphorylation	1970	1836.3	0.00139653	0.00955959
clust10	positive regulation of phosphorylation	700	623.942	0.00198435	0.012631
clust10	post-translational protein modification	8108	7798.58	0.000275272	0.00280973
clust10	establishment of protein localization	1212	1101.5	0.000691837	0.00576531
clust10	negative regulation of cell cycle	1939	1805.48	0.00129316	0.00917981
clust10	phosphatidylcholine metabolic process	1186	1093.12	0.00410606	0.0219967
clust10	metal ion transmembrane transporter activity	650	570.263	0.000719602	0.00594406
clust10	regulation of lipid biosynthetic process	3434	3269.83	0.00311418	0.0177589
clust10	cell motility	970	879.852	0.0019622	0.0125363
clust10	NADP binding	842	751.565	0.000805401	0.006413
clust10	regulation of protein secretion	787	709.044	0.00289301	0.0168028
clust10	unfolded protein binding	2870	2669.65	7.07671e-05	0.000992465
clust10	import into nucleus	1142	1040.65	0.00135932	0.00934193
clust10	positive regulation of protein metabolic process	1291	1196.01	0.00497683	0.0253995
clust10	cell division	2096	1904.21	7.40048e-06	0.000193372
clust10	organelle localization	1887	1707.95	1.01389e-05	0.000239583
clust10	regulation of endopeptidase activity	174	131.664	0.000264728	0.00271819
clust10	iron ion homeostasis	302	228.467	1.54885e-06	5.138e-05
clust10	lipid homeostasis	1122	1020.32	0.00117822	0.0086856
clust10	regulation of mitotic spindle organization	1327	1194.14	9.17572e-05	0.00123288
clust10	regulation of cellular localization	10432	10146.8	0.0031194	0.0177589
clust10	regulation of gene silencing	2680	2520.86	0.00113878	0.00846724
clust10	membrane organization	6041	5673.02	4.74869e-07	1.8617e-05
clust10	chaperone-mediated protein folding	1621	1508.44	0.00301235	0.017321
clust10	intracellular protein transmembrane transport	159	117.49	0.000162882	0.00191077
clust10	protein-containing complex assembly	8506	8211.19	0.000720178	0.00594406
clust10	leukocyte proliferation	59	33.0517	2.31563e-05	0.000434181
clust10	endoplasmic reticulum exit site	579	464.956	1.32184e-07	6.33384e-06
clust10	signal transduction by p53 class mediator	6667	6446.48	0.00439576	0.0231886
clust10	mitotic spindle	4384	4031.05	1.21957e-08	8.76566e-07
clust10	regulation of cellular response to stress	7166	6864.87	0.000166294	0.00192522
clust10	establishment of protein localization to membrane	847	764.533	0.00239995	0.0146287
clust10	non-motile cilium	562	494.51	0.00209772	0.0131107
clust10	cell-cell adhesion	1805	1646.8	6.97322e-05	0.000992465
clust10	inorganic cation transmembrane transport	826	746.016	0.00287393	0.0167578
clust10	plasma membrane bounded cell projection	967	882.747	0.00382812	0.0208972
clust10	regulation of intracellular signal transduction	4695	4506.98	0.00381908	0.0208972
clust10	positive regulation of cell cycle G1/S phase transition	1335	1234.98	0.0036173	0.0202593
clust10	organelle disassembly	1243	1135.64	0.00115577	0.00855664
clust10	non-motile cilium assembly	1017	923.036	0.00162786	0.0108419
clust2	nuclear-transcribed mRNA catabolic process, nonsense-mediated decay	10100	9794.17	0.000572591	0.0261802
clust2	regulation of cytokine production	15216	14815.1	0.000231686	0.013952
clust2	kidney development	7438	7186.78	0.000975311	0.0376257
clust2	guanyl-nucleotide exchange factor activity	11508	11165.3	0.000298172	0.0167315
clust2	GTPase activator activity	12076	11754.7	0.000942509	0.0369374
clust2	extracellular matrix structural constituent	8022	7732.69	0.000251595	0.0147902
clust2	peroxisome	7726	7437.5	0.000198479	0.0128959
clust2	brush border	2270	2135.91	0.00132325	0.0466729
clust2	translational initiation	10538	10213.9	0.000349924	0.0179992
clust2	protein targeting to membrane	14680	14066.4	7.9858e-09	2.19077e-06
clust2	acyl-CoA metabolic process	6318	6038.5	6.48418e-05	0.00516434
clust2	cholesterol biosynthetic process	5651	5371.38	2.30831e-05	0.00237467
clust2	blood circulation	4155	3913.8	1.95829e-05	0.00230239
clust2	neural tube development	3769	3585.56	0.000681802	0.0295328
clust2	cytosolic large ribosomal subunit	5130	4824.5	1.10719e-06	0.00019526
clust2	leukocyte chemotaxis	2671	2519.25	0.00081599	0.033578
clust2	extracellular matrix	8571	8286.14	0.000493859	0.0234488
clust2	protein targeting to ER	9542	9102.7	3.0685e-07	6.31345e-05
clust2	regulation of small GTPase mediated signal transduction	8357	8030.97	5.19331e-05	0.00430942
clust2	defense response to virus	11627	11311.1	0.000918637	0.0365825
clust2	collagen-containing extracellular matrix	18938	18428.1	2.60761e-05	0.00238451
clust3	endoplasmic reticulum to Golgi vesicle-mediated transport	2501	2308.69	4.87463e-05	0.0400695
clust3	retrograde vesicle-mediated transport, Golgi to endoplasmic reticulum	1459	1304.1	1.55284e-05	0.0255288
clust4	cell-cell signaling	1304	1171.02	9.59365e-05	0.0362
clust5	autophagosome assembly	1486	1310.06	8.57011e-07	7.32697e-06
clust5	ubiquitin ligase complex	2190	2044.58	0.000997849	0.00342749
clust5	activation of MAPK activity	2137	1949.18	1.45364e-05	8.4714e-05
clust5	phagophore assembly site	734	619.984	4.21248e-06	2.87642e-05
clust5	RNA polymerase II cis-regulatory region sequence-specific DNA binding	23679	22392.6	7.86488e-20	1.52972e-17
clust5	DNA-binding transcription factor activity, RNA polymerase II-specific	22763	21829.5	2.022e-11	8.06725e-10
clust5	DNA-binding transcription activator activity, RNA polymerase II-specific	5934	5670.13	0.000295881	0.00121155
clust5	response to hypoxia	1440	1264.24	5.68671e-07	5.20502e-06
clust5	ATPase activator activity	480	357.603	1.97045e-10	6.0118e-09
clust5	cell activation	498	435.13	0.00231204	0.00708095
clust5	regulation of protein phosphorylation	904	739.762	1.59599e-09	3.51245e-08
clust5	positive regulation of protein phosphorylation	4757	4555.99	0.00212983	0.0065885
clust5	chondrocyte differentiation	760	678.778	0.00156263	0.00508673
clust5	leukocyte activation involved in immune response	9325	8873.57	6.67172e-07	5.9662e-06
clust5	leukocyte mediated immunity	9010	8604.73	5.83658e-06	3.79988e-05
clust5	T cell mediated immunity	1590	1436.06	3.61868e-05	0.000192831
clust5	positive regulation of lymphocyte mediated immunity	1049	939.66	0.000294058	0.00120727
clust5	regulation of adaptive immune response	978	860.058	4.72333e-05	0.000242558
clust5	positive regulation of adaptive immune response	1135	976.493	3.16702e-07	3.1589e-06
clust5	system process	1850	1715.97	0.000945821	0.00326319
clust5	adenylate kinase activity	317	270.278	0.00420106	0.0117358
clust5	monooxygenase activity	613	525.453	0.000119473	0.000553272
clust5	phospholipase activity	957	718.435	1.59329e-18	2.47916e-16
clust5	MAP kinase kinase activity	1076	904.327	9.95256e-09	1.59183e-07
clust5	protein kinase inhibitor activity	2171	1996.73	6.88077e-05	0.00034206
clust5	cytokine receptor activity	1542	1412.49	0.000443954	0.00167668
clust5	G protein-coupled receptor activity	1245	1138.46	0.00129652	0.00434142
clust5	cytokine activity	1320	1173.34	1.4193e-05	8.30237e-05
clust5	cytokine receptor binding	610	482.05	7.10672e-09	1.17639e-07
clust5	delayed rectifier potassium channel activity	401	286.878	4.76793e-11	1.72532e-09
clust5	copper ion binding	1113	962.082	9.17383e-07	7.75787e-06
clust5	calcium ion binding	3742	3539.78	0.000477704	0.00179465
clust5	protein binding	15878	15492.5	0.00111121	0.00379175
clust5	phospholipid binding	2631	2391.34	5.89411e-07	5.3633e-06
clust5	lysosomal membrane	6113	5694.97	1.21929e-08	1.87842e-07
clust5	endosome	5932	5517.9	1.00257e-08	1.59183e-07
clust5	early endosome	5042	4814.91	0.000738181	0.0026224
clust5	late endosome	3110	2798.17	1.95802e-09	3.906e-08
clust5	autophagosome	1532	1379.63	3.06065e-05	0.000166517
clust5	endoplasmic reticulum	17381	17024.5	0.00390892	0.0111397
clust5	endoplasmic reticulum membrane	13983	13488.1	8.09055e-06	5.05932e-05
clust5	lipid droplet	1514	1327.76	2.33014e-07	2.43336e-06
clust5	integral component of plasma membrane	13601	12801.3	1.76463e-13	1.19381e-11
clust5	cell-cell junction	2487	2322.12	0.000460594	0.00173531
clust5	axoneme	1733	1548.52	1.94623e-06	1.48448e-05
clust5	organic acid metabolic process	666	572.892	8.82607e-05	0.000425182
clust5	regulation of transcription by RNA polymerase II	29568	28520.1	2.61753e-11	1.01822e-09
clust5	transcription elongation from RNA polymerase II promoter	1779	1664.72	0.00415456	0.0116268
clust5	transcription by RNA polymerase III	1559	1331.44	3.36285e-10	9.17999e-09
clust5	ubiquitin-dependent protein catabolic process	4978	4785.17	0.00400341	0.0113674
clust5	phosphatidylinositol biosynthetic process	2076	1948.95	0.00320293	0.0094211
clust5	icosanoid metabolic process	804	627.305	2.70586e-12	1.23818e-10
clust5	steroid catabolic process	255	175.113	4.83231e-09	8.4484e-08
clust5	ATP biosynthetic process	1041	946.981	0.00187374	0.00592589
clust5	ion transport	824	740.05	0.00172585	0.0055448
clust5	calcium ion transport	954	837.809	4.89873e-05	0.000250738
clust5	iron ion transport	1558	1300.26	7.45048e-13	4.14034e-11
clust5	lipid transport	2402	2126.08	1.28279e-09	2.93533e-08
clust5	cellular metal ion homeostasis	429	343.597	4.48277e-06	3.00655e-05
clust5	intracellular protein transport	6539	6193.96	6.05169e-06	3.90723e-05
clust5	post-Golgi vesicle-mediated transport	485	387.461	8.16237e-07	7.10785e-06
clust5	receptor-mediated endocytosis	1627	1424.53	5.76152e-08	7.28856e-07
clust5	vesicle fusion	1340	1206.08	8.9257e-05	0.000427335
clust5	activation of cysteine-type endopeptidase activity involved in apoptotic process	2063	1876.96	1.21883e-05	7.28229e-05
clust5	inflammatory response	3539	3274.11	2.15982e-06	1.6314e-05
clust5	endoplasmic reticulum organization	2392	2219.4	0.000179705	0.000792129
clust5	Golgi organization	2954	2655.05	3.54405e-09	6.41226e-08
clust5	endosome organization	1939	1695.97	2.36633e-09	4.60251e-08
clust5	cell communication	485	410.748	0.000230108	0.000974097
clust5	cell adhesion	3182	2924.69	1.16397e-06	9.48242e-06
clust5	enzyme linked receptor protein signaling pathway	476	376.049	3.06098e-07	3.07283e-06
clust5	transmembrane receptor protein serine/threonine kinase signaling pathway	1418	1244.41	6.4073e-07	5.76287e-06
clust5	adenylate cyclase-activating G protein-coupled receptor signaling pathway	1151	1054.54	0.00246867	0.00744429
clust5	Ras protein signal transduction	2077	1890.33	1.22152e-05	7.28229e-05
clust5	cell-cell signaling	2259	2016.28	4.02908e-08	5.35833e-07
clust5	determination of left/right symmetry	253	211.426	0.00409213	0.0115142
clust5	sensory perception	894	756.997	5.57994e-07	5.14973e-06
clust5	behavior	2713	2557.41	0.00160082	0.00520016
clust5	circadian rhythm	1921	1734.41	5.18788e-06	3.40605e-05
clust5	monocarboxylic acid transmembrane transporter activity	451	367.287	1.28941e-05	7.59972e-05
clust5	regulation of actin polymerization or depolymerization	324	267.511	0.000542857	0.00201115
clust5	growth factor activity	835	581.135	1.14348e-24	5.93085e-22
clust5	steroid metabolic process	1471	1367.7	0.00431126	0.0119578
clust5	insulin receptor signaling pathway	2422	2213.87	6.44183e-06	4.14194e-05
clust5	steroid hydroxylase activity	308	254.081	0.000706003	0.00251959
clust5	extrinsic apoptotic signaling pathway via death domain receptors	1866	1660.11	2.95186e-07	3.00202e-06
clust5	purine ribonucleotide metabolic process	819	680.334	1.00342e-07	1.17393e-06
clust5	purine ribonucleotide catabolic process	401	342.502	0.00145496	0.00482713
clust5	purine ribonucleoside triphosphate metabolic process	259	205.144	0.000184625	0.00080245
clust5	response to temperature stimulus	215	144.102	1.184e-08	1.84231e-07
clust5	cellular response to starvation	2732	2417.97	9.16591e-11	2.97128e-09
clust5	response to UV	3161	2890.92	2.92331e-07	2.99254e-06
clust5	hormone-mediated signaling pathway	1083	939.084	2.13426e-06	1.61996e-05
clust5	negative regulation of metabolic process	1256	1063.99	3.24391e-09	6.00896e-08
clust5	negative regulation of catabolic process	600	531.852	0.00274947	0.00819574
clust5	external side of plasma membrane	2636	2299.12	1.1545e-12	5.98802e-11
clust5	endosome membrane	6109	5667.3	1.64109e-09	3.54658e-08
clust5	regulation of gene expression	3699	3478.33	0.000122604	0.000564412
clust5	regulation of signaling receptor activity	1141	1029.81	0.000428881	0.00163163
clust5	regulation of autophagy	1537	1405.69	0.000358423	0.00142636
clust5	posttranscriptional regulation of gene expression	650	579.463	0.00295722	0.00876496
clust5	negative regulation of cell communication	892	748.408	1.38182e-07	1.53579e-06
clust5	positive regulation of cell-substrate adhesion	1823	1674.98	0.000224905	0.000956155
clust5	regulation of hormone levels	1386	1236.97	1.7151e-05	9.92083e-05
clust5	regulation of mitochondrion organization	3017	2816.16	0.000105891	0.00049671
clust5	regulation of metal ion transport	100	72.2816	0.00139113	0.0046351
clust5	programmed cell death	2109	1803.87	4.41081e-13	2.54193e-11
clust5	endomembrane system	2807	2521.55	7.33219e-09	1.19905e-07
clust5	protein transport	2986	2770.5	2.80062e-05	0.000154531
clust5	disulfide oxidoreductase activity	990	874.18	7.30529e-05	0.000362007
clust5	ion transmembrane transporter activity	287	229.353	0.000150295	0.000677853
clust5	potassium ion transmembrane transporter activity	710	633.415	0.00202395	0.00632383
clust5	sodium ion transmembrane transporter activity	732	589.838	5.42308e-09	9.07811e-08
clust5	chloride transmembrane transporter activity	577	469.715	7.72545e-07	6.79141e-06
clust5	organic anion transport	1515	1379.11	0.000194902	0.000839505
clust5	monocarboxylic acid transport	1138	998.281	7.73024e-06	4.86974e-05
clust5	peptide transport	354	296.447	0.000792471	0.00278978
clust5	integral component of membrane	8546	8056.86	1.73571e-08	2.57216e-07
clust5	mRNA metabolic process	1550	1424.13	0.000670158	0.00241381
clust5	vesicle-mediated transport	4731	4365.48	1.43786e-08	2.17214e-07
clust5	endosomal transport	2275	2045.79	2.56259e-07	2.65826e-06
clust5	macroautophagy	3225	3005.45	4.09379e-05	0.0002133
clust5	regulation of macroautophagy	2185	1957.54	1.75286e-07	1.92074e-06
clust5	RNA polymerase II general transcription initiation factor activity	1087	999.78	0.00490758	0.01335
clust5	basolateral plasma membrane	2391	2203.03	4.31878e-05	0.000224001
clust5	protein ubiquitination	9664	9208.75	8.46189e-07	7.28933e-06
clust5	oxidoreductase activity, acting on paired donors, with incorporation or reduction of molecular oxygen	679	581.48	4.64249e-05	0.000239196
clust5	phosphotransferase activity, phosphate group as acceptor	844	764.144	0.00330588	0.00966907
clust5	hydrolase activity	828	751.232	0.00437997	0.0121052
clust5	hydrolase activity, acting on carbon-nitrogen (but not peptide) bonds	957	848.184	0.000153493	0.000690274
clust5	ATPase activity	7626	7248.96	4.63822e-06	3.09746e-05
clust5	regulation of transforming growth factor beta receptor signaling pathway	1146	972.458	2.18446e-08	3.09002e-07
clust5	purine nucleotide binding	6974	6613.53	4.68493e-06	3.11528e-05
clust5	regulation of phosphate metabolic process	537	462.567	0.000483882	0.00180991
clust5	cytokine-mediated signaling pathway	9622	9233.25	2.61727e-05	0.0001451
clust5	protein kinase regulator activity	308	246.703	0.000101307	0.000479129
clust5	extrinsic component of membrane	2007	1849.29	0.000181399	0.000797338
clust5	lipid storage	1423	1290.29	0.000170738	0.000761228
clust5	modification-dependent protein catabolic process	293	248.201	0.00421783	0.0117541
clust5	positive regulation of cell-cell adhesion	605	506.951	1.24585e-05	7.39904e-05
clust5	negative regulation of signaling	892	748.408	1.38182e-07	1.53579e-06
clust5	metal ion transport	1015	751.924	3.58876e-21	9.30686e-19
clust5	cellular monovalent inorganic cation homeostasis	259	205.144	0.000184625	0.00080245
clust5	cell projection organization	102	71.3593	0.000408537	0.00156959
clust5	clathrin-coated vesicle	2065	1893.73	5.95885e-05	0.000300064
clust5	endocytic vesicle	4949	4745.62	0.00231633	0.00708095
clust5	trans-Golgi network transport vesicle	556	434.439	7.39774e-09	1.19905e-07
clust5	secretory granule	7430	7196.34	0.00426656	0.011855
clust5	sphingolipid biosynthetic process	1231	1136.1	0.00406492	0.0114792
clust5	protein import into mitochondrial matrix	527	406.598	3.49701e-09	6.40159e-08
clust5	regulation of cell adhesion	1555	1428.34	0.000631478	0.00229575
clust5	positive regulation of Wnt signaling pathway	564	429.827	1.68207e-10	5.23461e-09
clust5	B cell differentiation	767	689.038	0.00255895	0.00768674
clust5	ubiquitin-dependent ERAD pathway	1931	1772.92	0.000128259	0.00058354
clust5	intracellular steroid hormone receptor signaling pathway	1866	1741.1	0.00219964	0.00677749
clust5	coated vesicle membrane	1312	1189.36	0.000297468	0.00121391
clust5	secretory granule membrane	4063	3878.25	0.00225042	0.00692027
clust5	protein-macromolecule adaptor activity	2994	2670.73	2.04425e-10	6.11704e-09
clust5	positive regulation of actin filament polymerization	773	699.356	0.00462975	0.0126829
clust5	mammary gland development	965	859.367	0.000258488	0.00108412
clust5	endoplasmic reticulum unfolded protein response	2578	2439.59	0.00403013	0.0114224
clust5	organelle membrane	358	251.141	5.35848e-11	1.89495e-09
clust5	leading edge membrane	597	493.175	2.87635e-06	2.0914e-05
clust5	small GTPase binding	1622	1454.45	8.12176e-06	5.05932e-05
clust5	regulation of cellular biosynthetic process	968	885.593	0.00478381	0.0130361
clust5	positive regulation of cellular catabolic process	2000	1805.31	3.1493e-06	2.25821e-05
clust5	cullin-RING ubiquitin ligase complex	1560	1307.98	2.62515e-12	1.2378e-10
clust5	ubiquitin protein ligase binding	2110	1895.63	5.59321e-07	5.14973e-06
clust5	late endosome membrane	966	860.808	0.000277114	0.00114984
clust5	Golgi cisterna	659	568.972	0.000140903	0.000637341
clust5	regulation of TOR signaling	718	586.726	6.15766e-08	7.60423e-07
clust5	regulation of response to external stimulus	1912	1792.74	0.00393067	0.0111812
clust5	positive regulation of ion transmembrane transporter activity	490	416.858	0.000312737	0.00127055
clust5	protein modification by small protein conjugation	991	837.694	1.02119e-07	1.1858e-06
clust5	endocytic recycling	1040	902.021	3.53099e-06	2.48607e-05
clust5	regulation of cytokinesis	1154	1044.91	0.000599212	0.00219382
clust5	circadian regulation of gene expression	1748	1533.65	3.03974e-08	4.21116e-07
clust5	regulation of actin filament-based process	463	405.33	0.00376569	0.010771
clust5	amide binding	1598	1414.97	8.17676e-07	7.10785e-06
clust5	histone H2A ubiquitination	865	717.34	3.35426e-08	4.53845e-07
clust5	activating transcription factor binding	576	506.259	0.00171108	0.0055123
clust5	cell adhesion mediated by integrin	915	811.813	0.00024281	0.00102388
clust5	cellular polysaccharide biosynthetic process	311	258.807	0.00113899	0.00387805
clust5	ion transmembrane transport	2850	2293.12	3.12007e-31	4.85483e-28
clust5	plasma lipoprotein particle clearance	1202	1092.7	0.00076505	0.00270549
clust5	BBSome	156	117.76	0.000505519	0.00188179
clust5	cellular macromolecule biosynthetic process	297	201.224	6.60704e-11	2.2349e-09
clust5	regulation of Rho protein signal transduction	1103	955.857	1.55985e-06	1.21356e-05
clust5	phosphatidylinositol 3-kinase complex, class III	290	191.252	6.33032e-12	2.66216e-10
clust5	intracellular signal transduction	4927	4718.82	0.0017698	0.00564306
clust5	ribonucleoprotein granule	274	193.442	1.67311e-08	2.50322e-07
clust5	ciliary basal body	2831	2672.05	0.00160498	0.00520282
clust5	sperm flagellum	1106	1016.15	0.00405481	0.0114714
clust5	outer dynein arm assembly	156	117.76	0.000505519	0.00188179
clust5	ERBB signaling pathway	747	635.893	9.30427e-06	5.69978e-05
clust5	TORC1 signaling	1104	915.394	4.25389e-10	1.08509e-08
clust5	regulation of epidermal growth factor receptor signaling pathway	1731	1591	0.000343278	0.00137665
clust5	gliogenesis	649	525.799	8.34249e-08	1.00627e-06
clust5	positive regulation of T cell proliferation	1065	971.881	0.00235195	0.00715388
clust5	regulation of cell population proliferation	2710	2520.29	0.000110244	0.000515136
clust5	purine nucleoside metabolic process	815	655.261	5.07005e-10	1.27242e-08
clust5	negative regulation of phosphorylation	931	792.33	7.18802e-07	6.39118e-06
clust5	positive regulation of tyrosine phosphorylation of STAT protein	650	524.935	5.26367e-08	6.82523e-07
clust5	intrinsic apoptotic signaling pathway in response to DNA damage by p53 class mediator	989	871.125	5.30386e-05	0.0002697
clust5	identical protein binding	3044	2783.01	4.42515e-07	4.22425e-06
clust5	amide transport	1046	837.751	7.8174e-13	4.19444e-11
clust5	regulation of apoptotic process	4938	4627.11	2.64085e-06	1.93521e-05
clust5	positive regulation of apoptotic process	7009	6632.32	1.78841e-06	1.37082e-05
clust5	regulation of protein-containing complex assembly	1972	1808.25	8.58679e-05	0.000414939
clust5	negative regulation of DNA-binding transcription factor activity	1729	1559.47	1.27244e-05	7.52822e-05
clust5	pigmentation	398	316.621	5.39505e-06	3.52719e-05
clust5	mitochondria-associated endoplasmic reticulum membrane	613	470.637	8.83909e-11	2.9263e-09
clust5	neuron projection terminus	346	289.876	0.000935062	0.00323324
clust5	ubiquitin-like protein conjugating enzyme binding	581	451.904	1.79458e-09	3.77347e-08
clust5	regulation of neuron differentiation	289	242.207	0.00252981	0.00761388
clust5	positive regulation of translation	2302	2116.4	3.82019e-05	0.000200886
clust5	positive regulation of blood pressure	251	181.511	4.49045e-07	4.23463e-06
clust5	positive regulation of cell adhesion	1274	984.793	6.28813e-20	1.39776e-17
clust5	positive regulation of protein kinase activity	1787	1590.08	5.45015e-07	5.0781e-06
clust5	positive regulation of proteolysis	1304	1204.87	0.00355616	0.0103235
clust5	alcohol biosynthetic process	1805	1645.64	6.28885e-05	0.000314645
clust5	SMAD binding	842	764.72	0.00446187	0.0122446
clust5	phosphatidylcholine metabolic process	1199	1044.68	1.41056e-06	1.11413e-05
clust5	negative regulation of Ras protein signal transduction	729	656.586	0.00408593	0.0115142
clust5	regulation of hormone secretion	544	372.763	6.7608e-18	8.7665e-16
clust5	intracellular transport	1989	1793.44	2.6491e-06	1.93521e-05
clust5	gland development	732	607.822	4.51886e-07	4.23575e-06
clust5	cellular developmental process	1914	1701.84	1.81674e-07	1.96309e-06
clust5	epithelial cell proliferation	1215	1094.71	0.000220653	0.000940648
clust5	regulation of protein secretion	887	677.625	1.90301e-15	1.64505e-13
clust5	regulation of inflammatory response	1253	1116.68	3.50982e-05	0.000187673
clust5	regulation of immune response	1498	1357.33	0.000102555	0.000483562
clust5	regulation of cellular process	2186	1958.63	1.78679e-07	1.94423e-06
clust5	response to stimulus	758	550.354	3.77519e-18	5.34017e-16
clust5	positive regulation of chemotaxis	637	543.553	5.47665e-05	0.000277579
clust5	regulation of DNA-binding transcription factor activity	402	338.582	0.000535194	0.0019875
clust5	positive regulation of NF-kappaB transcription factor activity	2651	2473.65	0.000261713	0.00109176
clust5	cartilage development	928	791.812	1.10886e-06	9.17758e-06
clust5	positive regulation of protein metabolic process	1238	1143.02	0.00414259	0.0116142
clust5	negative regulation of lymphocyte activation	338	274.14	0.000118132	0.000548697
clust5	positive regulation of RNA metabolic process	2766	2624.04	0.00442877	0.0121759
clust5	stress-activated MAPK cascade	753	649.842	4.48728e-05	0.000231967
clust5	organelle localization	1963	1632.27	1.96664e-16	2.04007e-14
clust5	establishment of localization in cell	11816	11525.6	0.00466262	0.0127505
clust5	Hsp90 protein binding	851	700.509	1.28783e-08	1.96457e-07
clust5	recycling endosome	2583	2423.8	0.000920943	0.00319299
clust5	cardiac muscle contraction	1261	1100.31	9.79725e-07	8.15215e-06
clust5	nucleoside-triphosphatase regulator activity	752	566.897	1.86964e-14	1.45458e-12
clust5	membrane organization	5852	5421.64	1.93573e-09	3.906e-08
clust5	muscle structure development	1044	944.214	0.000960959	0.00330808
clust5	protein localization to cilium	1282	1156.39	0.000173868	0.000770765
clust5	protein-containing complex assembly	8150	7847.33	0.00039278	0.00152791
clust5	cellular response to chemical stimulus	6104	5657.67	1.07926e-09	2.58357e-08
clust5	protein K48-linked ubiquitination	1309	1160.71	1.02984e-05	6.21095e-05
clust5	endoplasmic reticulum exit site	559	444.353	6.38506e-08	7.82295e-07
clust5	oxidative demethylation	588	509.429	0.000442559	0.00167668
clust5	endoplasmic reticulum tubular network	548	434.151	5.6463e-08	7.20135e-07
clust5	potassium ion transmembrane transport	1233	1079.67	2.37634e-06	1.77768e-05
clust5	organelle transport along microtubule	678	603.326	0.00205279	0.00638827
clust5	protein localization to plasma membrane	4435	4237.64	0.00178264	0.00567238
clust5	positive regulation of wound healing	888	799.939	0.00155935	0.0050867
clust5	extrinsic apoptotic signaling pathway in absence of ligand	893	797.691	0.00061822	0.00225281
clust5	autophagosome maturation	649	574.16	0.001558	0.0050867
clust5	carbohydrate derivative binding	7614	7321.3	0.000392016	0.00152791
clust5	bounding membrane of organelle	3917	3668.49	2.55133e-05	0.000142289
clust5	cell-cell adhesion	1754	1573.82	3.95467e-06	2.73487e-05
clust5	inorganic ion homeostasis	320	251.948	2.06743e-05	0.000117836
clust5	molecular function regulator	643	486.085	2.29604e-12	1.11645e-10
clust5	membrane protein complex	4675	4452.35	0.000586754	0.00215328
clust5	plasma membrane protein complex	6337	6097.07	0.00147802	0.00488282
clust5	transcription regulator activity	523	420.259	5.95959e-07	5.39135e-06
clust5	export from cell	797	593.816	3.15763e-16	3.0708e-14
clust5	organonitrogen compound metabolic process	1410	1273.92	0.000105982	0.00049671
clust5	response to nitrogen compound	390	331.55	0.00123603	0.00418099
clust5	phosphatidylinositol phosphate binding	1851	1623.16	1.04613e-08	1.64422e-07
clust5	transmembrane transporter complex	259	205.144	0.000184625	0.00080245
clust5	negative regulation of intracellular signal transduction	2828	2670.21	0.00172829	0.0055448
clust5	organelle disassembly	1181	1085.32	0.00306223	0.00905862
clust5	positive regulation of leukocyte cell-cell adhesion	434	353.453	1.88222e-05	0.000108072
clust5	regulation of secretion by cell	349	298.522	0.0032403	0.00949511
clust5	regulation of reactive oxygen species metabolic process	2105	1960.48	0.000842595	0.00294624
clust5	regulation of extrinsic apoptotic signaling pathway	608	525.511	0.000283379	0.00117271
clust5	negative regulation of extrinsic apoptotic signaling pathway	2107	1921.28	1.57636e-05	9.15231e-05
clust6	mitotic sister chromatid segregation	1558	1403.92	2.98987e-05	0.00121483
clust6	DNA damage checkpoint	1482	1363.63	0.0010927	0.0157245
clust6	regulation of cyclin-dependent protein serine/threonine kinase activity	2104	1972.14	0.00239226	0.0262196
clust6	G1/S transition of mitotic cell cycle	3228	3054.61	0.00128933	0.0173106
clust6	G2/M transition of mitotic cell cycle	3834	3626.08	0.0003929	0.00722188
clust6	exosome (RNase complex)	758	681.596	0.00299064	0.0294111
clust6	mRNA splicing, via spliceosome	6946	6382.95	4.70345e-13	7.26213e-10
clust6	double-strand break repair via homologous recombination	2600	2455.31	0.00277106	0.0279789
clust6	chromosome, centromeric region	1547	1392.57	2.66837e-05	0.00114444
clust6	kinetochore	2775	2542.84	2.68019e-06	0.000295587
clust6	chromosome, telomeric region	4140	3902.01	9.19672e-05	0.00261679
clust6	condensed nuclear chromosome	958	849.928	0.000175903	0.00417837
clust6	spindle pole	3576	3379.21	0.000513217	0.00890345
clust6	nuclear-transcribed mRNA catabolic process	1307	1204.34	0.00257769	0.0270745
clust6	core promoter sequence-specific DNA binding	1284	1181.74	0.00244414	0.0262196
clust6	DNA binding	11470	11143.8	0.00125288	0.0171959
clust6	chromatin binding	7434	7188.01	0.00263892	0.0273456
clust6	DNA replication origin binding	949	864.589	0.00351459	0.0319207
clust6	single-stranded DNA binding	3164	2959.37	0.000117775	0.00300687
clust6	RNA binding	32353	31362.2	1.42399e-09	4.39728e-07
clust6	single-stranded RNA binding	1834	1709.23	0.00205222	0.0247549
clust6	mRNA binding	5057	4835.93	0.00105323	0.0156364
clust6	microtubule motor activity	1261	1157.1	0.00187332	0.0231392
clust6	helicase activity	1416	1294.18	0.00057022	0.00936616
clust6	nucleus	91573	90240.5	5.44088e-08	1.05009e-05
clust6	nucleoplasm	87422	86220.1	6.68852e-07	8.6059e-05
clust6	spliceosomal complex	1651	1538.85	0.00350594	0.0319207
clust6	U2-type spliceosomal complex	2197	2017.94	4.85595e-05	0.00178514
clust6	U1 snRNP	1731	1573.41	5.35421e-05	0.00183747
clust6	U2 snRNP	1958	1801.99	0.000179731	0.00420461
clust6	chromosome	4922	4522.59	1.2244e-09	4.39728e-07
clust6	nucleolus	17644	17271.8	0.00277252	0.0279789
clust6	microtubule associated complex	2519	2355.05	0.000549783	0.00927085
clust6	spindle microtubule	2041	1871.22	6.38282e-05	0.00199028
clust6	DNA replication	3345	3148.37	0.000327906	0.00627098
clust6	DNA-dependent DNA replication	2150	2001.68	0.000708053	0.0111554
clust6	DNA repair	4000	3829.47	0.00456871	0.0383374
clust6	double-strand break repair via nonhomologous end joining	1980	1817.04	9.82832e-05	0.00266714
clust6	nucleosome assembly	1924	1738.88	6.46647e-06	0.000416009
clust6	transcription by RNA polymerase II	5932	5689.17	0.000888076	0.0137119
clust6	transcription by RNA polymerase III	1376	1273.18	0.00330091	0.0305186
clust6	mRNA processing	1700	1548.78	9.28137e-05	0.00261679
clust6	RNA catabolic process	1528	1419.3	0.00323587	0.0305186
clust6	RNA export from nucleus	2090	1895.8	5.74999e-06	0.000410654
clust6	mRNA export from nucleus	3449	3205.09	1.04681e-05	0.000586959
clust6	protein folding	3552	3345.03	0.000242911	0.00516336
clust6	cellular response to DNA damage stimulus	6929	6689.57	0.00244108	0.0262196
clust6	microtubule-based movement	1730	1579.26	0.000113433	0.00296849
clust6	chromosome segregation	1938	1815.27	0.00322918	0.0305186
clust6	sister chromatid cohesion	1112	996.763	0.000215172	0.00481486
clust6	methyltransferase activity	952	852.463	0.000549262	0.00927085
clust6	RNA splicing	2701	2485.79	1.06443e-05	0.000586959
clust6	response to organic substance	2159	2017.39	0.00126964	0.0171959
clust6	regulation of G2/M transition of mitotic cell cycle	2737	2542.84	8.32844e-05	0.00247291
clust6	positive regulation of organelle organization	5999	5778.46	0.00271849	0.0278141
clust6	protein transport	2798	2649.27	0.00304691	0.0296411
clust6	disulfide oxidoreductase activity	916	835.928	0.00485254	0.0398528
clust6	RNA metabolic process	1846	1690.6	0.000118795	0.00300687
clust6	cyclin-dependent protein serine/threonine kinase regulator activity	1046	953.275	0.00226096	0.0256685
clust6	nuclear body	8758	8481.69	0.00182892	0.0229113
clust6	nuclear speck	8788	8441.9	9.32147e-05	0.00261679
clust6	ATPase activity	7375	6931.76	4.03772e-08	1.03904e-05
clust6	protein sumoylation	1745	1633.16	0.00467671	0.0389456
clust6	regulation of cellular metabolic process	2583	2437.56	0.00254435	0.0269074
clust6	nucleosome binding	2055	1916.8	0.00125858	0.0171959
clust6	regulation of telomere maintenance via telomerase	1659	1531.91	0.000931121	0.0142342
clust6	protein modification by small protein conjugation	880	801.038	0.0045655	0.0383374
clust6	regulation of localization	1525	1411.7	0.0021012	0.0248329
clust6	protein-containing complex	25512	25033.4	0.00119228	0.0165845
clust6	protein localization to organelle	3391	3231.87	0.0040299	0.0351534
clust6	ion transmembrane transport	2358	2192.78	0.000312832	0.00611409
clust6	cellular response to heat	3164	2992.61	0.00131076	0.0174466
clust6	DNA replication-independent nucleosome organization	1294	1170.72	0.000252947	0.00520734
clust6	site of double-strand break	2193	2059.56	0.00262546	0.0273456
clust6	regulation of phosphorylation	1798	1678.14	0.00279733	0.0280459
clust6	ribonucleoprotein complex binding	1075	984.196	0.00322511	0.0305186
clust6	histone exchange	1473	1349.8	0.000640732	0.0103807
clust6	mRNA cis splicing, via spliceosome	690	609.28	0.000943968	0.0142891
clust6	positive regulation of nucleobase-containing compound metabolic process	3479	3304.63	0.00184002	0.0229113
clust6	U4/U6 x U5 tri-snRNP complex	1523	1395.16	0.000493723	0.00866259
clust6	cellular developmental process	1740	1627.37	0.00432938	0.0373029
clust6	unfolded protein binding	2635	2439.71	5.40409e-05	0.00183747
clust6	positive regulation of RNA metabolic process	2659	2509.22	0.00218566	0.0255331
clust6	multi-organism process	1823	1688.28	0.000822643	0.0128299
clust6	regulation of mitotic spindle organization	1188	1091.29	0.00287365	0.0284418
clust6	regulation of gene silencing	2471	2303.73	0.000367749	0.00684102
clust6	membrane organization	5384	5184.39	0.004213	0.0365442
clust6	precatalytic spliceosome	1550	1415.39	0.000272171	0.00552937
clust6	catalytic step 2 spliceosome	2577	2355.93	3.47602e-06	0.000357799
clust6	ribonucleoprotein complex export from nucleus	1197	1083.52	0.000462967	0.00831187
clust6	signal transduction by p53 class mediator	6223	5891.23	8.41578e-06	0.000499768
clust6	mitotic spindle	3956	3683.85	4.39292e-06	0.00039898
clust6	regulation of intracellular signal transduction	4381	4118.79	2.74598e-05	0.00114589
clust6	negative regulation of G1/S transition of mitotic cell cycle	2775	2615.1	0.00135766	0.0177646
clust7	transition metal ion transport	1118	1015.53	0.000829411	0.00470696
clust7	mitotic sister chromatid segregation	2785	2475.73	1.16307e-10	1.12209e-08
clust7	DNA replication checkpoint	1142	1023.98	0.00013039	0.00106093
clust7	DNA damage checkpoint	2617	2404.68	6.41822e-06	9.39518e-05
clust7	regulation of cyclin-dependent protein serine/threonine kinase activity	3711	3477.75	3.4995e-05	0.00036927
clust7	G1/S transition of mitotic cell cycle	5623	5386.62	0.000706663	0.00414985
clust7	G2/M transition of mitotic cell cycle	6821	6394.37	2.18564e-08	7.63465e-07
clust7	exosome (RNase complex)	1296	1201.95	0.00465768	0.0184666
clust7	nuclear chromosome	3417	3236.89	0.000908887	0.00510084
clust7	RNA splicing, via transesterification reactions	1740	1619.03	0.00170044	0.00844386
clust7	spliceosomal snRNP assembly	1276	1175.81	0.00232874	0.0107228
clust7	mRNA splicing, via spliceosome	12073	11255.9	4.89157e-16	3.30344e-13
clust7	proteasome complex	2499	2330.71	0.000271378	0.00190246
clust7	double-strand break repair via homologous recombination	4599	4329.79	1.81298e-05	0.000222612
clust7	chromosome, centromeric region	2759	2455.71	2.20425e-10	1.98869e-08
clust7	kinetochore	4922	4484.14	9.28988e-12	1.38372e-09
clust7	condensed chromosome kinetochore	931	830.364	0.000294966	0.00201213
clust7	condensed nuclear chromosome kinetochore	1062	941.753	4.96506e-05	0.00047674
clust7	chromosome, telomeric region	7267	6880.95	9.99333e-07	1.91005e-05
clust7	condensed chromosome	1686	1507.06	1.75478e-06	3.17427e-05
clust7	condensed nuclear chromosome	1619	1498.8	0.00120358	0.0064339
clust7	spindle pole	6457	5959.02	1.49872e-11	1.89776e-09
clust7	condensed chromosome outer kinetochore	989	876.63	8.511e-05	0.000743245
clust7	core promoter sequence-specific DNA binding	2253	2083.93	0.000112025	0.000926379
clust7	action potential	2154	2022.21	0.00218271	0.0101659
clust7	establishment of planar polarity	3732	3554.05	0.00173987	0.00861852
clust7	activation of innate immune response	4548	4280.51	1.84033e-05	0.000223264
clust7	pattern recognition receptor signaling pathway	2312	2180.93	0.00331478	0.0141682
clust7	regulation of immune effector process	3183	2995.55	0.000337756	0.00224358
clust7	immune response-regulating cell surface receptor signaling pathway	3922	3678.56	2.6606e-05	0.000301138
clust7	DNA binding	20056	19651.3	0.00201911	0.0096026
clust7	chromatin binding	13093	12675.6	8.447e-05	0.000740849
clust7	DNA replication origin binding	1685	1524.65	1.9834e-05	0.000236374
clust7	single-stranded DNA binding	5640	5218.67	1.0651e-09	6.16539e-08
clust7	RNA binding	56302	55305.3	2.60094e-06	4.39125e-05
clust7	single-stranded RNA binding	3274	3014.11	7.93472e-07	1.54574e-05
clust7	mRNA binding	8835	8527.87	0.000445424	0.00283783
clust7	microtubule motor activity	2268	2040.48	1.69451e-07	4.10404e-06
clust7	helicase activity	2470	2282.21	4.13564e-05	0.000418941
clust7	signal sequence binding	1710	1539.52	6.4616e-06	9.39518e-05
clust7	structural molecule activity	6586	6293.39	0.000104229	0.000881739
clust7	intracellular	5248	4941.65	4.90793e-06	7.53292e-05
clust7	nuclear pore	3018	2742.25	4.26972e-08	1.37309e-06
clust7	replication fork	1506	1349.98	1.05878e-05	0.000143966
clust7	U5 snRNP	1122	1022.52	0.00121373	0.00647108
clust7	U2-type spliceosomal complex	3805	3558.52	1.54685e-05	0.000193451
clust7	U1 snRNP	3011	2774.62	2.86768e-06	4.72352e-05
clust7	U2 snRNP	3411	3177.7	1.52502e-05	0.000191906
clust7	U6 snRNP	1765	1652.37	0.00378959	0.0157034
clust7	U12-type spliceosomal complex	1390	1292.15	0.00450226	0.0179913
clust7	chromosome	8626	7975.3	2.19972e-14	1.11416e-11
clust7	telomerase holoenzyme complex	1045	945.932	0.000818175	0.00466936
clust7	centrosome	23973	23567.4	0.00454515	0.01812
clust7	centriole	4350	4107.59	7.3675e-05	0.000651815
clust7	spindle	3907	3666.22	3.15256e-05	0.00034811
clust7	microtubule	6958	6608.31	6.11009e-06	9.0358e-05
clust7	microtubule associated complex	4534	4152.98	6.94463e-10	5.02494e-08
clust7	spindle microtubule	3594	3299.78	9.25426e-08	2.5133e-06
clust7	DNA metabolic process	6157	5861.92	5.10564e-05	0.000485635
clust7	DNA replication	5907	5551.96	5.83393e-07	1.18195e-05
clust7	DNA-dependent DNA replication	3806	3529.85	1.20193e-06	2.25473e-05
clust7	pre-replicative complex assembly involved in nuclear cell cycle DNA replication	758	672.611	0.00064974	0.00390615
clust7	DNA unwinding involved in DNA replication	1301	1202.63	0.00310363	0.0134646
clust7	DNA replication initiation	2038	1870.77	5.64583e-05	0.000532021
clust7	DNA repair	6995	6753.04	0.00190874	0.00922938
clust7	double-strand break repair via nonhomologous end joining	3484	3204.23	2.54258e-07	5.92099e-06
clust7	chromatin assembly or disassembly	1403	1298.76	0.00255877	0.0114946
clust7	nucleosome assembly	3349	3066.41	1.04899e-07	2.76007e-06
clust7	transcription by RNA polymerase I	1244	1150.92	0.0042253	0.0171552
clust7	transcription by RNA polymerase II	10312	10032.5	0.00313517	0.0135676
clust7	transcription by RNA polymerase III	2380	2245.18	0.00290523	0.0127127
clust7	mRNA processing	2949	2731.17	1.35979e-05	0.000176733
clust7	mRNA catabolic process	1730	1593.47	0.000365105	0.00239386
clust7	RNA localization	2117	1944.16	4.43565e-05	0.000436244
clust7	RNA export from nucleus	3682	3343.13	1.05497e-09	6.16539e-08
clust7	mRNA export from nucleus	6089	5651.97	1.16848e-09	6.57592e-08
clust7	protein folding	6341	5898.76	1.6363e-09	8.50038e-08
clust7	'de novo' protein folding	1700	1592.69	0.00495537	0.0194189
clust7	protein methylation	1729	1607.95	0.00162875	0.00814777
clust7	protein import into nucleus	5204	4963.33	0.000332255	0.00223637
clust7	protein export from nucleus	2239	2094.52	0.000971123	0.00537567
clust7	ion transport	1356	1247.93	0.00143667	0.00744425
clust7	mitochondrial calcium ion transmembrane transport	1170	1080.26	0.00442568	0.0177905
clust7	retrograde vesicle-mediated transport, Golgi to endoplasmic reticulum	3205	2974.75	1.04138e-05	0.000142556
clust7	muscle contraction	2703	2499.26	2.12132e-05	0.000248428
clust7	cellular response to DNA damage stimulus	12228	11796.6	2.60248e-05	0.000297888
clust7	microtubule-based movement	3060	2784.92	5.7781e-08	1.74723e-06
clust7	endoplasmic reticulum organization	3907	3742.52	0.00474686	0.0187835
clust7	mitotic spindle organization	2639	2484.09	0.00114668	0.00619512
clust7	chromosome segregation	3464	3201.12	1.23868e-06	2.30236e-05
clust7	sister chromatid cohesion	1980	1757.73	3.96771e-08	1.29875e-06
clust7	mitotic sister chromatid cohesion	971	853.594	3.25181e-05	0.000352309
clust7	mitotic chromosome condensation	1251	1149.76	0.00187136	0.00907709
clust7	mitotic metaphase plate congression	2717	2524.53	6.3459e-05	0.000581755
clust7	mitotic spindle assembly checkpoint	1707	1531.84	3.42303e-06	5.46067e-05
clust7	reciprocal meiotic recombination	1317	1211.19	0.00153936	0.0078558
clust7	microtubule binding	8581	8120.22	7.43641e-08	2.19761e-06
clust7	negative regulation of DNA replication	1256	1155.39	0.00204747	0.00964691
clust7	methyltransferase activity	1619	1503.27	0.00184256	0.00900215
clust7	zinc ion binding	9928	9539.71	2.68679e-05	0.000302413
clust7	protein transmembrane transporter activity	901	792.554	6.79026e-05	0.000606038
clust7	RNA splicing	4684	4383.54	2.02739e-06	3.60307e-05
clust7	5'-3' exonuclease activity	1092	979.174	0.000183876	0.00142188
clust7	ATP-dependent microtubule motor activity, plus-end-directed	1021	937.67	0.00459366	0.0182486
clust7	attachment of spindle microtubules to kinetochore	1368	1245.59	0.000309933	0.00210294
clust7	extrinsic apoptotic signaling pathway via death domain receptors	2965	2799.4	0.00104952	0.00574681
clust7	phospholipid biosynthetic process	1642	1507.54	0.000310355	0.00210294
clust7	S-adenosylmethionine-dependent methyltransferase activity	4398	4215.68	0.00317251	0.0136465
clust7	purine ribonucleotide metabolic process	1262	1147.23	0.000426868	0.00273682
clust7	response to heat	1108	984.714	4.71162e-05	0.000460035
clust7	response to cold	843	761.353	0.00211592	0.00992329
clust7	regulation of catabolic process	2124	1980.61	0.000765781	0.00442015
clust7	response to organic substance	3792	3557.55	3.89499e-05	0.000400571
clust7	response to inorganic substance	5074	4862.82	0.00145492	0.00751955
clust7	response to ionizing radiation	4139	3968.6	0.00448719	0.0179665
clust7	regulation of G2/M transition of mitotic cell cycle	4843	4484.14	2.12906e-08	7.56749e-07
clust7	regulation of signaling receptor activity	1864	1736.54	0.0014063	0.00730555
clust7	positive regulation of macromolecule biosynthetic process	4379	4139.96	9.83699e-05	0.000848074
clust7	positive regulation of organelle organization	10600	10190	1.76494e-05	0.000218034
clust7	protein transport	4860	4671.83	0.0037902	0.0157034
clust7	disulfide oxidoreductase activity	1598	1474.11	0.000770418	0.0044262
clust7	long-chain fatty acid transport	1672	1564.11	0.00437256	0.0176814
clust7	RNA metabolic process	3216	2981.26	7.171e-06	0.000102313
clust7	cyclin-dependent protein serine/threonine kinase regulator activity	1815	1681.04	0.000654919	0.00392564
clust7	covalent chromatin modification	928	833.474	0.0006801	0.00406455
clust7	nuclear body	15450	14956.9	1.83216e-05	0.000223264
clust7	PML body	2958	2721.35	2.25038e-06	3.89681e-05
clust7	oxidoreductase activity, acting on a sulfur group of donors	902	818.797	0.00250594	0.0113835
clust7	ligase activity, forming carbon-sulfur bonds	740	648.214	0.000194682	0.00147725
clust7	ATPase activity	12937	12223.7	9.56176e-12	1.38372e-09
clust7	protein sumoylation	3140	2879.98	4.42502e-07	9.33863e-06
clust7	structural constituent of nuclear pore	1035	926.687	0.000224251	0.00164037
clust7	purine nucleotide binding	11521	11152.2	0.000217518	0.00161063
clust7	single-stranded DNA helicase activity	1035	916.481	5.06183e-05	0.000483739
clust7	regulation of nucleobase-containing compound metabolic process	2854	2648.84	3.16151e-05	0.00034811
clust7	regulation of mitotic metaphase/anaphase transition	795	707.894	0.000692388	0.00408973
clust7	rough endoplasmic reticulum membrane	701	618.861	0.000633235	0.00382966
clust7	microtubule organizing center organization	531	464.315	0.00138198	0.00723484
clust7	regulation of histone modification	4257	3978.9	3.97435e-06	6.29065e-05
clust7	heat shock protein binding	1437	1325.39	0.0013986	0.0072842
clust7	mRNA 3'-end processing	4738	4409.39	2.26666e-07	5.40266e-06
clust7	replication fork processing	2761	2552.91	1.73337e-05	0.000215449
clust7	regulation of cellular metabolic process	4674	4298.49	2.24543e-09	1.10957e-07
clust7	regulation of cellular biosynthetic process	1650	1493.35	2.53343e-05	0.000291633
clust7	positive regulation of cellular biosynthetic process	7363	7131.91	0.00388638	0.0159712
clust7	positive regulation of protein modification process	8059	7809	0.00281649	0.0124554
clust7	chromatin DNA binding	3924	3663.01	6.49223e-06	9.39518e-05
clust7	nucleosome binding	3666	3380.16	2.8927e-07	6.51179e-06
clust7	heterochromatin assembly	1457	1350.67	0.00254453	0.011456
clust7	regulation of telomere maintenance via telomerase	2957	2701.43	3.04212e-07	6.77289e-06
clust7	DNA geometric change	1009	898.694	0.000137446	0.00110502
clust7	positive regulation of cytokinesis	1791	1603.19	1.14237e-06	2.16304e-05
clust7	developmental process	3361	3155.54	0.000129718	0.00105972
clust7	endosome transport via multivesicular body sorting pathway	617	535.076	0.000257505	0.00182414
clust7	mitochondrial translation	6843	6626	0.00493139	0.0193624
clust7	regulation of localization	2698	2489.44	1.30459e-05	0.000172751
clust7	regulation of protein localization	7726	7472.59	0.00197952	0.00950356
clust7	protein-containing complex	44817	44144.9	0.000451141	0.00286524
clust7	regulation of chromosome organization	4011	3714.23	3.65366e-07	7.8748e-06
clust7	mitotic DNA replication checkpoint	955	869.632	0.00260584	0.0116032
clust7	protein localization to organelle	6080	5699.21	1.23826e-07	3.13589e-06
clust7	nuclear periphery	3523	3319.22	0.000212687	0.00159005
clust7	cellular response to heat	5553	5277.28	6.71892e-05	0.000602324
clust7	DNA replication-independent nucleosome organization	2310	2064.49	2.08324e-08	7.53686e-07
clust7	nucleosome organization	1789	1652.37	0.00045801	0.00288673
clust7	histone lysine methylation	2003	1832.28	3.29948e-05	0.000355572
clust7	gene silencing by miRNA	4225	4021.86	0.000775932	0.00444079
clust7	production of miRNAs involved in gene silencing by miRNA	1982	1861.25	0.00343015	0.0145387
clust7	intracellular signal transduction	8220	7957.22	0.0018694	0.00907709
clust7	site of double-strand break	3837	3631.91	0.000361351	0.00238468
clust7	NIK/NF-kappaB signaling	2914	2732.24	0.000276463	0.00192246
clust7	ribosomal large subunit biogenesis	1263	1167.74	0.00365505	0.0152369
clust7	regulation of phosphorylation	3190	2959.29	9.50219e-06	0.000131859
clust7	MCM complex	906	803.537	0.000181861	0.00141169
clust7	camera-type eye development	1060	972.467	0.00346838	0.01467
clust7	ribonucleoprotein complex binding	1902	1735.57	3.2271e-05	0.000351511
clust7	ATP-dependent chromatin remodeling	2325	2148.66	7.26563e-05	0.000645621
clust7	negative regulation of MAPK cascade	2910	2756.73	0.00222886	0.0103571
clust7	histone exchange	2594	2380.29	5.02011e-06	7.59011e-05
clust7	regulation of mRNA stability	5823	5608.14	0.00252357	0.0114124
clust7	regulation of transcription from RNA polymerase II promoter in response to stress	4943	4758.14	0.00481602	0.0189463
clust7	post-translational protein modification	12963	12567.8	0.000185067	0.00142565
clust7	regulation of cellular component biogenesis	4123	3948.67	0.00356952	0.0149728
clust7	mitotic cell cycle phase transition	1362	1256.09	0.00184397	0.00900215
clust7	mitotic DNA damage checkpoint	3416	3252.93	0.00271118	0.0120457
clust7	establishment of protein localization	1910	1775.13	0.000835194	0.00471355
clust7	mRNA cis splicing, via spliceosome	1203	1074.43	4.7782e-05	0.000461519
clust7	positive regulation of DNA repair	2885	2719.9	0.000921018	0.00514045
clust7	positive regulation of DNA replication	1607	1489.66	0.00151774	0.00778467
clust7	negative regulation of cell cycle	3065	2909.63	0.00253808	0.0114524
clust7	negative regulation of gene expression, epigenetic	1502	1387.21	0.00131478	0.00691883
clust7	positive regulation of nucleobase-containing compound metabolic process	6177	5827.51	1.54957e-06	2.82831e-05
clust7	phosphatidylglycerol metabolic process	771	695.647	0.00300532	0.0130941
clust7	U4/U6 x U5 tri-snRNP complex	2656	2460.28	3.82837e-05	0.000396588
clust7	regulation of lipid biosynthetic process	5469	5269.5	0.0038201	0.0157628
clust7	regulation of mRNA splicing, via spliceosome	2432	2258.3	0.000136077	0.00109837
clust7	RNA transport	654	586.105	0.00361639	0.015138
clust7	T cell receptor signaling pathway	5787	5512.59	0.000102902	0.000879658
clust7	regulation of DNA metabolic process	3153	2983.21	0.00112843	0.00611282
clust7	unfolded protein binding	4659	4302.28	1.33974e-08	5.10244e-07
clust7	import into nucleus	1854	1677.06	7.14283e-06	0.000102313
clust7	regulation of nitrogen compound metabolic process	2738	2571.77	0.000606714	0.00371361
clust7	spindle assembly	2308	2158.48	0.000771199	0.0044262
clust7	spindle midzone	1622	1469.34	3.49699e-05	0.00036927
clust7	positive regulation of RNA metabolic process	4628	4424.85	0.00133601	0.0070123
clust7	centrosome duplication	508	444.001	0.00169551	0.00844005
clust7	cell division	3311	3068.74	4.97005e-06	7.57091e-05
clust7	attachment of mitotic spindle microtubules to kinetochore	995	903.262	0.00150929	0.00776099
clust7	positive regulation of transferase activity	3245	3069.13	0.000882986	0.00496925
clust7	centrosome localization	833	749.689	0.00158555	0.00799085
clust7	multi-organism process	3193	2977.18	3.57355e-05	0.000373197
clust7	transmembrane transport	5828	5570.43	0.000284984	0.00195721
clust7	lipid homeostasis	1763	1644.3	0.00223821	0.0103767
clust7	regulation of mitotic spindle organization	2104	1924.43	2.0312e-05	0.000240042
clust7	regulation of cellular localization	16706	16352	0.00317059	0.0136465
clust7	regulation of gene silencing	4378	4062.49	2.29636e-07	5.4098e-06
clust7	membrane organization	9467	9142.36	0.000334224	0.00224068
clust7	chaperone-mediated protein folding	2620	2430.93	6.26245e-05	0.000576715
clust7	protein localization to cilium	2111	1949.99	0.000143591	0.00114085
clust7	protein-containing complex assembly	13574	13232.7	0.00162764	0.00814777
clust7	RNA polymerase binding	609	545.768	0.00497593	0.0194618
clust7	regulation of establishment of protein localization	1436	1317.62	0.000683877	0.00406889
clust7	Sin3-type complex	1027	931.741	0.00118049	0.00634397
clust7	precatalytic spliceosome	2696	2495.95	2.93809e-05	0.000328872
clust7	catalytic step 2 spliceosome	4522	4154.54	2.68762e-09	1.26631e-07
clust7	CMG complex	885	785.555	0.000238244	0.00170559
clust7	ribonucleoprotein complex export from nucleus	2106	1910.72	3.40651e-06	5.46067e-05
clust7	organic substance metabolic process	1051	964.011	0.00353054	0.0148709
clust7	signal transduction by p53 class mediator	10906	10388.8	8.52302e-08	2.43206e-06
clust7	establishment of protein localization to organelle	2412	2265.2	0.00125804	0.00666366
clust7	mitotic spindle	7032	6496.24	3.45282e-12	7.77269e-10
clust7	regulation of primary metabolic process	3274	3102.47	0.00125116	0.00665315
clust7	regulation of cellular response to stress	11425	11063.1	0.000269106	0.00189309
clust7	positive regulation of cell cycle process	5996	5773.38	0.00203665	0.00964076
clust7	mitotic spindle assembly	3715	3366.17	3.92846e-10	3.18362e-08
clust7	execution phase of apoptosis	3074	2928.48	0.00480458	0.0189463
clust7	autophagosome maturation	1084	968.191	0.000114165	0.000940239
clust7	non-motile cilium	910	796.928	3.48793e-05	0.00036927
clust7	macromolecule deacylation	616	551.502	0.00438107	0.0176814
clust7	regulation of mitotic cell cycle phase transition	3897	3680.7	0.000187326	0.00143216
clust7	regulation of intracellular signal transduction	7646	7263.23	2.3027e-06	3.95361e-05
clust7	regulation of cell cycle G2/M phase transition	824	744.343	0.00242328	0.0110674
clust7	negative regulation of cell cycle G2/M phase transition	507	444.001	0.00199518	0.00954791
clust7	mitotic DNA replication	608	541.685	0.00314078	0.0135676
clust7	non-motile cilium assembly	1618	1487.52	0.000424996	0.00273682
clust7	protein localization to cell periphery	1827	1710.98	0.0033789	0.0143816
clust7	ribonucleoprotein complex	6907	6646.02	0.000744282	0.00432067
clust7	negative regulation of double-strand break repair via homologous recombination	811	713.532	0.000160908	0.00125868
clust7	regulation of G1/S transition of mitotic cell cycle	2675	2462.32	7.89415e-06	0.000111843
clust7	negative regulation of G1/S transition of mitotic cell cycle	4873	4611.57	5.39051e-05	0.000510335
clust8	Golgi membrane	3968	3707.32	1.35837e-05	3.90473e-05
clust8	condensed nuclear chromosome	511	426.73	5.64975e-05	0.000147501
clust8	RNA polymerase II cis-regulatory region sequence-specific DNA binding	11650	10750.9	1.92327e-19	3.77786e-18
clust8	DNA-binding transcription factor activity, RNA polymerase II-specific	11256	10480.5	3.35125e-15	3.78737e-14
clust8	DNA-binding transcription repressor activity, RNA polymerase II-specific	3157	2990.9	0.00202479	0.00388477
clust8	DNA-binding transcription activator activity, RNA polymerase II-specific	2938	2722.27	2.88756e-05	7.86176e-05
clust8	regulation of protein phosphorylation	527	355.166	3.8836e-18	6.53871e-17
clust8	positive regulation of protein phosphorylation	2500	2187.37	2.32395e-11	1.50966e-10
clust8	leukocyte activation involved in immune response	4802	4260.27	5.08021e-17	7.48424e-16
clust8	leukocyte mediated immunity	4584	4131.2	1.03528e-12	7.76461e-12
clust8	T cell mediated immunity	836	689.466	3.83092e-08	1.66628e-07
clust8	positive regulation of lymphocyte mediated immunity	612	451.139	2.66999e-13	2.16893e-12
clust8	positive regulation of adaptive immune response	642	468.822	1.29782e-14	1.30574e-13
clust8	DNA-binding transcription factor activity	3873	3657.1	0.000279133	0.00064869
clust8	translation initiation factor activity	519	441.204	0.000244417	0.000571229
clust8	phospholipase activity	576	344.926	5.24635e-31	8.65648e-29
clust8	lysophospholipase activity	254	170.554	1.34644e-09	6.81482e-09
clust8	phospholipase A2 activity	190	130.897	8.39927e-07	2.97399e-06
clust8	transmembrane receptor protein tyrosine kinase activity	798	700.009	0.000224616	0.000529451
clust8	ubiquitin-protein transferase activity	2673	2386.65	3.97727e-09	1.89667e-08
clust8	cytokine receptor activity	756	678.147	0.00278637	0.00526031
clust8	G protein-coupled receptor activity	622	546.586	0.00130862	0.00261362
clust8	cytokine receptor binding	368	231.436	3.08356e-17	4.62534e-16
clust8	ATP transmembrane transporter activity	90	48.7336	7.16932e-08	3.06461e-07
clust8	calcium ion binding	1880	1699.48	1.09997e-05	3.21801e-05
clust8	protein binding	7930	7438.06	4.25052e-09	2.01533e-08
clust8	phospholipid binding	1417	1148.1	5.96999e-15	6.39642e-14
clust8	phospholipid transporter activity	710	623.547	0.000561757	0.00121005
clust8	mitochondrial outer membrane	1587	1450.5	0.000314629	0.000719026
clust8	lysosome	3261	3070.24	0.000472769	0.00104744
clust8	lysosomal membrane	3343	2734.2	8.26629e-31	1.00472e-28
clust8	endosome	3077	2649.19	9.47776e-17	1.37178e-15
clust8	early endosome	2553	2311.68	4.4119e-07	1.66202e-06
clust8	endoplasmic reticulum	8506	8173.6	0.000138448	0.000337928
clust8	endoplasmic reticulum membrane	6897	6475.76	7.71461e-08	3.2807e-07
clust8	trans-Golgi network	2010	1760.89	3.04349e-09	1.48573e-08
clust8	lipid droplet	848	637.466	7.70411e-16	9.7783e-15
clust8	axonemal microtubule	67	30.6072	6.85938e-09	3.19717e-08
clust8	integral component of plasma membrane	6847	6146.02	8.37313e-20	1.91884e-18
clust8	cell-cell junction	1265	1114.87	7.22383e-06	2.19914e-05
clust8	axoneme	928	743.457	3.23986e-11	2.072e-10
clust8	transcription, DNA-templated	804	711.024	0.00050377	0.00110241
clust8	regulation of transcription, DNA-templated	4229	3954.81	9.21493e-06	2.73465e-05
clust8	regulation of transcription by RNA polymerase II	14162	13692.7	2.20488e-05	6.14535e-05
clust8	transcription by RNA polymerase III	877	639.238	1.06242e-19	2.30656e-18
clust8	protein phosphorylation	3283	3102.1	0.000965034	0.00197557
clust8	ubiquitin-dependent protein catabolic process	2511	2297.4	7.06147e-06	2.16569e-05
clust8	sphingolipid metabolic process	807	584.084	5.74725e-19	1.10267e-17
clust8	ceramide metabolic process	475	384.638	6.09946e-06	1.91548e-05
clust8	icosanoid metabolic process	495	301.174	1.82619e-25	8.86237e-24
clust8	lipid transport	1290	1020.75	1.38192e-16	1.93235e-15
clust8	intracellular protein transport	3247	2973.77	4.14921e-07	1.57746e-06
clust8	receptor-mediated endocytosis	903	683.931	3.68378e-16	4.824e-15
clust8	apoptotic process	1995	1798.72	3.38569e-06	1.09968e-05
clust8	response to stress	759	643.638	6.7294e-06	2.07931e-05
clust8	inflammatory response	1750	1571.93	6.71085e-06	2.07931e-05
clust8	immune response	1459	1344.7	0.00170564	0.00334241
clust8	organelle organization	922	667.963	2.48964e-21	7.33555e-20
clust8	nucleus organization	728	612.643	4.0694e-06	1.30632e-05
clust8	microtubule-based process	294	225.569	9.42093e-06	2.78576e-05
clust8	Golgi organization	1605	1274.71	1.04551e-19	2.30656e-18
clust8	enzyme linked receptor protein signaling pathway	270	180.544	2.7755e-10	1.54715e-09
clust8	sensory perception	494	363.44	3.92344e-11	2.45215e-10
clust8	behavior	1380	1227.83	1.41123e-05	4.04259e-05
clust8	circadian rhythm	1104	832.705	6.33206e-20	1.53646e-18
clust8	growth factor activity	538	279.007	1.03431e-44	4.26654e-42
clust8	methyltransferase activity	515	428.003	3.36162e-05	9.03367e-05
clust8	positive regulation of cell population proliferation	3891	3670.43	0.00021126	0.000499397
clust8	negative regulation of cell population proliferation	3862	3655.27	0.000498059	0.00109866
clust8	insulin receptor signaling pathway	1324	1062.9	3.797e-15	4.23315e-14
clust8	lipid binding	1402	1279.33	0.000571091	0.00122695
clust8	organic anion transmembrane transporter activity	1036	929.979	0.000502872	0.00110241
clust8	purine ribonucleotide catabolic process	207	164.438	0.00115409	0.00232226
clust8	response to UV	1666	1387.95	1.5692e-13	1.32101e-12
clust8	hormone-mediated signaling pathway	588	450.862	3.42169e-10	1.86947e-09
clust8	external side of plasma membrane	1362	1103.83	2.15215e-14	2.08885e-13
clust8	anterior/posterior pattern specification	692	611.038	0.00108909	0.00220761
clust8	endosome membrane	3303	2720.92	1.67456e-28	1.38152e-26
clust8	regulation of gene expression	1860	1669.98	3.12146e-06	1.02598e-05
clust8	negative regulation of organelle organization	1567	1411.95	3.51614e-05	9.41823e-05
clust8	regulation of cell morphogenesis involved in differentiation	879	790.89	0.00171273	0.00334834
clust8	positive regulation of cell-substrate adhesion	955	804.173	1.43224e-07	5.87859e-07
clust8	regulation of hormone levels	751	593.88	2.90259e-10	1.59643e-09
clust8	regulation of mitochondrion organization	1624	1352.06	2.62329e-13	2.16422e-12
clust8	endomembrane system	1380	1210.62	1.20224e-06	4.16743e-06
clust8	disulfide oxidoreductase activity	528	419.701	2.31536e-07	9.1835e-07
clust8	sodium ion transmembrane transporter activity	399	283.186	4.23606e-11	2.62763e-10
clust8	organic cation transmembrane transporter activity	187	117.586	1.97902e-09	9.7766e-09
clust8	purine nucleotide transmembrane transporter activity	164	108.26	4.01391e-07	1.53309e-06
clust8	solute:proton antiporter activity	126	96.4986	0.00344867	0.0063936
clust8	cation:cation antiporter activity	292	193.578	2.16486e-11	1.41747e-10
clust8	organic anion transport	865	662.124	1.78629e-14	1.77553e-13
clust8	organic acid transport	431	361.475	0.000302812	0.000695877
clust8	organic hydroxy compound transport	535	442.366	1.42521e-05	4.06851e-05
clust8	purine nucleotide transport	164	108.26	4.01391e-07	1.53309e-06
clust8	integral component of membrane	4277	3868.16	2.99079e-11	1.92766e-10
clust8	mRNA metabolic process	841	683.737	3.40782e-09	1.64412e-08
clust8	synaptic vesicle exocytosis	556	487.336	0.00194984	0.00376725
clust8	vesicle-mediated transport	2406	2095.9	1.32543e-11	8.81839e-11
clust8	endosomal transport	1254	982.199	2.06002e-17	3.2683e-16
clust8	apical plasma membrane	1395	1288.6	0.00284556	0.00535979
clust8	cytosolic transport	711	633.288	0.00203731	0.00389973
clust8	protein ubiquitination	4916	4421.2	5.00075e-14	4.53364e-13
clust8	nuclear speck	4454	4238.49	0.000724347	0.00152445
clust8	oxidoreductase activity, acting on the CH-CH group of donors, NAD or NADP as acceptor	306	229.803	1.1286e-06	3.92868e-06
clust8	phosphotransferase activity, phosphate group as acceptor	466	366.872	4.31359e-07	1.63244e-06
clust8	hydrolase activity	468	360.673	3.83748e-08	1.66628e-07
clust8	carboxy-lyase activity	290	221.114	6.82322e-06	2.10043e-05
clust8	ATPase activity	3797	3480.29	5.52056e-08	2.37211e-07
clust8	purine nucleotide binding	3434	3175.21	3.31115e-06	1.07972e-05
clust8	peptidyl-serine phosphorylation	2206	1922.72	1.11818e-10	6.45104e-10
clust8	peptidyl-threonine phosphorylation	803	718.8	0.00168788	0.00331548
clust8	regulation of lipid metabolic process	2038	1877.39	0.000187107	0.000448668
clust8	cytokine-mediated signaling pathway	4771	4432.96	2.37967e-07	9.39343e-07
clust8	aromatic compound catabolic process	201	160.757	0.00185773	0.00360618
clust8	protein phosphatase regulator activity	490	390.727	8.81533e-07	3.09474e-06
clust8	extrinsic component of membrane	1077	887.859	3.92824e-10	2.13211e-09
clust8	lipid storage	751	619.479	1.93077e-07	7.80826e-07
clust8	negative regulation of cell-cell adhesion	349	292.595	0.00112055	0.00226028
clust8	AP-type membrane coat adaptor complex	356	293.287	0.00031012	0.000710693
clust8	secretory granule	3752	3455.02	3.09987e-07	1.21204e-06
clust8	sphingolipid biosynthetic process	613	545.451	0.00386977	0.00713054
clust8	Hsp70 protein binding	351	234.148	4.65836e-13	3.62561e-12
clust8	protein-macromolecule adaptor activity	1557	1282.24	3.70483e-14	3.47328e-13
clust8	mammary gland development	555	412.589	1.2264e-11	8.22586e-11
clust8	organelle membrane	231	120.575	6.64944e-20	1.56737e-18
clust8	phosphatidylcholine binding	297	248.815	0.00253725	0.0048231
clust8	small GTPase binding	798	698.293	0.000171875	0.00041461
clust8	positive regulation of cellular catabolic process	1085	866.744	3.68508e-13	2.92326e-12
clust8	negative regulation of protein ubiquitination	1128	992.688	1.84139e-05	5.18479e-05
clust8	actin cytoskeleton reorganization	936	834.034	0.000418647	0.000936
clust8	small-subunit processome	521	452.329	0.00132663	0.00263728
clust8	methylation	260	171.827	1.98783e-10	1.11562e-09
clust8	circadian regulation of gene expression	1014	736.317	5.26603e-23	1.8102e-21
clust8	unsaturated fatty acid metabolic process	619	475.851	1.74402e-10	9.85492e-10
clust8	cellular response to amino acid starvation	487	399.167	1.52475e-05	4.33766e-05
clust8	ion transmembrane transport	1705	1100.95	2.47338e-66	2.04053e-63
clust8	microtubule anchoring	202	157.851	0.000602918	0.00129197
clust8	response to endoplasmic reticulum stress	1326	1225.98	0.00402738	0.00738353
clust8	intracellular signal transduction	2428	2265.55	0.00055717	0.00120331
clust8	sperm flagellum	578	487.862	5.42869e-05	0.00014218
clust8	positive regulation of T cell proliferation	593	466.608	1.10004e-08	4.98644e-08
clust8	regulation of cell population proliferation	1376	1210.01	1.92401e-06	6.45246e-06
clust8	intrinsic apoptotic signaling pathway in response to DNA damage by p53 class mediator	518	418.234	1.69851e-06	5.74292e-06
clust8	identical protein binding	1683	1336.15	1.18157e-20	3.1445e-19
clust8	amide transport	643	402.211	1.91285e-29	1.75345e-27
clust8	regulation of apoptotic process	2614	2221.52	1.06734e-16	1.5182e-15
clust8	positive regulation of apoptotic process	3765	3184.23	9.05058e-25	4.14818e-23
clust8	positive regulation of MAPK cascade	607	528.1	0.000638507	0.00136468
clust8	cellular catabolic process	1112	1010.45	0.00135297	0.00267674
clust8	ubiquitin-like protein conjugating enzyme binding	345	216.963	3.99837e-16	5.15415e-15
clust8	regulated exocytosis	5380	5024.35	3.0438e-07	1.19578e-06
clust8	translation regulator activity	1215	1064.14	4.04164e-06	1.30248e-05
clust8	establishment of protein localization	581	505.407	0.000825443	0.00171534
clust8	positive regulation of angiogenesis	1044	957.348	0.0048965	0.00885881
clust8	positive regulation of protein kinase activity	1007	763.41	9.7068e-18	1.60162e-16
clust8	positive regulation of natural killer cell mediated cytotoxicity	227	114.072	1.57587e-21	5.00036e-20
clust8	alcohol biosynthetic process	980	790.088	3.31306e-11	2.10252e-10
clust8	positive regulation of receptor signaling pathway via JAK-STAT	287	143.433	4.20471e-27	2.47778e-25
clust8	acylglycerol catabolic process	344	288.859	0.00134178	0.00266099
clust8	phosphatidylcholine metabolic process	603	501.56	7.88875e-06	2.38396e-05
clust8	glycerophospholipid catabolic process	321	252.607	2.63216e-05	7.19051e-05
clust8	metal ion transmembrane transporter activity	391	261.656	3.4501e-14	3.27165e-13
clust8	carboxylic acid transmembrane transporter activity	238	160.038	4.96542e-09	2.34084e-08
clust8	negative regulation of cellular process	5890	5659.35	0.00162815	0.00321344
clust8	generation of neurons	229	184.529	0.00131156	0.00261362
clust8	gland development	393	291.82	1.04357e-08	4.80973e-08
clust8	multicellular organismal homeostasis	2161	1983.94	6.19273e-05	0.000160157
clust8	regulation of inflammatory response	699	536.125	7.9472e-12	5.50961e-11
clust8	regulation of immune response	781	651.663	5.67695e-07	2.06742e-06
clust8	regulation of cellular process	1189	940.356	2.06008e-15	2.42795e-14
clust8	chaperone binding	577	484.845	3.53229e-05	9.43088e-05
clust8	cartilage development	533	380.155	5.46668e-14	4.90218e-13
clust8	positive regulation of RNA metabolic process	1421	1259.82	5.67979e-06	1.79534e-05
clust8	negative regulation of hydrolase activity	847	717.499	1.69806e-06	5.74292e-06
clust8	organelle localization	1087	783.667	1.55795e-25	8.0332e-24
clust8	establishment of localization in cell	5988	5533.52	4.50759e-10	2.43056e-09
clust8	Hsp90 protein binding	507	336.32	9.90964e-19	1.77727e-17
clust8	carboxylic ester hydrolase activity	754	559.233	1.66943e-15	2.02541e-14
clust8	retina development in camera-type eye	654	575.422	0.0010958	0.00221576
clust8	negative regulation of cell death	610	496.607	5.72658e-07	2.07212e-06
clust8	nucleoside-triphosphatase regulator activity	468	272.172	4.35497e-28	2.99404e-26
clust8	membrane organization	2969	2602.97	6.66765e-13	5.09334e-12
clust8	ubiquitin protein ligase activity	2850	2666.82	0.000326227	0.000743473
clust8	protein-containing complex assembly	3969	3767.57	0.000824291	0.00171534
clust8	response to interleukin-1	1605	1465.88	0.000259919	0.000605744
clust8	cellular response to light stimulus	1320	1127.35	1.23666e-08	5.5448e-08
clust8	regulation of protein serine/threonine kinase activity	562	495.693	0.00298239	0.00556668
clust8	organelle transport along microtubule	354	289.662	0.000200326	0.000476278
clust8	protein localization to plasma membrane	2189	2034.52	0.00054285	0.00117546
clust8	extrinsic apoptotic signaling pathway	467	383.006	2.41157e-05	6.65401e-05
clust8	sperm principal piece	89	56.5376	4.91062e-05	0.000129021
clust8	carbohydrate derivative binding	3770	3515.02	1.26541e-05	3.67591e-05
clust8	cell-cell adhesion	854	755.606	0.000354643	0.000799401
clust8	plasma membrane protein complex	3092	2927.25	0.00197754	0.00381185
clust8	regulation of actin filament organization	166	97.0521	9.85829e-11	5.80935e-10
clust8	carbohydrate derivative catabolic process	1484	1331.66	2.89694e-05	7.86176e-05
clust8	carbohydrate derivative transport	402	348.856	0.0046654	0.00847787
clust8	organic hydroxy compound metabolic process	569	470.815	8.21467e-06	2.47339e-05
clust8	nucleotide transmembrane transport	171	127.632	0.000201907	0.000478659
clust8	negative regulation of intracellular signal transduction	1500	1281.99	1.48022e-09	7.40112e-09
clust8	carboxylic acid transmembrane transport	588	464.422	2.09184e-08	9.27832e-08
