# Supplementary material for: Increased body mass index is linked to systemic inflammation through altered chromatin co-accessibility in human preadipocytes
Source: Nat Commun. 2023 Jul 14;14:4214. doi: 10.1038/s41467-023-39919-y (PMC10349101; doi:10.1038/s41467-023-39919-y)
Supplement: Supplementary file 7 — Supplementary Data 4 [file 41467_2023_39919_MOESM7_ESM.xlsx]

## Sheet: tableS4
Supplementary Data 4. A/B compartment genomic coordinates (for description of the parameters, please see the Supplementary Data file).
chr	start	end	Name	reprogrammed	Cluster
1	700000	1000000	chr1_A_comp1	non-reprogrammed	6
1	1000000	1100000	chr1_B_comp1	NA	NA
1	1100000	2000000	chr1_A_comp2	non-reprogrammed	1
1	2000000	2100000	chr1_B_comp2	NA	NA
1	2100000	2600000	chr1_A_comp3	reprogrammed	1
1	2600000	3400000	chr1_B_comp3	NA	NA
1	3400000	3500000	chr1_A_comp4	non-reprogrammed	1
1	3500000	3800000	chr1_B_comp4	NA	NA
1	3800000	4100000	chr1_A_comp5	non-reprogrammed	6
1	4100000	6200000	chr1_B_comp5	NA	NA
1	6200000	6500000	chr1_A_comp6	non-reprogrammed	9
1	6500000	6600000	chr1_B_comp6	NA	NA
1	6600000	7100000	chr1_A_comp7	non-reprogrammed	1
1	7100000	8000000	chr1_B_comp7	NA	NA
1	8000000	8600000	chr1_A_comp8	non-reprogrammed	3
1	8600000	8900000	chr1_B_comp8	NA	NA
1	8900000	10700000	chr1_A_comp9	reprogrammed	1
1	10700000	11100000	chr1_B_comp9	NA	NA
1	11100000	11500000	chr1_A_comp10	non-reprogrammed	9
1	11500000	11800000	chr1_B_comp10	NA	NA
1	11800000	12400000	chr1_A_comp11	non-reprogrammed	1
1	12400000	12600000	chr1_B_comp11	NA	NA
1	12600000	12800000	chr1_A_comp12	non-reprogrammed	3
1	12800000	14000000	chr1_B_comp12	NA	NA
1	14000000	14400000	chr1_A_comp13	non-reprogrammed	9
1	14400000	14800000	chr1_B_comp13	NA	NA
1	14800000	14900000	chr1_A_comp14	non-reprogrammed	3
1	14900000	15300000	chr1_B_comp14	NA	NA
1	15300000	15400000	chr1_A_comp15	non-reprogrammed	4
1	15400000	15500000	chr1_B_comp15	NA	NA
1	15500000	16900000	chr1_A_comp16	non-reprogrammed	1
1	16900000	17200000	chr1_B_comp16	NA	NA
1	17200000	17600000	chr1_A_comp17	non-reprogrammed	9
1	17600000	17800000	chr1_B_comp17	NA	NA
1	17800000	18300000	chr1_A_comp18	non-reprogrammed	9
1	18300000	19400000	chr1_B_comp18	NA	NA
1	19400000	20100000	chr1_A_comp19	non-reprogrammed	2
1	20100000	20300000	chr1_B_comp19	NA	NA
1	20300000	20500000	chr1_A_comp20	non-reprogrammed	9
1	20500000	20800000	chr1_B_comp20	NA	NA
1	20800000	21300000	chr1_A_comp21	non-reprogrammed	6
1	21300000	21500000	chr1_B_comp21	NA	NA
1	21500000	22500000	chr1_A_comp22	reprogrammed	1
1	22500000	23400000	chr1_B_comp22	NA	NA
1	23400000	24400000	chr1_A_comp23	reprogrammed	2
1	24400000	24900000	chr1_B_comp23	NA	NA
1	24900000	25400000	chr1_A_comp24	non-reprogrammed	1
1	25400000	25600000	chr1_B_comp24	NA	NA
1	25600000	28300000	chr1_A_comp25	reprogrammed	1
1	28300000	28700000	chr1_B_comp25	NA	NA
1	28700000	29200000	chr1_A_comp26	non-reprogrammed	7
1	29200000	29400000	chr1_B_comp26	NA	NA
1	29400000	29900000	chr1_A_comp27	non-reprogrammed	2
1	30000000	31300000	chr1_B_comp27	NA	NA
1	31300000	31400000	chr1_A_comp28	non-reprogrammed	9
1	31400000	31600000	chr1_B_comp28	NA	NA
1	31600000	32000000	chr1_A_comp29	non-reprogrammed	7
1	32000000	32200000	chr1_B_comp29	NA	NA
1	32200000	34100000	chr1_A_comp30	reprogrammed	2
1	34100000	35500000	chr1_B_comp30	NA	NA
1	35500000	35800000	chr1_A_comp31	non-reprogrammed	9
1	35800000	36100000	chr1_B_comp31	NA	NA
1	36100000	37100000	chr1_A_comp32	non-reprogrammed	2
1	37100000	38000000	chr1_B_comp32	NA	NA
1	38000000	38600000	chr1_A_comp33	non-reprogrammed	9
1	38600000	39700000	chr1_B_comp33	NA	NA
1	39700000	40100000	chr1_A_comp34	non-reprogrammed	9
1	40100000	40500000	chr1_B_comp34	NA	NA
1	40500000	41000000	chr1_A_comp35	non-reprogrammed	7
1	41000000	41300000	chr1_B_comp35	NA	NA
1	41300000	41800000	chr1_A_comp36	non-reprogrammed	10
1	41800000	43200000	chr1_B_comp36	NA	NA
1	43200000	43500000	chr1_A_comp37	non-reprogrammed	7
1	43500000	43800000	chr1_B_comp37	NA	NA
1	43800000	44500000	chr1_A_comp38	reprogrammed	1
1	44500000	45200000	chr1_B_comp38	NA	NA
1	45200000	45500000	chr1_A_comp39	reprogrammed	2
1	45500000	45900000	chr1_B_comp39	NA	NA
1	45900000	46500000	chr1_A_comp40	non-reprogrammed	7
1	46500000	46800000	chr1_B_comp40	NA	NA
1	46800000	47300000	chr1_A_comp41	non-reprogrammed	8
1	47300000	47800000	chr1_B_comp41	NA	NA
1	47800000	48000000	chr1_A_comp42	non-reprogrammed	9
1	48000000	51500000	chr1_B_comp42	NA	NA
1	51500000	51700000	chr1_A_comp43	reprogrammed	8
1	51700000	52400000	chr1_B_comp43	NA	NA
1	52400000	52900000	chr1_A_comp44	non-reprogrammed	8
1	52900000	53000000	chr1_B_comp44	NA	NA
1	53000000	53900000	chr1_A_comp45	non-reprogrammed	1
1	53900000	54500000	chr1_B_comp45	NA	NA
1	54500000	55500000	chr1_A_comp46	non-reprogrammed	1
1	55500000	55800000	chr1_B_comp46	NA	NA
1	55800000	56100000	chr1_A_comp47	non-reprogrammed	10
1	56100000	57000000	chr1_B_comp47	NA	NA
1	57000000	57100000	chr1_A_comp48	non-reprogrammed	10
1	57100000	59200000	chr1_B_comp48	NA	NA
1	59200000	59900000	chr1_A_comp49	non-reprogrammed	5
1	59900000	61500000	chr1_B_comp49	NA	NA
1	61500000	61900000	chr1_A_comp50	non-reprogrammed	10
1	61900000	62200000	chr1_B_comp50	NA	NA
1	62200000	62400000	chr1_A_comp51	non-reprogrammed	4
1	62400000	63100000	chr1_B_comp51	NA	NA
1	63100000	63400000	chr1_A_comp52	non-reprogrammed	7
1	63400000	63900000	chr1_B_comp52	NA	NA
1	63900000	64100000	chr1_A_comp53	non-reprogrammed	4
1	64100000	64300000	chr1_B_comp53	NA	NA
1	64300000	64700000	chr1_A_comp54	non-reprogrammed	5
1	64700000	65400000	chr1_B_comp54	NA	NA
1	65400000	65700000	chr1_A_comp55	non-reprogrammed	5
1	65700000	68200000	chr1_B_comp55	NA	NA
1	68200000	68500000	chr1_A_comp56	non-reprogrammed	3
1	68500000	68600000	chr1_B_comp56	NA	NA
1	68600000	68700000	chr1_A_comp57	non-reprogrammed	10
1	68700000	68900000	chr1_B_comp57	NA	NA
1	68900000	69000000	chr1_A_comp58	non-reprogrammed	7
1	69000000	70800000	chr1_B_comp58	NA	NA
1	70800000	71000000	chr1_A_comp59	non-reprogrammed	10
1	71000000	76200000	chr1_B_comp59	NA	NA
1	76200000	76400000	chr1_A_comp60	non-reprogrammed	10
1	76400000	78100000	chr1_B_comp60	NA	NA
1	78100000	78700000	chr1_A_comp61	non-reprogrammed	7
1	78700000	82200000	chr1_B_comp61	NA	NA
1	82200000	82500000	chr1_A_comp62	non-reprogrammed	10
1	82500000	84900000	chr1_B_comp62	NA	NA
1	84900000	85200000	chr1_A_comp63	non-reprogrammed	7
1	85200000	85700000	chr1_B_comp63	NA	NA
1	85700000	86300000	chr1_A_comp64	non-reprogrammed	3
1	86300000	87300000	chr1_B_comp64	NA	NA
1	87300000	87600000	chr1_A_comp65	non-reprogrammed	7
1	87600000	87700000	chr1_B_comp65	NA	NA
1	87700000	87900000	chr1_A_comp66	non-reprogrammed	10
1	87900000	90000000	chr1_B_comp66	NA	NA
1	90000000	90200000	chr1_A_comp67	non-reprogrammed	5
1	90200000	92100000	chr1_B_comp67	NA	NA
1	92100000	92500000	chr1_A_comp68	non-reprogrammed	5
1	92500000	93600000	chr1_B_comp68	NA	NA
1	93600000	93900000	chr1_A_comp69	non-reprogrammed	7
1	93900000	94100000	chr1_B_comp69	NA	NA
1	94100000	94600000	chr1_A_comp70	non-reprogrammed	5
1	94600000	94700000	chr1_B_comp70	NA	NA
1	94700000	95600000	chr1_A_comp71	non-reprogrammed	5
1	95600000	100700000	chr1_B_comp71	NA	NA
1	100700000	101000000	chr1_A_comp72	non-reprogrammed	10
1	101000000	109300000	chr1_B_comp72	NA	NA
1	109300000	110700000	chr1_A_comp73	non-reprogrammed	1
1	110700000	112200000	chr1_B_comp73	NA	NA
1	112200000	112300000	chr1_A_comp74	non-reprogrammed	5
1	112300000	113100000	chr1_B_comp74	NA	NA
1	113100000	113700000	chr1_A_comp75	non-reprogrammed	1
1	113700000	114400000	chr1_B_comp75	NA	NA
1	114400000	114700000	chr1_A_comp76	non-reprogrammed	8
1	114700000	117100000	chr1_B_comp76	NA	NA
1	117100000	117400000	chr1_A_comp77	non-reprogrammed	9
1	117400000	119600000	chr1_B_comp77	NA	NA
1	119600000	119900000	chr1_A_comp78	non-reprogrammed	4
1	119900000	120200000	chr1_B_comp78	NA	NA
1	120200000	120400000	chr1_A_comp79	non-reprogrammed	4
1	120400000	120700000	chr1_B_comp79	NA	NA
1	120800000	121000000	chr1_A_comp80	non-reprogrammed	6
1	121100000	143800000	chr1_B_comp80	NA	NA
1	143800000	144000000	chr1_A_comp81	non-reprogrammed	3
1	144000000	144700000	chr1_B_comp81	NA	NA
1	144800000	146500000	chr1_A_comp82	non-reprogrammed	5
1	146500000	147800000	chr1_B_comp82	NA	NA
1	147800000	149000000	chr1_A_comp83	non-reprogrammed	10
1	149000000	149300000	chr1_B_comp83	NA	NA
1	149300000	151800000	chr1_A_comp84	non-reprogrammed	2
1	151800000	151900000	chr1_B_comp84	NA	NA
1	151900000	152200000	chr1_A_comp85	non-reprogrammed	5
1	152200000	153600000	chr1_B_comp85	NA	NA
1	153600000	154600000	chr1_A_comp86	reprogrammed	9
1	154600000	155000000	chr1_B_comp86	NA	NA
1	155000000	157300000	chr1_A_comp87	non-reprogrammed	2
1	157300000	158000000	chr1_B_comp87	NA	NA
1	158000000	158200000	chr1_A_comp88	non-reprogrammed	8
1	158200000	159800000	chr1_B_comp88	NA	NA
1	159800000	160400000	chr1_A_comp89	non-reprogrammed	7
1	160400000	161100000	chr1_B_comp89	NA	NA
1	161100000	162000000	chr1_A_comp90	non-reprogrammed	3
1	162000000	162600000	chr1_B_comp90	NA	NA
1	162600000	162900000	chr1_A_comp91	non-reprogrammed	10
1	162900000	164700000	chr1_B_comp91	NA	NA
1	164700000	164800000	chr1_A_comp92	non-reprogrammed	3
1	164800000	165600000	chr1_B_comp92	NA	NA
1	165600000	166000000	chr1_A_comp93	non-reprogrammed	2
1	166000000	167700000	chr1_B_comp93	NA	NA
1	167700000	168000000	chr1_A_comp94	non-reprogrammed	10
1	168000000	168100000	chr1_B_comp94	NA	NA
1	168100000	168200000	chr1_A_comp95	non-reprogrammed	6
1	168200000	169900000	chr1_B_comp95	NA	NA
1	169900000	170100000	chr1_A_comp96	non-reprogrammed	8
1	170100000	170600000	chr1_B_comp96	NA	NA
1	170600000	170800000	chr1_A_comp97	non-reprogrammed	10
1	170800000	171200000	chr1_B_comp97	NA	NA
1	171200000	171500000	chr1_A_comp98	non-reprogrammed	9
1	171500000	172200000	chr1_B_comp98	NA	NA
1	172200000	172400000	chr1_A_comp99	non-reprogrammed	10
1	172400000	172700000	chr1_B_comp99	NA	NA
1	172700000	172800000	chr1_A_comp100	non-reprogrammed	10
1	172800000	173800000	chr1_B_comp100	NA	NA
1	173800000	174000000	chr1_A_comp101	non-reprogrammed	10
1	174000000	176300000	chr1_B_comp101	NA	NA
1	176300000	176400000	chr1_A_comp102	non-reprogrammed	4
1	176400000	176600000	chr1_B_comp102	NA	NA
1	176600000	176900000	chr1_A_comp103	non-reprogrammed	4
1	176900000	178000000	chr1_B_comp103	NA	NA
1	178000000	178100000	chr1_A_comp104	non-reprogrammed	3
1	178100000	178500000	chr1_B_comp104	NA	NA
1	178500000	179400000	chr1_A_comp105	non-reprogrammed	5
1	179400000	179900000	chr1_B_comp105	NA	NA
1	179900000	180100000	chr1_A_comp106	non-reprogrammed	10
1	180100000	180900000	chr1_B_comp106	NA	NA
1	180900000	181300000	chr1_A_comp107	non-reprogrammed	7
1	181300000	182900000	chr1_B_comp107	NA	NA
1	182900000	183500000	chr1_A_comp108	non-reprogrammed	5
1	183500000	183600000	chr1_B_comp108	NA	NA
1	183600000	183900000	chr1_A_comp109	non-reprogrammed	5
1	183900000	184400000	chr1_B_comp109	NA	NA
1	184400000	184500000	chr1_A_comp110	reprogrammed	4
1	184500000	184700000	chr1_B_comp110	NA	NA
1	184700000	185300000	chr1_A_comp111	non-reprogrammed	5
1	185300000	185900000	chr1_B_comp111	NA	NA
1	185900000	186000000	chr1_A_comp112	non-reprogrammed	10
1	186000000	186100000	chr1_B_comp112	NA	NA
1	186100000	186200000	chr1_A_comp113	non-reprogrammed	7
1	186200000	186300000	chr1_B_comp113	NA	NA
1	186300000	186400000	chr1_A_comp114	non-reprogrammed	7
1	186400000	186500000	chr1_B_comp114	NA	NA
1	186500000	186600000	chr1_A_comp115	reprogrammed	10
1	186600000	193200000	chr1_B_comp115	NA	NA
1	193200000	193300000	chr1_A_comp116	non-reprogrammed	8
1	193300000	200500000	chr1_B_comp116	NA	NA
1	200500000	200900000	chr1_A_comp117	non-reprogrammed	7
1	200900000	201300000	chr1_B_comp117	NA	NA
1	201300000	202200000	chr1_A_comp118	reprogrammed	2
1	202200000	202300000	chr1_B_comp118	NA	NA
1	202300000	202600000	chr1_A_comp119	non-reprogrammed	7
1	202600000	202700000	chr1_B_comp119	NA	NA
1	202700000	203100000	chr1_A_comp120	non-reprogrammed	4
1	203100000	203400000	chr1_B_comp120	NA	NA
1	203400000	203900000	chr1_A_comp121	reprogrammed	3
1	203900000	204000000	chr1_B_comp121	NA	NA
1	204000000	204100000	chr1_A_comp122	non-reprogrammed	10
1	204100000	204400000	chr1_B_comp122	NA	NA
1	204400000	204600000	chr1_A_comp123	non-reprogrammed	9
1	204600000	205100000	chr1_B_comp123	NA	NA
1	205100000	205500000	chr1_A_comp124	non-reprogrammed	6
1	205500000	205600000	chr1_B_comp124	NA	NA
1	205600000	206200000	chr1_A_comp125	reprogrammed	7
1	206200000	206600000	chr1_B_comp125	NA	NA
1	206600000	207000000	chr1_A_comp126	reprogrammed	5
1	207000000	208100000	chr1_B_comp126	NA	NA
1	208100000	208200000	chr1_A_comp127	non-reprogrammed	6
1	208200000	211600000	chr1_B_comp127	NA	NA
1	211600000	212000000	chr1_A_comp128	non-reprogrammed	10
1	212000000	212400000	chr1_B_comp128	NA	NA
1	212400000	212600000	chr1_A_comp129	non-reprogrammed	6
1	212600000	212800000	chr1_B_comp129	NA	NA
1	212800000	213300000	chr1_A_comp130	non-reprogrammed	7
1	213300000	214700000	chr1_B_comp130	NA	NA
1	214700000	214900000	chr1_A_comp131	non-reprogrammed	3
1	214900000	215200000	chr1_B_comp131	NA	NA
1	215200000	215400000	chr1_A_comp132	non-reprogrammed	10
1	215400000	221100000	chr1_B_comp132	NA	NA
1	221100000	221300000	chr1_A_comp133	non-reprogrammed	8
1	221300000	222700000	chr1_B_comp133	NA	NA
1	222700000	223100000	chr1_A_comp134	non-reprogrammed	5
1	223100000	223900000	chr1_B_comp134	NA	NA
1	223900000	224400000	chr1_A_comp135	non-reprogrammed	5
1	224400000	224500000	chr1_B_comp135	NA	NA
1	224500000	225000000	chr1_A_comp136	non-reprogrammed	3
1	225000000	225800000	chr1_B_comp136	NA	NA
1	225800000	226600000	chr1_A_comp137	non-reprogrammed	2
1	226600000	226700000	chr1_B_comp137	NA	NA
1	226700000	226800000	chr1_A_comp138	non-reprogrammed	4
1	226800000	227100000	chr1_B_comp138	NA	NA
1	227100000	227200000	chr1_A_comp139	non-reprogrammed	7
1	227200000	227500000	chr1_B_comp139	NA	NA
1	227500000	227600000	chr1_A_comp140	non-reprogrammed	5
1	227600000	227700000	chr1_B_comp140	NA	NA
1	227700000	227800000	chr1_A_comp141	non-reprogrammed	6
1	227800000	227900000	chr1_B_comp141	NA	NA
1	227900000	228000000	chr1_A_comp142	non-reprogrammed	2
1	228000000	228300000	chr1_B_comp142	NA	NA
1	228300000	228900000	chr1_A_comp143	non-reprogrammed	9
1	228900000	229800000	chr1_B_comp143	NA	NA
1	229800000	230000000	chr1_A_comp144	non-reprogrammed	4
1	230000000	230900000	chr1_B_comp144	NA	NA
1	230900000	231400000	chr1_A_comp145	non-reprogrammed	9
1	231400000	231500000	chr1_B_comp145	NA	NA
1	231500000	231700000	chr1_A_comp146	non-reprogrammed	10
1	231700000	234700000	chr1_B_comp146	NA	NA
1	234700000	235800000	chr1_A_comp147	reprogrammed	3
1	235800000	236100000	chr1_B_comp147	NA	NA
1	236100000	236500000	chr1_A_comp148	non-reprogrammed	7
1	236500000	240400000	chr1_B_comp148	NA	NA
1	240400000	240600000	chr1_A_comp149	non-reprogrammed	10
1	240600000	240800000	chr1_B_comp149	NA	NA
1	240800000	241000000	chr1_A_comp150	non-reprogrammed	6
1	241000000	241600000	chr1_B_comp150	NA	NA
1	241600000	241800000	chr1_A_comp151	non-reprogrammed	10
1	241800000	242100000	chr1_B_comp151	NA	NA
1	242100000	242300000	chr1_A_comp152	non-reprogrammed	4
1	242300000	243300000	chr1_B_comp152	NA	NA
1	243300000	243700000	chr1_A_comp153	non-reprogrammed	7
1	243700000	244200000	chr1_B_comp153	NA	NA
1	244200000	245400000	chr1_A_comp154	reprogrammed	7
1	245400000	246800000	chr1_B_comp154	NA	NA
1	246800000	247600000	chr1_A_comp155	non-reprogrammed	9
1	247600000	249200000	chr1_B_comp155	NA	NA
1	249200000	249250621	chr1_A_comp156	non-reprogrammed	6
2	0	800000	chr2_B_comp1	NA	NA
2	800000	1100000	chr2_A_comp1	non-reprogrammed	4
2	1100000	1700000	chr2_B_comp2	NA	NA
2	1700000	1900000	chr2_A_comp2	non-reprogrammed	2
2	1900000	3400000	chr2_B_comp3	NA	NA
2	3400000	3800000	chr2_A_comp3	non-reprogrammed	9
2	3800000	7100000	chr2_B_comp4	NA	NA
2	7100000	7300000	chr2_A_comp4	non-reprogrammed	6
2	7300000	8700000	chr2_B_comp5	NA	NA
2	8700000	9000000	chr2_A_comp5	non-reprogrammed	5
2	9000000	9300000	chr2_B_comp6	NA	NA
2	9300000	10700000	chr2_A_comp6	non-reprogrammed	3
2	10700000	10900000	chr2_B_comp7	NA	NA
2	10900000	11100000	chr2_A_comp7	non-reprogrammed	6
2	11100000	11500000	chr2_B_comp8	NA	NA
2	11500000	12100000	chr2_A_comp8	non-reprogrammed	9
2	12100000	12900000	chr2_B_comp9	NA	NA
2	12900000	13100000	chr2_A_comp9	non-reprogrammed	10
2	13100000	14800000	chr2_B_comp10	NA	NA
2	14800000	15000000	chr2_A_comp10	non-reprogrammed	4
2	15000000	18100000	chr2_B_comp11	NA	NA
2	18100000	18200000	chr2_A_comp11	non-reprogrammed	2
2	18200000	18700000	chr2_B_comp12	NA	NA
2	18700000	18900000	chr2_A_comp12	non-reprogrammed	5
2	18900000	19200000	chr2_B_comp13	NA	NA
2	19200000	19300000	chr2_A_comp13	non-reprogrammed	8
2	19300000	19900000	chr2_B_comp14	NA	NA
2	19900000	20000000	chr2_A_comp14	non-reprogrammed	8
2	20000000	20200000	chr2_B_comp15	NA	NA
2	20200000	20900000	chr2_A_comp15	non-reprogrammed	3
2	20900000	23600000	chr2_B_comp16	NA	NA
2	23600000	23900000	chr2_A_comp16	non-reprogrammed	7
2	23900000	24200000	chr2_B_comp17	NA	NA
2	24200000	24500000	chr2_A_comp17	non-reprogrammed	6
2	24500000	25100000	chr2_B_comp18	NA	NA
2	25100000	25400000	chr2_A_comp18	non-reprogrammed	6
2	25400000	25500000	chr2_B_comp19	NA	NA
2	25500000	25600000	chr2_A_comp19	non-reprogrammed	1
2	25600000	26200000	chr2_B_comp20	NA	NA
2	26200000	26500000	chr2_A_comp20	non-reprogrammed	7
2	26500000	26600000	chr2_B_comp21	NA	NA
2	26600000	26800000	chr2_A_comp21	non-reprogrammed	9
2	26800000	27100000	chr2_B_comp22	NA	NA
2	27100000	27900000	chr2_A_comp22	non-reprogrammed	1
2	27900000	28000000	chr2_B_comp23	NA	NA
2	28000000	28400000	chr2_A_comp23	non-reprogrammed	10
2	28400000	28600000	chr2_B_comp24	NA	NA
2	28600000	29200000	chr2_A_comp24	non-reprogrammed	5
2	29200000	32200000	chr2_B_comp25	NA	NA
2	32200000	32900000	chr2_A_comp25	non-reprogrammed	7
2	32900000	33300000	chr2_B_comp26	NA	NA
2	33300000	33800000	chr2_A_comp26	non-reprogrammed	10
2	33800000	36700000	chr2_B_comp27	NA	NA
2	36700000	37000000	chr2_A_comp27	non-reprogrammed	10
2	37000000	37100000	chr2_B_comp28	NA	NA
2	37100000	37200000	chr2_A_comp28	non-reprogrammed	1
2	37200000	38500000	chr2_B_comp29	NA	NA
2	38500000	39200000	chr2_A_comp29	non-reprogrammed	9
2	39200000	39700000	chr2_B_comp30	NA	NA
2	39700000	39800000	chr2_A_comp30	non-reprogrammed	3
2	39800000	42200000	chr2_B_comp31	NA	NA
2	42200000	42600000	chr2_A_comp31	non-reprogrammed	7
2	42600000	42700000	chr2_B_comp32	NA	NA
2	42700000	42800000	chr2_A_comp32	non-reprogrammed	4
2	42800000	43000000	chr2_B_comp33	NA	NA
2	43000000	43900000	chr2_A_comp33	non-reprogrammed	2
2	43900000	44200000	chr2_B_comp34	NA	NA
2	44200000	44700000	chr2_A_comp34	non-reprogrammed	8
2	44700000	45900000	chr2_B_comp35	NA	NA
2	45900000	46400000	chr2_A_comp35	non-reprogrammed	5
2	46400000	46500000	chr2_B_comp36	NA	NA
2	46500000	46600000	chr2_A_comp36	reprogrammed	5
2	46600000	46900000	chr2_B_comp37	NA	NA
2	46900000	47700000	chr2_A_comp37	non-reprogrammed	3
2	47700000	48000000	chr2_B_comp38	NA	NA
2	48000000	48400000	chr2_A_comp38	non-reprogrammed	9
2	48400000	48500000	chr2_B_comp39	NA	NA
2	48500000	48800000	chr2_A_comp39	non-reprogrammed	6
2	48800000	54600000	chr2_B_comp40	NA	NA
2	54600000	55000000	chr2_A_comp40	non-reprogrammed	5
2	55000000	55200000	chr2_B_comp41	NA	NA
2	55200000	55900000	chr2_A_comp41	non-reprogrammed	5
2	55900000	61200000	chr2_B_comp42	NA	NA
2	61200000	61500000	chr2_A_comp42	non-reprogrammed	6
2	61500000	61600000	chr2_B_comp43	NA	NA
2	61600000	61900000	chr2_A_comp43	non-reprogrammed	7
2	61900000	62100000	chr2_B_comp44	NA	NA
2	62100000	62200000	chr2_A_comp44	non-reprogrammed	4
2	62200000	62800000	chr2_B_comp45	NA	NA
2	62800000	63200000	chr2_A_comp45	non-reprogrammed	5
2	63200000	64600000	chr2_B_comp46	NA	NA
2	64600000	65800000	chr2_A_comp46	non-reprogrammed	3
2	65800000	68300000	chr2_B_comp47	NA	NA
2	68300000	68700000	chr2_A_comp47	non-reprogrammed	6
2	68700000	69600000	chr2_B_comp48	NA	NA
2	69600000	69700000	chr2_A_comp48	reprogrammed	6
2	69700000	70000000	chr2_B_comp49	NA	NA
2	70000000	70600000	chr2_A_comp49	non-reprogrammed	5
2	70600000	71300000	chr2_B_comp50	NA	NA
2	71300000	71600000	chr2_A_comp50	non-reprogrammed	6
2	71600000	72100000	chr2_B_comp51	NA	NA
2	72100000	72200000	chr2_A_comp51	non-reprogrammed	2
2	72200000	73300000	chr2_B_comp52	NA	NA
2	73300000	73700000	chr2_A_comp52	non-reprogrammed	1
2	73700000	74100000	chr2_B_comp53	NA	NA
2	74100000	74700000	chr2_A_comp53	non-reprogrammed	6
2	74700000	74800000	chr2_B_comp54	NA	NA
2	74800000	74900000	chr2_A_comp54	non-reprogrammed	10
2	74900000	85100000	chr2_B_comp55	NA	NA
2	85100000	85300000	chr2_A_comp55	non-reprogrammed	3
2	85300000	85500000	chr2_B_comp56	NA	NA
2	85500000	86700000	chr2_A_comp56	non-reprogrammed	2
2	86700000	86800000	chr2_B_comp57	NA	NA
2	86800000	86900000	chr2_A_comp57	non-reprogrammed	4
2	86900000	87700000	chr2_B_comp58	NA	NA
2	87700000	88000000	chr2_A_comp58	non-reprogrammed	6
2	88100000	96000000	chr2_B_comp59	NA	NA
2	96000000	96100000	chr2_A_comp59	non-reprogrammed	1
2	96100000	96800000	chr2_B_comp60	NA	NA
2	96800000	97200000	chr2_A_comp60	non-reprogrammed	6
2	97200000	97300000	chr2_B_comp61	NA	NA
2	97300000	97800000	chr2_A_comp61	non-reprogrammed	1
2	97800000	100100000	chr2_B_comp62	NA	NA
2	100100000	100200000	chr2_A_comp62	non-reprogrammed	6
2	100200000	101300000	chr2_B_comp63	NA	NA
2	101300000	101400000	chr2_A_comp63	non-reprogrammed	10
2	101400000	101700000	chr2_B_comp64	NA	NA
2	101700000	103000000	chr2_A_comp64	non-reprogrammed	5
2	103000000	105600000	chr2_B_comp65	NA	NA
2	105600000	105900000	chr2_A_comp65	non-reprogrammed	4
2	105900000	106000000	chr2_B_comp66	NA	NA
2	106000000	106100000	chr2_A_comp66	non-reprogrammed	3
2	106100000	109200000	chr2_B_comp67	NA	NA
2	109200000	109600000	chr2_A_comp67	non-reprogrammed	3
2	109600000	109800000	chr2_B_comp68	NA	NA
2	109800000	110900000	chr2_A_comp68	non-reprogrammed	7
2	110900000	111900000	chr2_B_comp69	NA	NA
2	111900000	112700000	chr2_A_comp69	non-reprogrammed	10
2	112700000	112900000	chr2_B_comp70	NA	NA
2	112900000	113600000	chr2_A_comp70	non-reprogrammed	2
2	113600000	114000000	chr2_B_comp71	NA	NA
2	114000000	114200000	chr2_A_comp71	non-reprogrammed	8
2	114200000	114500000	chr2_B_comp72	NA	NA
2	114500000	114800000	chr2_A_comp72	non-reprogrammed	10
2	114800000	118700000	chr2_B_comp73	NA	NA
2	118700000	118800000	chr2_A_comp73	non-reprogrammed	9
2	118800000	118900000	chr2_B_comp74	NA	NA
2	118900000	119300000	chr2_A_comp74	non-reprogrammed	4
2	119300000	119500000	chr2_B_comp75	NA	NA
2	119500000	119800000	chr2_A_comp75	non-reprogrammed	9
2	119800000	120100000	chr2_B_comp76	NA	NA
2	120100000	120200000	chr2_A_comp76	non-reprogrammed	9
2	120200000	120900000	chr2_B_comp77	NA	NA
2	120900000	121300000	chr2_A_comp77	non-reprogrammed	9
2	121300000	121400000	chr2_B_comp78	NA	NA
2	121400000	121800000	chr2_A_comp78	non-reprogrammed	6
2	121800000	122400000	chr2_B_comp79	NA	NA
2	122400000	122700000	chr2_A_comp79	non-reprogrammed	6
2	122700000	128100000	chr2_B_comp80	NA	NA
2	128100000	129400000	chr2_A_comp80	non-reprogrammed	7
2	129400000	131100000	chr2_B_comp81	NA	NA
2	131100000	131600000	chr2_A_comp81	non-reprogrammed	2
2	131600000	136200000	chr2_B_comp82	NA	NA
2	136200000	136300000	chr2_A_comp82	non-reprogrammed	7
2	136300000	136400000	chr2_B_comp83	NA	NA
2	136400000	136500000	chr2_A_comp83	non-reprogrammed	6
2	136500000	136600000	chr2_B_comp84	NA	NA
2	136600000	136900000	chr2_A_comp84	non-reprogrammed	4
2	136900000	145200000	chr2_B_comp85	NA	NA
2	145200000	145300000	chr2_A_comp85	non-reprogrammed	10
2	145300000	148700000	chr2_B_comp86	NA	NA
2	148700000	148900000	chr2_A_comp86	non-reprogrammed	8
2	148900000	153200000	chr2_B_comp87	NA	NA
2	153200000	153300000	chr2_A_comp87	non-reprogrammed	10
2	153300000	153400000	chr2_B_comp88	NA	NA
2	153400000	153700000	chr2_A_comp88	non-reprogrammed	10
2	153700000	157200000	chr2_B_comp89	NA	NA
2	157200000	157500000	chr2_A_comp89	non-reprogrammed	10
2	157500000	158800000	chr2_B_comp90	NA	NA
2	158800000	159000000	chr2_A_comp90	non-reprogrammed	8
2	159000000	159500000	chr2_B_comp91	NA	NA
2	159500000	159600000	chr2_A_comp91	non-reprogrammed	8
2	159600000	159900000	chr2_B_comp92	NA	NA
2	159900000	160200000	chr2_A_comp92	non-reprogrammed	7
2	160200000	161200000	chr2_B_comp93	NA	NA
2	161200000	161400000	chr2_A_comp93	non-reprogrammed	5
2	161400000	162100000	chr2_B_comp94	NA	NA
2	162100000	162400000	chr2_A_comp94	non-reprogrammed	4
2	162400000	170500000	chr2_B_comp95	NA	NA
2	170500000	170800000	chr2_A_comp95	non-reprogrammed	10
2	170800000	171800000	chr2_B_comp96	NA	NA
2	171800000	172100000	chr2_A_comp96	non-reprogrammed	10
2	172100000	172300000	chr2_B_comp97	NA	NA
2	172300000	172500000	chr2_A_comp97	non-reprogrammed	6
2	172500000	172900000	chr2_B_comp98	NA	NA
2	172900000	173000000	chr2_A_comp98	non-reprogrammed	10
2	173000000	174500000	chr2_B_comp99	NA	NA
2	174500000	175100000	chr2_A_comp99	non-reprogrammed	5
2	175100000	175200000	chr2_B_comp100	NA	NA
2	175200000	175800000	chr2_A_comp100	non-reprogrammed	7
2	175800000	177500000	chr2_B_comp101	NA	NA
2	177500000	177600000	chr2_A_comp101	non-reprogrammed	8
2	177600000	178100000	chr2_B_comp102	NA	NA
2	178100000	178300000	chr2_A_comp102	non-reprogrammed	2
2	178300000	179200000	chr2_B_comp103	NA	NA
2	179200000	179500000	chr2_A_comp103	non-reprogrammed	7
2	179500000	187400000	chr2_B_comp104	NA	NA
2	187400000	187700000	chr2_A_comp104	non-reprogrammed	10
2	187700000	191200000	chr2_B_comp105	NA	NA
2	191200000	191400000	chr2_A_comp105	non-reprogrammed	6
2	191400000	191900000	chr2_B_comp106	NA	NA
2	191900000	192300000	chr2_A_comp106	non-reprogrammed	5
2	192300000	197700000	chr2_B_comp107	NA	NA
2	197700000	197800000	chr2_A_comp107	non-reprogrammed	7
2	197800000	198300000	chr2_B_comp108	NA	NA
2	198300000	198800000	chr2_A_comp108	non-reprogrammed	10
2	198800000	201300000	chr2_B_comp109	NA	NA
2	201300000	201500000	chr2_A_comp109	non-reprogrammed	10
2	201500000	201700000	chr2_B_comp110	NA	NA
2	201700000	202200000	chr2_A_comp110	non-reprogrammed	10
2	202200000	202300000	chr2_B_comp111	NA	NA
2	202300000	202400000	chr2_A_comp111	non-reprogrammed	5
2	202400000	202500000	chr2_B_comp112	NA	NA
2	202500000	202600000	chr2_A_comp112	reprogrammed	5
2	202600000	202700000	chr2_B_comp113	NA	NA
2	202700000	202800000	chr2_A_comp113	non-reprogrammed	6
2	202800000	203100000	chr2_B_comp114	NA	NA
2	203100000	203500000	chr2_A_comp114	non-reprogrammed	9
2	203500000	203800000	chr2_B_comp115	NA	NA
2	203800000	204200000	chr2_A_comp115	non-reprogrammed	9
2	204200000	204300000	chr2_B_comp116	NA	NA
2	204300000	204400000	chr2_A_comp116	non-reprogrammed	9
2	204400000	204500000	chr2_B_comp117	NA	NA
2	204500000	204700000	chr2_A_comp117	non-reprogrammed	5
2	204700000	207000000	chr2_B_comp118	NA	NA
2	207000000	207200000	chr2_A_comp118	non-reprogrammed	9
2	207200000	208000000	chr2_B_comp119	NA	NA
2	208000000	208700000	chr2_A_comp119	non-reprogrammed	3
2	208700000	216300000	chr2_B_comp120	NA	NA
2	216300000	216800000	chr2_A_comp120	non-reprogrammed	5
2	216800000	217200000	chr2_B_comp121	NA	NA
2	217200000	217700000	chr2_A_comp121	non-reprogrammed	7
2	217700000	218200000	chr2_B_comp122	NA	NA
2	218200000	218500000	chr2_A_comp122	non-reprogrammed	7
2	218500000	218600000	chr2_B_comp123	NA	NA
2	218600000	219700000	chr2_A_comp123	non-reprogrammed	1
2	219700000	220100000	chr2_B_comp124	NA	NA
2	220100000	220700000	chr2_A_comp124	non-reprogrammed	6
2	220700000	221000000	chr2_B_comp125	NA	NA
2	221000000	221100000	chr2_A_comp125	non-reprogrammed	10
2	221100000	222300000	chr2_B_comp126	NA	NA
2	222300000	222600000	chr2_A_comp126	non-reprogrammed	9
2	222600000	223500000	chr2_B_comp127	NA	NA
2	223500000	224000000	chr2_A_comp127	non-reprogrammed	5
2	224000000	225900000	chr2_B_comp128	NA	NA
2	225900000	226000000	chr2_A_comp128	non-reprogrammed	3
2	226000000	227700000	chr2_B_comp129	NA	NA
2	227700000	228000000	chr2_A_comp129	non-reprogrammed	7
2	228000000	228200000	chr2_B_comp130	NA	NA
2	228200000	228400000	chr2_A_comp130	non-reprogrammed	10
2	228400000	228700000	chr2_B_comp131	NA	NA
2	228700000	228800000	chr2_A_comp131	non-reprogrammed	10
2	228800000	232000000	chr2_B_comp132	NA	NA
2	232000000	232900000	chr2_A_comp132	non-reprogrammed	9
2	232900000	233500000	chr2_B_comp133	NA	NA
2	233500000	233800000	chr2_A_comp133	non-reprogrammed	4
2	233800000	234800000	chr2_B_comp134	NA	NA
2	234800000	235000000	chr2_A_comp134	non-reprogrammed	8
2	235000000	235100000	chr2_B_comp135	NA	NA
2	235100000	235200000	chr2_A_comp135	non-reprogrammed	3
2	235200000	235800000	chr2_B_comp136	NA	NA
2	235800000	236200000	chr2_A_comp136	non-reprogrammed	3
2	236200000	236500000	chr2_B_comp137	NA	NA
2	236500000	236800000	chr2_A_comp137	non-reprogrammed	7
2	236800000	237000000	chr2_B_comp138	NA	NA
2	237000000	237100000	chr2_A_comp138	non-reprogrammed	8
2	237100000	237500000	chr2_B_comp139	NA	NA
2	237500000	240500000	chr2_A_comp139	non-reprogrammed	2
2	240500000	241100000	chr2_B_comp140	NA	NA
2	241100000	242900000	chr2_A_comp140	non-reprogrammed	1
2	242900000	243100000	chr2_B_comp141	NA	NA
3	0	300000	chr3_B_comp1	NA	NA
3	300000	400000	chr3_A_comp1	non-reprogrammed	3
3	400000	4700000	chr3_B_comp2	NA	NA
3	4700000	5400000	chr3_A_comp2	non-reprogrammed	2
3	5400000	8600000	chr3_B_comp3	NA	NA
3	8600000	8800000	chr3_A_comp3	non-reprogrammed	6
3	8800000	9000000	chr3_B_comp4	NA	NA
3	9000000	10500000	chr3_A_comp4	non-reprogrammed	2
3	10500000	11200000	chr3_B_comp5	NA	NA
3	11200000	11400000	chr3_A_comp5	non-reprogrammed	10
3	11400000	11600000	chr3_B_comp6	NA	NA
3	11600000	11900000	chr3_A_comp6	non-reprogrammed	2
3	11900000	12300000	chr3_B_comp7	NA	NA
3	12300000	13200000	chr3_A_comp7	non-reprogrammed	9
3	13200000	13600000	chr3_B_comp8	NA	NA
3	13600000	13800000	chr3_A_comp8	non-reprogrammed	4
3	13800000	14900000	chr3_B_comp9	NA	NA
3	14900000	15500000	chr3_A_comp9	non-reprogrammed	5
3	15500000	15700000	chr3_B_comp10	NA	NA
3	15700000	17100000	chr3_A_comp10	non-reprogrammed	5
3	17100000	20100000	chr3_B_comp11	NA	NA
3	20100000	20300000	chr3_A_comp11	non-reprogrammed	4
3	20300000	23900000	chr3_B_comp12	NA	NA
3	23900000	24200000	chr3_A_comp12	non-reprogrammed	5
3	24200000	24300000	chr3_B_comp13	NA	NA
3	24300000	24400000	chr3_A_comp13	non-reprogrammed	8
3	24400000	27500000	chr3_B_comp14	NA	NA
3	27500000	27700000	chr3_A_comp14	non-reprogrammed	10
3	27700000	28300000	chr3_B_comp15	NA	NA
3	28300000	28500000	chr3_A_comp15	non-reprogrammed	7
3	28500000	29500000	chr3_B_comp16	NA	NA
3	29500000	29600000	chr3_A_comp16	non-reprogrammed	4
3	29600000	29800000	chr3_B_comp17	NA	NA
3	29800000	30000000	chr3_A_comp17	non-reprogrammed	10
3	30000000	32100000	chr3_B_comp18	NA	NA
3	32100000	32300000	chr3_A_comp18	non-reprogrammed	10
3	32300000	32700000	chr3_B_comp19	NA	NA
3	32700000	32900000	chr3_A_comp19	non-reprogrammed	4
3	32900000	37000000	chr3_B_comp20	NA	NA
3	37000000	37500000	chr3_A_comp20	non-reprogrammed	2
3	37500000	37900000	chr3_B_comp21	NA	NA
3	37900000	38600000	chr3_A_comp21	non-reprogrammed	6
3	38600000	39200000	chr3_B_comp22	NA	NA
3	39200000	39500000	chr3_A_comp22	non-reprogrammed	9
3	39500000	39600000	chr3_B_comp23	NA	NA
3	39600000	39700000	chr3_A_comp23	non-reprogrammed	4
3	39700000	40500000	chr3_B_comp24	NA	NA
3	40500000	40700000	chr3_A_comp24	reprogrammed	4
3	40700000	42000000	chr3_B_comp25	NA	NA
3	42000000	42400000	chr3_A_comp25	non-reprogrammed	3
3	42400000	42700000	chr3_B_comp26	NA	NA
3	42700000	43100000	chr3_A_comp26	non-reprogrammed	9
3	43100000	43800000	chr3_B_comp27	NA	NA
3	43800000	44100000	chr3_A_comp27	non-reprogrammed	3
3	44100000	44500000	chr3_B_comp28	NA	NA
3	44500000	44700000	chr3_A_comp28	non-reprogrammed	4
3	44700000	44900000	chr3_B_comp29	NA	NA
3	44900000	46000000	chr3_A_comp29	non-reprogrammed	7
3	46000000	46900000	chr3_B_comp30	NA	NA
3	46900000	47700000	chr3_A_comp30	non-reprogrammed	1
3	47700000	47900000	chr3_B_comp31	NA	NA
3	47900000	50100000	chr3_A_comp31	reprogrammed	1
3	50100000	50200000	chr3_B_comp32	NA	NA
3	50200000	50500000	chr3_A_comp32	non-reprogrammed	1
3	50500000	51500000	chr3_B_comp33	NA	NA
3	51500000	51700000	chr3_A_comp33	non-reprogrammed	9
3	51700000	52000000	chr3_B_comp34	NA	NA
3	52000000	53500000	chr3_A_comp34	non-reprogrammed	1
3	53500000	57000000	chr3_B_comp35	NA	NA
3	57000000	57300000	chr3_A_comp35	non-reprogrammed	9
3	57300000	57600000	chr3_B_comp36	NA	NA
3	57600000	57800000	chr3_A_comp36	non-reprogrammed	6
3	57800000	58000000	chr3_B_comp37	NA	NA
3	58000000	58700000	chr3_A_comp37	non-reprogrammed	9
3	58700000	59800000	chr3_B_comp38	NA	NA
3	59800000	59900000	chr3_A_comp38	non-reprogrammed	8
3	59900000	61600000	chr3_B_comp39	NA	NA
3	61600000	62200000	chr3_A_comp39	non-reprogrammed	6
3	62200000	63800000	chr3_B_comp40	NA	NA
3	63800000	64100000	chr3_A_comp40	non-reprogrammed	8
3	64100000	64300000	chr3_B_comp41	NA	NA
3	64300000	64500000	chr3_A_comp41	non-reprogrammed	8
3	64500000	64600000	chr3_B_comp42	NA	NA
3	64600000	64700000	chr3_A_comp42	non-reprogrammed	8
3	64700000	65700000	chr3_B_comp43	NA	NA
3	65700000	66300000	chr3_A_comp43	non-reprogrammed	10
3	66300000	69200000	chr3_B_comp44	NA	NA
3	69200000	69300000	chr3_A_comp44	non-reprogrammed	8
3	69300000	71700000	chr3_B_comp45	NA	NA
3	71700000	71800000	chr3_A_comp45	non-reprogrammed	4
3	71800000	72300000	chr3_B_comp46	NA	NA
3	72300000	72700000	chr3_A_comp46	non-reprogrammed	10
3	72700000	73000000	chr3_B_comp47	NA	NA
3	73000000	73100000	chr3_A_comp47	non-reprogrammed	8
3	73100000	73600000	chr3_B_comp48	NA	NA
3	73600000	73800000	chr3_A_comp48	non-reprogrammed	10
3	73800000	81800000	chr3_B_comp49	NA	NA
3	81800000	82100000	chr3_A_comp49	non-reprogrammed	4
3	82100000	87000000	chr3_B_comp50	NA	NA
3	87000000	87200000	chr3_A_comp50	non-reprogrammed	5
3	87200000	88100000	chr3_B_comp51	NA	NA
3	88100000	88200000	chr3_A_comp51	non-reprogrammed	2
3	88200000	93700000	chr3_B_comp52	NA	NA
3	93700000	93900000	chr3_A_comp52	reprogrammed	8
3	93900000	97600000	chr3_B_comp53	NA	NA
3	97600000	97700000	chr3_A_comp53	reprogrammed	4
3	97700000	99700000	chr3_B_comp54	NA	NA
3	99700000	100300000	chr3_A_comp54	non-reprogrammed	5
3	100300000	100700000	chr3_B_comp55	NA	NA
3	100700000	100800000	chr3_A_comp55	non-reprogrammed	5
3	100800000	101300000	chr3_B_comp56	NA	NA
3	101300000	101700000	chr3_A_comp56	non-reprogrammed	7
3	101700000	112300000	chr3_B_comp57	NA	NA
3	112300000	112500000	chr3_A_comp57	reprogrammed	5
3	112500000	112900000	chr3_B_comp58	NA	NA
3	112900000	113100000	chr3_A_comp58	non-reprogrammed	3
3	113100000	114800000	chr3_B_comp59	NA	NA
3	114800000	114900000	chr3_A_comp59	non-reprogrammed	1
3	114900000	119100000	chr3_B_comp60	NA	NA
3	119100000	119500000	chr3_A_comp60	non-reprogrammed	4
3	119500000	120000000	chr3_B_comp61	NA	NA
3	120000000	120500000	chr3_A_comp61	non-reprogrammed	3
3	120500000	122300000	chr3_B_comp62	NA	NA
3	122300000	122400000	chr3_A_comp62	non-reprogrammed	6
3	122400000	123400000	chr3_B_comp63	NA	NA
3	123400000	123700000	chr3_A_comp63	non-reprogrammed	5
3	123700000	123800000	chr3_B_comp64	NA	NA
3	123800000	123900000	chr3_A_comp64	non-reprogrammed	4
3	123900000	124500000	chr3_B_comp65	NA	NA
3	124500000	125000000	chr3_A_comp65	reprogrammed	3
3	125000000	125200000	chr3_B_comp66	NA	NA
3	125200000	125300000	chr3_A_comp66	non-reprogrammed	9
3	125300000	125400000	chr3_B_comp67	NA	NA
3	125400000	125500000	chr3_A_comp67	non-reprogrammed	4
3	125500000	126100000	chr3_B_comp68	NA	NA
3	126100000	126300000	chr3_A_comp68	non-reprogrammed	1
3	126300000	126400000	chr3_B_comp69	NA	NA
3	126400000	127000000	chr3_A_comp69	non-reprogrammed	1
3	127000000	127200000	chr3_B_comp70	NA	NA
3	127200000	128200000	chr3_A_comp70	non-reprogrammed	1
3	128200000	128300000	chr3_B_comp71	NA	NA
3	128300000	128600000	chr3_A_comp71	non-reprogrammed	1
3	128600000	128900000	chr3_B_comp72	NA	NA
3	128900000	129600000	chr3_A_comp72	reprogrammed	2
3	129600000	131200000	chr3_B_comp73	NA	NA
3	131200000	131400000	chr3_A_comp73	non-reprogrammed	8
3	131400000	131800000	chr3_B_comp74	NA	NA
3	131800000	131900000	chr3_A_comp74	non-reprogrammed	7
3	131900000	132300000	chr3_B_comp75	NA	NA
3	132300000	132500000	chr3_A_comp75	non-reprogrammed	6
3	132500000	133300000	chr3_B_comp76	NA	NA
3	133300000	133500000	chr3_A_comp76	reprogrammed	4
3	133500000	134000000	chr3_B_comp77	NA	NA
3	134000000	134500000	chr3_A_comp77	non-reprogrammed	3
3	134500000	135900000	chr3_B_comp78	NA	NA
3	135900000	136200000	chr3_A_comp78	non-reprogrammed	9
3	136200000	136500000	chr3_B_comp79	NA	NA
3	136500000	136800000	chr3_A_comp79	non-reprogrammed	7
3	136800000	137800000	chr3_B_comp80	NA	NA
3	137800000	138500000	chr3_A_comp80	non-reprogrammed	9
3	138500000	141100000	chr3_B_comp81	NA	NA
3	141100000	141800000	chr3_A_comp81	reprogrammed	5
3	141800000	142900000	chr3_B_comp82	NA	NA
3	142900000	143000000	chr3_A_comp82	non-reprogrammed	4
3	143000000	143100000	chr3_B_comp83	NA	NA
3	143100000	143300000	chr3_A_comp83	non-reprogrammed	10
3	143300000	143600000	chr3_B_comp84	NA	NA
3	143600000	143800000	chr3_A_comp84	non-reprogrammed	10
3	143800000	146000000	chr3_B_comp85	NA	NA
3	146000000	146300000	chr3_A_comp85	non-reprogrammed	10
3	146300000	148900000	chr3_B_comp86	NA	NA
3	148900000	149100000	chr3_A_comp86	non-reprogrammed	10
3	149100000	149300000	chr3_B_comp87	NA	NA
3	149300000	149700000	chr3_A_comp87	non-reprogrammed	5
3	149700000	150200000	chr3_B_comp88	NA	NA
3	150200000	150600000	chr3_A_comp88	non-reprogrammed	10
3	150600000	152000000	chr3_B_comp89	NA	NA
3	152000000	152200000	chr3_A_comp89	non-reprogrammed	5
3	152200000	154700000	chr3_B_comp90	NA	NA
3	154700000	155100000	chr3_A_comp90	non-reprogrammed	9
3	155100000	156200000	chr3_B_comp91	NA	NA
3	156200000	156400000	chr3_A_comp91	non-reprogrammed	10
3	156400000	157000000	chr3_B_comp92	NA	NA
3	157000000	157100000	chr3_A_comp92	non-reprogrammed	5
3	157100000	158400000	chr3_B_comp93	NA	NA
3	158400000	158600000	chr3_A_comp93	non-reprogrammed	10
3	158600000	159500000	chr3_B_comp94	NA	NA
3	159500000	159800000	chr3_A_comp94	non-reprogrammed	10
3	159800000	159900000	chr3_B_comp95	NA	NA
3	159900000	160400000	chr3_A_comp95	non-reprogrammed	7
3	160400000	167800000	chr3_B_comp96	NA	NA
3	167800000	167900000	chr3_A_comp96	reprogrammed	3
3	167900000	169900000	chr3_B_comp97	NA	NA
3	169900000	170800000	chr3_A_comp97	non-reprogrammed	5
3	170800000	171700000	chr3_B_comp98	NA	NA
3	171700000	172000000	chr3_A_comp98	non-reprogrammed	5
3	172000000	174100000	chr3_B_comp99	NA	NA
3	174100000	174300000	chr3_A_comp99	non-reprogrammed	7
3	174300000	176900000	chr3_B_comp100	NA	NA
3	176900000	177300000	chr3_A_comp100	non-reprogrammed	10
3	177300000	179000000	chr3_B_comp101	NA	NA
3	179000000	179500000	chr3_A_comp101	non-reprogrammed	7
3	179500000	183000000	chr3_B_comp102	NA	NA
3	183000000	183200000	chr3_A_comp102	non-reprogrammed	10
3	183200000	183400000	chr3_B_comp103	NA	NA
3	183400000	184500000	chr3_A_comp103	non-reprogrammed	1
3	184500000	185300000	chr3_B_comp104	NA	NA
3	185300000	186000000	chr3_A_comp104	non-reprogrammed	2
3	186000000	187000000	chr3_B_comp105	NA	NA
3	187000000	187300000	chr3_A_comp105	non-reprogrammed	8
3	187300000	187800000	chr3_B_comp106	NA	NA
3	187800000	188200000	chr3_A_comp106	non-reprogrammed	5
3	188200000	193500000	chr3_B_comp107	NA	NA
3	193500000	193600000	chr3_A_comp107	non-reprogrammed	8
3	193600000	193700000	chr3_B_comp108	NA	NA
3	193700000	194600000	chr3_A_comp108	non-reprogrammed	2
3	194600000	194800000	chr3_B_comp109	NA	NA
3	194800000	196900000	chr3_A_comp109	non-reprogrammed	9
3	196900000	197000000	chr3_B_comp110	NA	NA
3	197000000	197800000	chr3_A_comp110	non-reprogrammed	7
3	197800000	197900000	chr3_B_comp111	NA	NA
4	0	2300000	chr4_A_comp1	non-reprogrammed	1
4	2300000	2400000	chr4_B_comp1	NA	NA
4	2400000	3500000	chr4_A_comp2	non-reprogrammed	1
4	3500000	4600000	chr4_B_comp2	NA	NA
4	4600000	5200000	chr4_A_comp3	non-reprogrammed	9
4	5200000	6700000	chr4_B_comp3	NA	NA
4	6700000	7300000	chr4_A_comp4	non-reprogrammed	1
4	7300000	7800000	chr4_B_comp4	NA	NA
4	7800000	8600000	chr4_A_comp5	non-reprogrammed	1
4	8600000	13900000	chr4_B_comp5	NA	NA
4	13900000	14100000	chr4_A_comp6	non-reprogrammed	5
4	14100000	15600000	chr4_B_comp6	NA	NA
4	15600000	15700000	chr4_A_comp7	non-reprogrammed	2
4	15700000	17600000	chr4_B_comp7	NA	NA
4	17600000	17900000	chr4_A_comp8	non-reprogrammed	4
4	17900000	18000000	chr4_B_comp8	NA	NA
4	18000000	18100000	chr4_A_comp9	non-reprogrammed	2
4	18100000	20300000	chr4_B_comp9	NA	NA
4	20300000	20500000	chr4_A_comp10	non-reprogrammed	10
4	20500000	25200000	chr4_B_comp10	NA	NA
4	25200000	25400000	chr4_A_comp11	non-reprogrammed	10
4	25400000	26000000	chr4_B_comp11	NA	NA
4	26000000	26500000	chr4_A_comp12	non-reprogrammed	5
4	26500000	38700000	chr4_B_comp12	NA	NA
4	38700000	38900000	chr4_A_comp13	non-reprogrammed	10
4	38900000	39500000	chr4_B_comp13	NA	NA
4	39500000	40200000	chr4_A_comp14	non-reprogrammed	7
4	40200000	48800000	chr4_B_comp14	NA	NA
4	48800000	48900000	chr4_A_comp15	non-reprogrammed	6
4	48900000	53200000	chr4_B_comp15	NA	NA
4	53200000	53300000	chr4_A_comp16	non-reprogrammed	4
4	53300000	53600000	chr4_B_comp16	NA	NA
4	53600000	54000000	chr4_A_comp17	non-reprogrammed	4
4	54000000	54200000	chr4_B_comp17	NA	NA
4	54200000	54400000	chr4_A_comp18	non-reprogrammed	10
4	54400000	54500000	chr4_B_comp18	NA	NA
4	54500000	54800000	chr4_A_comp19	non-reprogrammed	5
4	54800000	55000000	chr4_B_comp19	NA	NA
4	55000000	55200000	chr4_A_comp20	non-reprogrammed	9
4	55200000	56400000	chr4_B_comp20	NA	NA
4	56400000	56500000	chr4_A_comp21	non-reprogrammed	7
4	56500000	57300000	chr4_B_comp21	NA	NA
4	57300000	57500000	chr4_A_comp22	reprogrammed	7
4	57500000	57800000	chr4_B_comp22	NA	NA
4	57800000	58000000	chr4_A_comp23	non-reprogrammed	10
4	58000000	71700000	chr4_B_comp23	NA	NA
4	71700000	71900000	chr4_A_comp24	non-reprogrammed	10
4	71900000	74100000	chr4_B_comp24	NA	NA
4	74100000	74200000	chr4_A_comp25	non-reprogrammed	9
4	74200000	76700000	chr4_B_comp25	NA	NA
4	76700000	76900000	chr4_A_comp26	reprogrammed	4
4	76900000	77100000	chr4_B_comp26	NA	NA
4	77100000	77300000	chr4_A_comp27	non-reprogrammed	9
4	77300000	79400000	chr4_B_comp27	NA	NA
4	79400000	79700000	chr4_A_comp28	non-reprogrammed	5
4	79700000	83300000	chr4_B_comp28	NA	NA
4	83300000	83500000	chr4_A_comp29	non-reprogrammed	6
4	83500000	83900000	chr4_B_comp29	NA	NA
4	83900000	84100000	chr4_A_comp30	non-reprogrammed	6
4	84100000	86500000	chr4_B_comp30	NA	NA
4	86500000	86700000	chr4_A_comp31	non-reprogrammed	10
4	86700000	87600000	chr4_B_comp31	NA	NA
4	87600000	87800000	chr4_A_comp32	non-reprogrammed	4
4	87800000	88100000	chr4_B_comp32	NA	NA
4	88100000	88200000	chr4_A_comp33	non-reprogrammed	10
4	88200000	88300000	chr4_B_comp33	NA	NA
4	88300000	88600000	chr4_A_comp34	non-reprogrammed	4
4	88600000	89300000	chr4_B_comp34	NA	NA
4	89300000	89600000	chr4_A_comp35	non-reprogrammed	10
4	89600000	95500000	chr4_B_comp35	NA	NA
4	95500000	95600000	chr4_A_comp36	non-reprogrammed	8
4	95600000	99900000	chr4_B_comp36	NA	NA
4	99900000	100200000	chr4_A_comp37	non-reprogrammed	10
4	100200000	103400000	chr4_B_comp37	NA	NA
4	103400000	103500000	chr4_A_comp38	non-reprogrammed	9
4	103500000	103900000	chr4_B_comp38	NA	NA
4	103900000	104000000	chr4_A_comp39	non-reprogrammed	8
4	104000000	108700000	chr4_B_comp39	NA	NA
4	108700000	108900000	chr4_A_comp40	non-reprogrammed	7
4	108900000	113200000	chr4_B_comp40	NA	NA
4	113200000	113300000	chr4_A_comp41	non-reprogrammed	10
4	113300000	113700000	chr4_B_comp41	NA	NA
4	113700000	113800000	chr4_A_comp42	non-reprogrammed	9
4	113800000	114700000	chr4_B_comp42	NA	NA
4	114700000	114800000	chr4_A_comp43	non-reprogrammed	10
4	114800000	119700000	chr4_B_comp43	NA	NA
4	119700000	120400000	chr4_A_comp44	non-reprogrammed	10
4	120400000	122600000	chr4_B_comp44	NA	NA
4	122600000	123000000	chr4_A_comp45	non-reprogrammed	5
4	123000000	124700000	chr4_B_comp45	NA	NA
4	124700000	125000000	chr4_A_comp46	non-reprogrammed	10
4	125000000	128900000	chr4_B_comp46	NA	NA
4	128900000	129100000	chr4_A_comp47	non-reprogrammed	6
4	129100000	129500000	chr4_B_comp47	NA	NA
4	129500000	129600000	chr4_A_comp48	reprogrammed	8
4	129600000	138200000	chr4_B_comp48	NA	NA
4	138200000	138400000	chr4_A_comp49	non-reprogrammed	10
4	138400000	140000000	chr4_B_comp49	NA	NA
4	140000000	140800000	chr4_A_comp50	non-reprogrammed	5
4	140800000	141000000	chr4_B_comp50	NA	NA
4	141000000	141300000	chr4_A_comp51	non-reprogrammed	6
4	141300000	141600000	chr4_B_comp51	NA	NA
4	141600000	141700000	chr4_A_comp52	non-reprogrammed	8
4	141700000	144300000	chr4_B_comp52	NA	NA
4	144300000	144500000	chr4_A_comp53	non-reprogrammed	7
4	144500000	146100000	chr4_B_comp53	NA	NA
4	146100000	146300000	chr4_A_comp54	non-reprogrammed	8
4	146300000	146600000	chr4_B_comp54	NA	NA
4	146600000	146700000	chr4_A_comp55	non-reprogrammed	2
4	146700000	146800000	chr4_B_comp55	NA	NA
4	146800000	146900000	chr4_A_comp56	non-reprogrammed	7
4	146900000	148700000	chr4_B_comp56	NA	NA
4	148700000	149000000	chr4_A_comp57	non-reprogrammed	5
4	149000000	152100000	chr4_B_comp57	NA	NA
4	152100000	152200000	chr4_A_comp58	non-reprogrammed	10
4	152200000	154300000	chr4_B_comp58	NA	NA
4	154300000	154700000	chr4_A_comp59	non-reprogrammed	10
4	154700000	154900000	chr4_B_comp59	NA	NA
4	154900000	155000000	chr4_A_comp60	non-reprogrammed	10
4	155000000	155100000	chr4_B_comp60	NA	NA
4	155100000	155200000	chr4_A_comp61	non-reprogrammed	9
4	155200000	156600000	chr4_B_comp61	NA	NA
4	156600000	156700000	chr4_A_comp62	non-reprogrammed	6
4	156700000	159600000	chr4_B_comp62	NA	NA
4	159600000	159800000	chr4_A_comp63	non-reprogrammed	8
4	159800000	160000000	chr4_B_comp63	NA	NA
4	160000000	160200000	chr4_A_comp64	non-reprogrammed	10
4	160200000	164200000	chr4_B_comp64	NA	NA
4	164200000	164300000	chr4_A_comp65	non-reprogrammed	4
4	164300000	166200000	chr4_B_comp65	NA	NA
4	166200000	166400000	chr4_A_comp66	non-reprogrammed	7
4	166400000	170100000	chr4_B_comp66	NA	NA
4	170100000	170300000	chr4_A_comp67	non-reprogrammed	3
4	170300000	174200000	chr4_B_comp67	NA	NA
4	174200000	174600000	chr4_A_comp68	non-reprogrammed	7
4	174600000	183900000	chr4_B_comp68	NA	NA
4	183900000	184700000	chr4_A_comp69	non-reprogrammed	6
4	184700000	185300000	chr4_B_comp69	NA	NA
4	185300000	185900000	chr4_A_comp70	non-reprogrammed	7
4	185900000	186100000	chr4_B_comp70	NA	NA
4	186100000	186400000	chr4_A_comp71	non-reprogrammed	3
4	186400000	187600000	chr4_B_comp71	NA	NA
4	187600000	187900000	chr4_A_comp72	non-reprogrammed	6
4	187900000	189400000	chr4_B_comp72	NA	NA
4	189400000	189800000	chr4_A_comp73	non-reprogrammed	4
4	189800000	191000000	chr4_B_comp73	NA	NA
5	0	300000	chr5_B_comp1	NA	NA
5	300000	600000	chr5_A_comp1	non-reprogrammed	1
5	600000	900000	chr5_B_comp2	NA	NA
5	900000	1100000	chr5_A_comp2	non-reprogrammed	4
5	1100000	1500000	chr5_B_comp3	NA	NA
5	1500000	1600000	chr5_A_comp3	non-reprogrammed	9
5	1600000	3500000	chr5_B_comp4	NA	NA
5	3500000	3700000	chr5_A_comp4	non-reprogrammed	4
5	3700000	5400000	chr5_B_comp5	NA	NA
5	5400000	5600000	chr5_A_comp5	non-reprogrammed	6
5	5600000	6300000	chr5_B_comp6	NA	NA
5	6300000	6400000	chr5_A_comp6	non-reprogrammed	4
5	6400000	6700000	chr5_B_comp7	NA	NA
5	6700000	6900000	chr5_A_comp7	non-reprogrammed	6
5	6900000	9000000	chr5_B_comp8	NA	NA
5	9000000	9100000	chr5_A_comp8	non-reprogrammed	3
5	9100000	9500000	chr5_B_comp9	NA	NA
5	9500000	9600000	chr5_A_comp9	non-reprogrammed	10
5	9600000	10200000	chr5_B_comp10	NA	NA
5	10200000	10800000	chr5_A_comp10	non-reprogrammed	10
5	10800000	14100000	chr5_B_comp11	NA	NA
5	14100000	15100000	chr5_A_comp11	non-reprogrammed	5
5	15100000	15600000	chr5_B_comp12	NA	NA
5	15600000	15900000	chr5_A_comp12	non-reprogrammed	4
5	15900000	32100000	chr5_B_comp13	NA	NA
5	32100000	32800000	chr5_A_comp13	non-reprogrammed	9
5	32800000	33400000	chr5_B_comp14	NA	NA
5	33400000	33600000	chr5_A_comp14	non-reprogrammed	6
5	33600000	33800000	chr5_B_comp15	NA	NA
5	33800000	34100000	chr5_A_comp15	non-reprogrammed	10
5	34100000	34700000	chr5_B_comp16	NA	NA
5	34700000	34800000	chr5_A_comp16	non-reprogrammed	10
5	34800000	35100000	chr5_B_comp17	NA	NA
5	35100000	35200000	chr5_A_comp17	non-reprogrammed	8
5	35200000	36200000	chr5_B_comp18	NA	NA
5	36200000	36400000	chr5_A_comp18	non-reprogrammed	8
5	36400000	36800000	chr5_B_comp19	NA	NA
5	36800000	36900000	chr5_A_comp19	non-reprogrammed	7
5	36900000	37300000	chr5_B_comp20	NA	NA
5	37300000	37500000	chr5_A_comp20	non-reprogrammed	6
5	37500000	38900000	chr5_B_comp21	NA	NA
5	38900000	39100000	chr5_A_comp21	non-reprogrammed	7
5	39100000	39500000	chr5_B_comp22	NA	NA
5	39500000	39600000	chr5_A_comp22	non-reprogrammed	10
5	39600000	40700000	chr5_B_comp23	NA	NA
5	40700000	41000000	chr5_A_comp23	non-reprogrammed	10
5	41000000	41900000	chr5_B_comp24	NA	NA
5	41900000	42100000	chr5_A_comp24	non-reprogrammed	6
5	42100000	43000000	chr5_B_comp25	NA	NA
5	43000000	43700000	chr5_A_comp25	non-reprogrammed	9
5	43700000	54000000	chr5_B_comp26	NA	NA
5	54000000	54100000	chr5_A_comp26	non-reprogrammed	10
5	54100000	54800000	chr5_B_comp27	NA	NA
5	54800000	54900000	chr5_A_comp27	non-reprogrammed	7
5	54900000	55200000	chr5_B_comp28	NA	NA
5	55200000	55600000	chr5_A_comp28	non-reprogrammed	5
5	55600000	56400000	chr5_B_comp29	NA	NA
5	56400000	56500000	chr5_A_comp29	non-reprogrammed	7
5	56500000	60400000	chr5_B_comp30	NA	NA
5	60400000	60500000	chr5_A_comp30	non-reprogrammed	10
5	60500000	60600000	chr5_B_comp31	NA	NA
5	60600000	60900000	chr5_A_comp31	non-reprogrammed	10
5	60900000	64500000	chr5_B_comp32	NA	NA
5	64500000	65100000	chr5_A_comp32	non-reprogrammed	10
5	65100000	65200000	chr5_B_comp33	NA	NA
5	65200000	65300000	chr5_A_comp33	non-reprogrammed	7
5	65300000	67500000	chr5_B_comp34	NA	NA
5	67500000	67800000	chr5_A_comp34	non-reprogrammed	10
5	67800000	68400000	chr5_B_comp35	NA	NA
5	68400000	68900000	chr5_A_comp35	non-reprogrammed	7
5	70300000	71600000	chr5_B_comp36	NA	NA
5	71600000	71700000	chr5_A_comp36	non-reprogrammed	2
5	71700000	74700000	chr5_B_comp37	NA	NA
5	74700000	74900000	chr5_A_comp37	non-reprogrammed	10
5	74900000	76000000	chr5_B_comp38	NA	NA
5	76000000	76200000	chr5_A_comp38	non-reprogrammed	10
5	76200000	79900000	chr5_B_comp39	NA	NA
5	79900000	80000000	chr5_A_comp39	non-reprogrammed	6
5	80000000	81200000	chr5_B_comp40	NA	NA
5	81200000	81300000	chr5_A_comp40	non-reprogrammed	2
5	81300000	82700000	chr5_B_comp41	NA	NA
5	82700000	82900000	chr5_A_comp41	non-reprogrammed	5
5	82900000	90600000	chr5_B_comp42	NA	NA
5	90600000	90800000	chr5_A_comp42	non-reprogrammed	3
5	90800000	93000000	chr5_B_comp43	NA	NA
5	93000000	93100000	chr5_A_comp43	reprogrammed	8
5	93100000	96200000	chr5_B_comp44	NA	NA
5	96200000	96400000	chr5_A_comp44	non-reprogrammed	10
5	96400000	97800000	chr5_B_comp45	NA	NA
5	97800000	97900000	chr5_A_comp45	non-reprogrammed	10
5	97900000	98200000	chr5_B_comp46	NA	NA
5	98200000	98400000	chr5_A_comp46	non-reprogrammed	5
5	98400000	102500000	chr5_B_comp47	NA	NA
5	102500000	102700000	chr5_A_comp47	non-reprogrammed	8
5	102700000	111000000	chr5_B_comp48	NA	NA
5	111000000	111100000	chr5_A_comp48	non-reprogrammed	5
5	111100000	112300000	chr5_B_comp49	NA	NA
5	112300000	112600000	chr5_A_comp49	non-reprogrammed	10
5	112600000	114900000	chr5_B_comp50	NA	NA
5	114900000	115000000	chr5_A_comp50	non-reprogrammed	10
5	115000000	115200000	chr5_B_comp51	NA	NA
5	115200000	115400000	chr5_A_comp51	non-reprogrammed	8
5	115400000	118400000	chr5_B_comp52	NA	NA
5	118400000	118700000	chr5_A_comp52	non-reprogrammed	10
5	118700000	122300000	chr5_B_comp53	NA	NA
5	122300000	122400000	chr5_A_comp53	non-reprogrammed	6
5	122400000	124900000	chr5_B_comp54	NA	NA
5	124900000	125000000	chr5_A_comp54	non-reprogrammed	10
5	125000000	126100000	chr5_B_comp55	NA	NA
5	126100000	126400000	chr5_A_comp55	non-reprogrammed	5
5	126400000	127500000	chr5_B_comp56	NA	NA
5	127500000	127700000	chr5_A_comp56	reprogrammed	8
5	127700000	127900000	chr5_B_comp57	NA	NA
5	127900000	128100000	chr5_A_comp57	non-reprogrammed	7
5	128100000	130500000	chr5_B_comp58	NA	NA
5	130500000	130700000	chr5_A_comp58	non-reprogrammed	10
5	130700000	131500000	chr5_B_comp59	NA	NA
5	131500000	132000000	chr5_A_comp59	non-reprogrammed	3
5	132000000	132200000	chr5_B_comp60	NA	NA
5	132200000	132500000	chr5_A_comp60	non-reprogrammed	9
5	132500000	133300000	chr5_B_comp61	NA	NA
5	133300000	134400000	chr5_A_comp61	non-reprogrammed	3
5	134400000	134700000	chr5_B_comp62	NA	NA
5	134700000	134900000	chr5_A_comp62	non-reprogrammed	7
5	134900000	137600000	chr5_B_comp63	NA	NA
5	137600000	138100000	chr5_A_comp63	non-reprogrammed	2
5	138100000	138600000	chr5_B_comp64	NA	NA
5	138600000	139300000	chr5_A_comp64	reprogrammed	1
5	139300000	139500000	chr5_B_comp65	NA	NA
5	139500000	140400000	chr5_A_comp65	non-reprogrammed	5
5	140400000	140900000	chr5_B_comp66	NA	NA
5	140900000	141200000	chr5_A_comp66	non-reprogrammed	7
5	141200000	141300000	chr5_B_comp67	NA	NA
5	141300000	142300000	chr5_A_comp67	non-reprogrammed	2
5	142300000	142800000	chr5_B_comp68	NA	NA
5	142800000	142900000	chr5_A_comp68	non-reprogrammed	8
5	142900000	148500000	chr5_B_comp69	NA	NA
5	148500000	148600000	chr5_A_comp69	non-reprogrammed	10
5	148600000	148700000	chr5_B_comp70	NA	NA
5	148700000	149200000	chr5_A_comp70	reprogrammed	2
5	149200000	149300000	chr5_B_comp71	NA	NA
5	149300000	149400000	chr5_A_comp71	non-reprogrammed	5
5	149400000	149500000	chr5_B_comp72	NA	NA
5	149500000	150700000	chr5_A_comp72	reprogrammed	2
5	150700000	151100000	chr5_B_comp73	NA	NA
5	151100000	151300000	chr5_A_comp73	reprogrammed	2
5	151300000	153000000	chr5_B_comp74	NA	NA
5	153000000	153100000	chr5_A_comp74	non-reprogrammed	10
5	153100000	153800000	chr5_B_comp75	NA	NA
5	153800000	154400000	chr5_A_comp75	non-reprogrammed	7
5	154400000	155900000	chr5_B_comp76	NA	NA
5	155900000	156000000	chr5_A_comp76	non-reprogrammed	8
5	156000000	156900000	chr5_B_comp77	NA	NA
5	156900000	157600000	chr5_A_comp77	non-reprogrammed	10
5	157600000	157900000	chr5_B_comp78	NA	NA
5	157900000	158800000	chr5_A_comp78	non-reprogrammed	5
5	158800000	159500000	chr5_B_comp79	NA	NA
5	159500000	159600000	chr5_A_comp79	reprogrammed	2
5	159600000	159700000	chr5_B_comp80	NA	NA
5	159700000	159800000	chr5_A_comp80	non-reprogrammed	4
5	159800000	162900000	chr5_B_comp81	NA	NA
5	162900000	163100000	chr5_A_comp81	non-reprogrammed	8
5	163100000	167200000	chr5_B_comp82	NA	NA
5	167200000	167400000	chr5_A_comp82	non-reprogrammed	3
5	167400000	167800000	chr5_B_comp83	NA	NA
5	167800000	168200000	chr5_A_comp83	non-reprogrammed	9
5	168200000	168600000	chr5_B_comp84	NA	NA
5	168600000	169000000	chr5_A_comp84	non-reprogrammed	5
5	169000000	169200000	chr5_B_comp85	NA	NA
5	169200000	169600000	chr5_A_comp85	non-reprogrammed	3
5	169600000	170900000	chr5_B_comp86	NA	NA
5	170900000	171200000	chr5_A_comp86	non-reprogrammed	8
5	171200000	171500000	chr5_B_comp87	NA	NA
5	171500000	172700000	chr5_A_comp87	non-reprogrammed	3
5	172700000	173000000	chr5_B_comp88	NA	NA
5	173000000	173200000	chr5_A_comp88	non-reprogrammed	10
5	173200000	174700000	chr5_B_comp89	NA	NA
5	174700000	174900000	chr5_A_comp89	non-reprogrammed	4
5	174900000	175700000	chr5_B_comp90	NA	NA
5	175700000	176200000	chr5_A_comp90	non-reprogrammed	1
5	176200000	176500000	chr5_B_comp91	NA	NA
5	176500000	177200000	chr5_A_comp91	reprogrammed	2
5	177200000	177600000	chr5_B_comp92	NA	NA
5	177600000	177800000	chr5_A_comp92	non-reprogrammed	4
5	177800000	178100000	chr5_B_comp93	NA	NA
5	178100000	179500000	chr5_A_comp93	reprogrammed	2
5	179500000	179900000	chr5_B_comp94	NA	NA
5	179900000	180000000	chr5_A_comp94	non-reprogrammed	6
5	180000000	180600000	chr5_B_comp95	NA	NA
5	180600000	180800000	chr5_A_comp95	non-reprogrammed	3
6	200000	700000	chr6_A_comp1	non-reprogrammed	9
6	700000	1600000	chr6_B_comp1	NA	NA
6	1600000	1900000	chr6_A_comp2	non-reprogrammed	4
6	1900000	2200000	chr6_B_comp2	NA	NA
6	2200000	2300000	chr6_A_comp3	non-reprogrammed	4
6	2300000	2900000	chr6_B_comp3	NA	NA
6	2900000	3500000	chr6_A_comp4	reprogrammed	2
6	3500000	3700000	chr6_B_comp4	NA	NA
6	3700000	4200000	chr6_A_comp5	non-reprogrammed	2
6	4200000	4800000	chr6_B_comp5	NA	NA
6	4800000	5300000	chr6_A_comp6	non-reprogrammed	6
6	5300000	7100000	chr6_B_comp6	NA	NA
6	7100000	7600000	chr6_A_comp7	non-reprogrammed	1
6	7600000	7900000	chr6_B_comp7	NA	NA
6	7900000	8200000	chr6_A_comp8	non-reprogrammed	10
6	8200000	10800000	chr6_B_comp8	NA	NA
6	10800000	11200000	chr6_A_comp9	non-reprogrammed	10
6	11200000	11700000	chr6_B_comp9	NA	NA
6	11700000	11800000	chr6_A_comp10	non-reprogrammed	5
6	11800000	13500000	chr6_B_comp10	NA	NA
6	13500000	14100000	chr6_A_comp11	non-reprogrammed	7
6	14100000	14700000	chr6_B_comp11	NA	NA
6	14700000	14900000	chr6_A_comp12	reprogrammed	3
6	14900000	16200000	chr6_B_comp12	NA	NA
6	16200000	16600000	chr6_A_comp13	non-reprogrammed	3
6	16600000	16700000	chr6_B_comp13	NA	NA
6	16700000	16800000	chr6_A_comp14	non-reprogrammed	3
6	16800000	16900000	chr6_B_comp14	NA	NA
6	16900000	17000000	chr6_A_comp15	non-reprogrammed	10
6	17000000	17700000	chr6_B_comp15	NA	NA
6	17700000	18000000	chr6_A_comp16	non-reprogrammed	5
6	18000000	18200000	chr6_B_comp16	NA	NA
6	18200000	18300000	chr6_A_comp17	non-reprogrammed	9
6	18300000	20400000	chr6_B_comp17	NA	NA
6	20400000	20500000	chr6_A_comp18	non-reprogrammed	2
6	20500000	20600000	chr6_B_comp18	NA	NA
6	20600000	20700000	chr6_A_comp19	non-reprogrammed	8
6	20700000	25100000	chr6_B_comp19	NA	NA
6	25100000	25500000	chr6_A_comp20	non-reprogrammed	5
6	25500000	26100000	chr6_B_comp20	NA	NA
6	26100000	28100000	chr6_A_comp21	non-reprogrammed	10
6	28100000	28200000	chr6_B_comp21	NA	NA
6	28200000	29100000	chr6_A_comp22	non-reprogrammed	10
6	29100000	29700000	chr6_B_comp22	NA	NA
6	29700000	29800000	chr6_A_comp23	non-reprogrammed	6
6	29800000	30100000	chr6_B_comp23	NA	NA
6	30100000	30900000	chr6_A_comp24	non-reprogrammed	1
6	30900000	31300000	chr6_B_comp24	NA	NA
6	31300000	32300000	chr6_A_comp25	non-reprogrammed	1
6	32300000	32900000	chr6_B_comp25	NA	NA
6	32900000	34000000	chr6_A_comp26	reprogrammed	1
6	34000000	34200000	chr6_B_comp26	NA	NA
6	34200000	34500000	chr6_A_comp27	non-reprogrammed	2
6	34500000	34700000	chr6_B_comp27	NA	NA
6	34700000	34800000	chr6_A_comp28	non-reprogrammed	1
6	34800000	35100000	chr6_B_comp28	NA	NA
6	35100000	35900000	chr6_A_comp29	non-reprogrammed	2
6	35900000	36000000	chr6_B_comp29	NA	NA
6	36000000	36300000	chr6_A_comp30	non-reprogrammed	4
6	36300000	36600000	chr6_B_comp30	NA	NA
6	36600000	37400000	chr6_A_comp31	reprogrammed	7
6	37400000	37700000	chr6_B_comp31	NA	NA
6	37700000	37800000	chr6_A_comp32	non-reprogrammed	2
6	37800000	38100000	chr6_B_comp32	NA	NA
6	38100000	38400000	chr6_A_comp33	reprogrammed	8
6	38400000	39800000	chr6_B_comp33	NA	NA
6	39800000	39900000	chr6_A_comp34	non-reprogrammed	7
6	39900000	41500000	chr6_B_comp34	NA	NA
6	41500000	43300000	chr6_A_comp35	non-reprogrammed	1
6	43300000	43500000	chr6_B_comp35	NA	NA
6	43500000	44300000	chr6_A_comp36	reprogrammed	1
6	44300000	45400000	chr6_B_comp36	NA	NA
6	45400000	45700000	chr6_A_comp37	non-reprogrammed	10
6	45700000	52200000	chr6_B_comp37	NA	NA
6	52200000	52700000	chr6_A_comp38	non-reprogrammed	3
6	52700000	52900000	chr6_B_comp38	NA	NA
6	52900000	53400000	chr6_A_comp39	non-reprogrammed	10
6	53400000	56800000	chr6_B_comp39	NA	NA
6	56800000	57300000	chr6_A_comp40	non-reprogrammed	5
6	57300000	74100000	chr6_B_comp40	NA	NA
6	74100000	74500000	chr6_A_comp41	non-reprogrammed	2
6	74500000	80800000	chr6_B_comp41	NA	NA
6	80800000	81000000	chr6_A_comp42	non-reprogrammed	6
6	81000000	82900000	chr6_B_comp42	NA	NA
6	82900000	83200000	chr6_A_comp43	non-reprogrammed	5
6	83200000	86100000	chr6_B_comp43	NA	NA
6	86100000	86500000	chr6_A_comp44	non-reprogrammed	3
6	86500000	88100000	chr6_B_comp44	NA	NA
6	88100000	88400000	chr6_A_comp45	non-reprogrammed	10
6	88400000	89700000	chr6_B_comp45	NA	NA
6	89700000	90100000	chr6_A_comp46	non-reprogrammed	9
6	90100000	90500000	chr6_B_comp46	NA	NA
6	90500000	90700000	chr6_A_comp47	non-reprogrammed	8
6	90700000	91000000	chr6_B_comp47	NA	NA
6	91000000	91100000	chr6_A_comp48	non-reprogrammed	10
6	91100000	99900000	chr6_B_comp48	NA	NA
6	99900000	100100000	chr6_A_comp49	non-reprogrammed	6
6	100100000	107800000	chr6_B_comp49	NA	NA
6	107800000	108900000	chr6_A_comp50	non-reprogrammed	7
6	108900000	109000000	chr6_B_comp50	NA	NA
6	109000000	109100000	chr6_A_comp51	non-reprogrammed	3
6	109100000	110200000	chr6_B_comp51	NA	NA
6	110200000	110300000	chr6_A_comp52	non-reprogrammed	4
6	110300000	111100000	chr6_B_comp52	NA	NA
6	111100000	111400000	chr6_A_comp53	non-reprogrammed	7
6	111400000	111800000	chr6_B_comp53	NA	NA
6	111800000	112200000	chr6_A_comp54	non-reprogrammed	7
6	112200000	112300000	chr6_B_comp54	NA	NA
6	112300000	112700000	chr6_A_comp55	non-reprogrammed	5
6	112700000	116600000	chr6_B_comp55	NA	NA
6	116600000	117100000	chr6_A_comp56	non-reprogrammed	5
6	117100000	117900000	chr6_B_comp56	NA	NA
6	117900000	118000000	chr6_A_comp57	non-reprogrammed	9
6	118000000	119400000	chr6_B_comp57	NA	NA
6	119400000	119800000	chr6_A_comp58	non-reprogrammed	9
6	119800000	122200000	chr6_B_comp58	NA	NA
6	122200000	122300000	chr6_A_comp59	non-reprogrammed	5
6	122300000	126200000	chr6_B_comp59	NA	NA
6	126200000	126300000	chr6_A_comp60	non-reprogrammed	10
6	126300000	130000000	chr6_B_comp60	NA	NA
6	130000000	130100000	chr6_A_comp61	non-reprogrammed	3
6	130100000	131300000	chr6_B_comp61	NA	NA
6	131300000	131500000	chr6_A_comp62	non-reprogrammed	6
6	131500000	132400000	chr6_B_comp62	NA	NA
6	132400000	132500000	chr6_A_comp63	non-reprogrammed	5
6	132500000	136400000	chr6_B_comp63	NA	NA
6	136400000	136800000	chr6_A_comp64	non-reprogrammed	10
6	136800000	137100000	chr6_B_comp64	NA	NA
6	137100000	137200000	chr6_A_comp65	non-reprogrammed	10
6	137200000	138200000	chr6_B_comp65	NA	NA
6	138200000	138400000	chr6_A_comp66	non-reprogrammed	6
6	138400000	138900000	chr6_B_comp66	NA	NA
6	138900000	139600000	chr6_A_comp67	non-reprogrammed	9
6	139600000	143200000	chr6_B_comp67	NA	NA
6	143200000	143400000	chr6_A_comp68	non-reprogrammed	5
6	143400000	144000000	chr6_B_comp68	NA	NA
6	144000000	144100000	chr6_A_comp69	non-reprogrammed	10
6	144100000	144200000	chr6_B_comp69	NA	NA
6	144200000	144300000	chr6_A_comp70	non-reprogrammed	4
6	144300000	144400000	chr6_B_comp70	NA	NA
6	144400000	144800000	chr6_A_comp71	non-reprogrammed	7
6	144800000	146100000	chr6_B_comp71	NA	NA
6	146100000	146300000	chr6_A_comp72	non-reprogrammed	10
6	146300000	148800000	chr6_B_comp72	NA	NA
6	148800000	148900000	chr6_A_comp73	reprogrammed	3
6	148900000	149700000	chr6_B_comp73	NA	NA
6	149700000	150500000	chr6_A_comp74	non-reprogrammed	1
6	150500000	151200000	chr6_B_comp74	NA	NA
6	151200000	151900000	chr6_A_comp75	non-reprogrammed	3
6	151900000	153400000	chr6_B_comp75	NA	NA
6	153400000	153600000	chr6_A_comp76	non-reprogrammed	10
6	153600000	155000000	chr6_B_comp76	NA	NA
6	155000000	155100000	chr6_A_comp77	non-reprogrammed	2
6	155100000	155200000	chr6_B_comp77	NA	NA
6	155200000	155300000	chr6_A_comp78	non-reprogrammed	9
6	155300000	155400000	chr6_B_comp78	NA	NA
6	155400000	155700000	chr6_A_comp79	non-reprogrammed	10
6	155700000	157100000	chr6_B_comp79	NA	NA
6	157100000	157500000	chr6_A_comp80	non-reprogrammed	5
6	157500000	157700000	chr6_B_comp80	NA	NA
6	157700000	157900000	chr6_A_comp81	non-reprogrammed	6
6	157900000	158200000	chr6_B_comp81	NA	NA
6	158200000	159300000	chr6_A_comp82	non-reprogrammed	2
6	159300000	160000000	chr6_B_comp82	NA	NA
6	160000000	160500000	chr6_A_comp83	non-reprogrammed	5
6	160500000	161500000	chr6_B_comp83	NA	NA
6	161500000	161700000	chr6_A_comp84	non-reprogrammed	8
6	161700000	161800000	chr6_B_comp84	NA	NA
6	161800000	161900000	chr6_A_comp85	non-reprogrammed	2
6	161900000	163800000	chr6_B_comp85	NA	NA
6	163800000	164200000	chr6_A_comp86	non-reprogrammed	6
6	164200000	166800000	chr6_B_comp86	NA	NA
6	166800000	167200000	chr6_A_comp87	non-reprogrammed	7
6	167200000	169500000	chr6_B_comp87	NA	NA
6	169500000	170300000	chr6_A_comp88	non-reprogrammed	9
6	170300000	170700000	chr6_B_comp88	NA	NA
6	170700000	171000000	chr6_A_comp89	non-reprogrammed	7
7	0	500000	chr7_A_comp1	non-reprogrammed	2
7	500000	800000	chr7_B_comp1	NA	NA
7	800000	1300000	chr7_A_comp2	non-reprogrammed	1
7	1300000	1600000	chr7_B_comp2	NA	NA
7	1600000	1800000	chr7_A_comp3	non-reprogrammed	1
7	1800000	2000000	chr7_B_comp3	NA	NA
7	2000000	3000000	chr7_A_comp4	non-reprogrammed	1
7	3000000	4700000	chr7_B_comp4	NA	NA
7	4700000	5900000	chr7_A_comp5	non-reprogrammed	9
7	5900000	6000000	chr7_B_comp5	NA	NA
7	6000000	6900000	chr7_A_comp6	non-reprogrammed	2
7	6900000	7600000	chr7_B_comp6	NA	NA
7	7600000	7800000	chr7_A_comp7	non-reprogrammed	10
7	7800000	11000000	chr7_B_comp7	NA	NA
7	11000000	11200000	chr7_A_comp8	non-reprogrammed	6
7	11200000	14000000	chr7_B_comp8	NA	NA
7	14000000	14100000	chr7_A_comp9	non-reprogrammed	10
7	14100000	17900000	chr7_B_comp9	NA	NA
7	17900000	18000000	chr7_A_comp10	non-reprogrammed	8
7	18000000	22800000	chr7_B_comp10	NA	NA
7	22800000	22900000	chr7_A_comp11	non-reprogrammed	7
7	22900000	23000000	chr7_B_comp11	NA	NA
7	23000000	23100000	chr7_A_comp12	non-reprogrammed	3
7	23100000	23200000	chr7_B_comp12	NA	NA
7	23200000	23500000	chr7_A_comp13	non-reprogrammed	10
7	23500000	24700000	chr7_B_comp13	NA	NA
7	24700000	25300000	chr7_A_comp14	non-reprogrammed	10
7	25300000	25900000	chr7_B_comp14	NA	NA
7	25900000	26100000	chr7_A_comp15	non-reprogrammed	6
7	26100000	27900000	chr7_B_comp15	NA	NA
7	27900000	28000000	chr7_A_comp16	non-reprogrammed	4
7	28000000	30000000	chr7_B_comp16	NA	NA
7	30000000	31200000	chr7_A_comp17	non-reprogrammed	7
7	31200000	32700000	chr7_B_comp17	NA	NA
7	32700000	32800000	chr7_A_comp18	non-reprogrammed	10
7	32800000	32900000	chr7_B_comp18	NA	NA
7	32900000	33300000	chr7_A_comp19	non-reprogrammed	1
7	33300000	34000000	chr7_B_comp19	NA	NA
7	34000000	34200000	chr7_A_comp20	non-reprogrammed	5
7	34200000	35800000	chr7_B_comp20	NA	NA
7	35800000	36000000	chr7_A_comp21	non-reprogrammed	7
7	36000000	39900000	chr7_B_comp21	NA	NA
7	39900000	40000000	chr7_A_comp22	non-reprogrammed	2
7	40000000	40100000	chr7_B_comp22	NA	NA
7	40100000	40200000	chr7_A_comp23	non-reprogrammed	4
7	40200000	42100000	chr7_B_comp23	NA	NA
7	42100000	42400000	chr7_A_comp24	non-reprogrammed	10
7	42400000	43000000	chr7_B_comp24	NA	NA
7	43000000	43300000	chr7_A_comp25	non-reprogrammed	9
7	43300000	43600000	chr7_B_comp25	NA	NA
7	43600000	44500000	chr7_A_comp26	non-reprogrammed	3
7	44500000	44600000	chr7_B_comp26	NA	NA
7	44600000	45300000	chr7_A_comp27	reprogrammed	1
7	45300000	45800000	chr7_B_comp27	NA	NA
7	45800000	46000000	chr7_A_comp28	non-reprogrammed	10
7	46000000	47400000	chr7_B_comp28	NA	NA
7	47400000	47900000	chr7_A_comp29	non-reprogrammed	9
7	47900000	50800000	chr7_B_comp29	NA	NA
7	50800000	51000000	chr7_A_comp30	non-reprogrammed	8
7	51000000	55200000	chr7_B_comp30	NA	NA
7	55200000	55800000	chr7_A_comp31	reprogrammed	3
7	55800000	56100000	chr7_B_comp31	NA	NA
7	56100000	56300000	chr7_A_comp32	non-reprogrammed	9
7	56300000	65400000	chr7_B_comp32	NA	NA
7	65400000	65700000	chr7_A_comp33	non-reprogrammed	6
7	65700000	66000000	chr7_B_comp33	NA	NA
7	66000000	66600000	chr7_A_comp34	non-reprogrammed	9
7	66600000	69200000	chr7_B_comp34	NA	NA
7	69200000	69300000	chr7_A_comp35	non-reprogrammed	9
7	69300000	72500000	chr7_B_comp35	NA	NA
7	72600000	72700000	chr7_A_comp36	non-reprogrammed	6
7	72700000	72900000	chr7_B_comp36	NA	NA
7	72900000	74100000	chr7_A_comp37	non-reprogrammed	1
7	74100000	74200000	chr7_B_comp37	NA	NA
7	74200000	74300000	chr7_A_comp38	non-reprogrammed	6
7	74300000	74400000	chr7_B_comp38	NA	NA
7	74400000	75400000	chr7_A_comp39	non-reprogrammed	6
7	75400000	75500000	chr7_B_comp39	NA	NA
7	75500000	75800000	chr7_A_comp40	non-reprogrammed	6
7	75800000	75900000	chr7_B_comp40	NA	NA
7	75900000	76300000	chr7_A_comp41	reprogrammed	1
7	76300000	76700000	chr7_B_comp41	NA	NA
7	76700000	76800000	chr7_A_comp42	non-reprogrammed	6
7	76800000	77300000	chr7_B_comp42	NA	NA
7	77300000	77500000	chr7_A_comp43	non-reprogrammed	2
7	77500000	86700000	chr7_B_comp43	NA	NA
7	86700000	86900000	chr7_A_comp44	non-reprogrammed	7
7	86900000	87900000	chr7_B_comp44	NA	NA
7	87900000	88100000	chr7_A_comp45	non-reprogrammed	9
7	88100000	89900000	chr7_B_comp45	NA	NA
7	89900000	90100000	chr7_A_comp46	non-reprogrammed	10
7	90100000	90800000	chr7_B_comp46	NA	NA
7	90800000	91000000	chr7_A_comp47	non-reprogrammed	9
7	91000000	92200000	chr7_B_comp47	NA	NA
7	92200000	92700000	chr7_A_comp48	non-reprogrammed	3
7	92700000	94000000	chr7_B_comp48	NA	NA
7	94000000	94500000	chr7_A_comp49	non-reprogrammed	10
7	94500000	97700000	chr7_B_comp49	NA	NA
7	97700000	98100000	chr7_A_comp50	non-reprogrammed	9
7	98100000	98700000	chr7_B_comp50	NA	NA
7	98700000	99400000	chr7_A_comp51	reprogrammed	1
7	99400000	99600000	chr7_B_comp51	NA	NA
7	99600000	100600000	chr7_A_comp52	reprogrammed	1
7	100600000	100700000	chr7_B_comp52	NA	NA
7	100700000	101100000	chr7_A_comp53	non-reprogrammed	2
7	101100000	101600000	chr7_B_comp53	NA	NA
7	101600000	101900000	chr7_A_comp54	non-reprogrammed	4
7	101900000	102100000	chr7_B_comp54	NA	NA
7	102100000	102500000	chr7_A_comp55	non-reprogrammed	6
7	102500000	102900000	chr7_B_comp55	NA	NA
7	102900000	103000000	chr7_A_comp56	non-reprogrammed	7
7	103000000	104600000	chr7_B_comp56	NA	NA
7	104600000	104800000	chr7_A_comp57	reprogrammed	3
7	104800000	105100000	chr7_B_comp57	NA	NA
7	105100000	105400000	chr7_A_comp58	non-reprogrammed	9
7	105400000	105500000	chr7_B_comp58	NA	NA
7	105500000	106200000	chr7_A_comp59	non-reprogrammed	7
7	106200000	108100000	chr7_B_comp59	NA	NA
7	108100000	108400000	chr7_A_comp60	non-reprogrammed	7
7	108400000	114600000	chr7_B_comp60	NA	NA
7	114600000	114700000	chr7_A_comp61	non-reprogrammed	10
7	114700000	116100000	chr7_B_comp61	NA	NA
7	116100000	116400000	chr7_A_comp62	non-reprogrammed	3
7	116400000	116500000	chr7_B_comp62	NA	NA
7	116500000	116600000	chr7_A_comp63	non-reprogrammed	9
7	116600000	120700000	chr7_B_comp63	NA	NA
7	120700000	120800000	chr7_A_comp64	non-reprogrammed	5
7	120800000	121100000	chr7_B_comp64	NA	NA
7	121100000	121300000	chr7_A_comp65	non-reprogrammed	10
7	121300000	127200000	chr7_B_comp65	NA	NA
7	127200000	127300000	chr7_A_comp66	non-reprogrammed	6
7	127300000	128100000	chr7_B_comp66	NA	NA
7	128100000	128700000	chr7_A_comp67	reprogrammed	2
7	128700000	130100000	chr7_B_comp67	NA	NA
7	130100000	130200000	chr7_A_comp68	non-reprogrammed	9
7	130200000	130500000	chr7_B_comp68	NA	NA
7	130500000	130900000	chr7_A_comp69	non-reprogrammed	5
7	130900000	132100000	chr7_B_comp69	NA	NA
7	132100000	132300000	chr7_A_comp70	non-reprogrammed	8
7	132300000	132500000	chr7_B_comp70	NA	NA
7	132500000	132800000	chr7_A_comp71	non-reprogrammed	5
7	132800000	134400000	chr7_B_comp71	NA	NA
7	134400000	134700000	chr7_A_comp72	non-reprogrammed	2
7	134700000	135200000	chr7_B_comp72	NA	NA
7	135200000	135700000	chr7_A_comp73	reprogrammed	7
7	135700000	138700000	chr7_B_comp73	NA	NA
7	138700000	138900000	chr7_A_comp74	non-reprogrammed	7
7	138900000	139000000	chr7_B_comp74	NA	NA
7	139000000	139200000	chr7_A_comp75	non-reprogrammed	2
7	139200000	139700000	chr7_B_comp75	NA	NA
7	139700000	140600000	chr7_A_comp76	non-reprogrammed	9
7	140600000	142900000	chr7_B_comp76	NA	NA
7	142900000	143600000	chr7_A_comp77	reprogrammed	2
7	143600000	148400000	chr7_B_comp77	NA	NA
7	148400000	149200000	chr7_A_comp78	non-reprogrammed	9
7	149200000	149300000	chr7_B_comp78	NA	NA
7	149300000	149600000	chr7_A_comp79	non-reprogrammed	9
7	149600000	150100000	chr7_B_comp79	NA	NA
7	150100000	150300000	chr7_A_comp80	non-reprogrammed	4
7	150300000	150500000	chr7_B_comp80	NA	NA
7	150500000	151500000	chr7_A_comp81	reprogrammed	2
7	151500000	151600000	chr7_B_comp81	NA	NA
7	151600000	151900000	chr7_A_comp82	non-reprogrammed	4
7	151900000	152100000	chr7_B_comp82	NA	NA
7	152100000	152600000	chr7_A_comp83	non-reprogrammed	9
7	152600000	154900000	chr7_B_comp83	NA	NA
7	154900000	155300000	chr7_A_comp84	non-reprogrammed	2
7	155300000	157000000	chr7_B_comp84	NA	NA
7	157000000	157300000	chr7_A_comp85	non-reprogrammed	2
7	157300000	158500000	chr7_B_comp85	NA	NA
7	158500000	158900000	chr7_A_comp86	non-reprogrammed	7
7	158900000	159138663	chr7_B_comp86	NA	NA
8	100000	1700000	chr8_B_comp1	NA	NA
8	1700000	2000000	chr8_A_comp1	non-reprogrammed	9
8	2000000	6500000	chr8_B_comp2	NA	NA
8	6500000	6700000	chr8_A_comp2	non-reprogrammed	7
8	6700000	11700000	chr8_B_comp3	NA	NA
8	11700000	11900000	chr8_A_comp3	non-reprogrammed	7
8	12000000	13000000	chr8_B_comp4	NA	NA
8	13000000	13400000	chr8_A_comp4	non-reprogrammed	3
8	13400000	14600000	chr8_B_comp5	NA	NA
8	14600000	14700000	chr8_A_comp5	non-reprogrammed	4
8	14700000	21600000	chr8_B_comp6	NA	NA
8	21600000	21800000	chr8_A_comp6	non-reprogrammed	6
8	21800000	22000000	chr8_B_comp7	NA	NA
8	22000000	23000000	chr8_A_comp7	non-reprogrammed	2
8	23000000	23200000	chr8_B_comp8	NA	NA
8	23200000	23500000	chr8_A_comp8	reprogrammed	3
8	23500000	25800000	chr8_B_comp9	NA	NA
8	25800000	25900000	chr8_A_comp9	non-reprogrammed	2
8	25900000	26300000	chr8_B_comp10	NA	NA
8	26300000	26700000	chr8_A_comp10	non-reprogrammed	3
8	26700000	27500000	chr8_B_comp11	NA	NA
8	27500000	27700000	chr8_A_comp11	non-reprogrammed	6
8	27700000	27800000	chr8_B_comp12	NA	NA
8	27800000	27900000	chr8_A_comp12	non-reprogrammed	7
8	27900000	30300000	chr8_B_comp13	NA	NA
8	30300000	30900000	chr8_A_comp13	non-reprogrammed	7
8	30900000	37500000	chr8_B_comp14	NA	NA
8	37500000	39000000	chr8_A_comp14	non-reprogrammed	2
8	39000000	41500000	chr8_B_comp15	NA	NA
8	41500000	41700000	chr8_A_comp15	non-reprogrammed	10
8	41700000	41800000	chr8_B_comp16	NA	NA
8	41800000	41900000	chr8_A_comp16	non-reprogrammed	9
8	41900000	42000000	chr8_B_comp17	NA	NA
8	42000000	42500000	chr8_A_comp17	non-reprogrammed	7
8	42500000	42800000	chr8_B_comp18	NA	NA
8	42800000	43000000	chr8_A_comp18	non-reprogrammed	9
8	43000000	48300000	chr8_B_comp19	NA	NA
8	48300000	48900000	chr8_A_comp19	non-reprogrammed	7
8	48900000	49400000	chr8_B_comp20	NA	NA
8	49400000	49700000	chr8_A_comp20	non-reprogrammed	3
8	49700000	52800000	chr8_B_comp21	NA	NA
8	52800000	52900000	chr8_A_comp21	non-reprogrammed	9
8	52900000	55000000	chr8_B_comp22	NA	NA
8	55000000	55200000	chr8_A_comp22	non-reprogrammed	9
8	55200000	59600000	chr8_B_comp23	NA	NA
8	59600000	59700000	chr8_A_comp23	non-reprogrammed	10
8	59700000	61600000	chr8_B_comp24	NA	NA
8	61600000	61800000	chr8_A_comp24	non-reprogrammed	4
8	61800000	64000000	chr8_B_comp25	NA	NA
8	64000000	64200000	chr8_A_comp25	non-reprogrammed	10
8	64200000	66700000	chr8_B_comp26	NA	NA
8	66700000	66800000	chr8_A_comp26	non-reprogrammed	6
8	66800000	67000000	chr8_B_comp27	NA	NA
8	67000000	67100000	chr8_A_comp27	non-reprogrammed	7
8	67100000	67500000	chr8_B_comp28	NA	NA
8	67500000	68000000	chr8_A_comp28	non-reprogrammed	6
8	68000000	74800000	chr8_B_comp29	NA	NA
8	74800000	75000000	chr8_A_comp29	non-reprogrammed	7
8	75000000	77700000	chr8_B_comp30	NA	NA
8	77700000	77800000	chr8_A_comp30	non-reprogrammed	8
8	77800000	81400000	chr8_B_comp31	NA	NA
8	81400000	81600000	chr8_A_comp31	non-reprogrammed	4
8	81600000	91000000	chr8_B_comp32	NA	NA
8	91000000	91100000	chr8_A_comp32	non-reprogrammed	8
8	91100000	91700000	chr8_B_comp33	NA	NA
8	91700000	91900000	chr8_A_comp33	non-reprogrammed	10
8	91900000	93000000	chr8_B_comp34	NA	NA
8	93000000	93300000	chr8_A_comp34	non-reprogrammed	5
8	93300000	94900000	chr8_B_comp35	NA	NA
8	94900000	95000000	chr8_A_comp35	reprogrammed	5
8	95000000	95100000	chr8_B_comp36	NA	NA
8	95100000	95200000	chr8_A_comp36	non-reprogrammed	4
8	95200000	95500000	chr8_B_comp37	NA	NA
8	95500000	96100000	chr8_A_comp37	non-reprogrammed	6
8	96100000	99400000	chr8_B_comp38	NA	NA
8	99400000	99500000	chr8_A_comp38	non-reprogrammed	3
8	99500000	99900000	chr8_B_comp39	NA	NA
8	99900000	100100000	chr8_A_comp39	non-reprogrammed	7
8	100100000	101900000	chr8_B_comp40	NA	NA
8	101900000	102400000	chr8_A_comp40	non-reprogrammed	5
8	102400000	103100000	chr8_B_comp41	NA	NA
8	103100000	104100000	chr8_A_comp41	reprogrammed	2
8	104100000	104400000	chr8_B_comp42	NA	NA
8	104400000	104600000	chr8_A_comp42	non-reprogrammed	8
8	104600000	110500000	chr8_B_comp43	NA	NA
8	110500000	110600000	chr8_A_comp43	non-reprogrammed	7
8	110600000	118900000	chr8_B_comp44	NA	NA
8	118900000	119200000	chr8_A_comp44	non-reprogrammed	5
8	119200000	121500000	chr8_B_comp45	NA	NA
8	121500000	121800000	chr8_A_comp45	non-reprogrammed	10
8	121800000	123900000	chr8_B_comp46	NA	NA
8	123900000	124500000	chr8_A_comp46	non-reprogrammed	7
8	124500000	125400000	chr8_B_comp47	NA	NA
8	125400000	126100000	chr8_A_comp47	non-reprogrammed	7
8	126100000	126500000	chr8_B_comp48	NA	NA
8	126500000	126700000	chr8_A_comp48	non-reprogrammed	10
8	126700000	128300000	chr8_B_comp49	NA	NA
8	128300000	128600000	chr8_A_comp49	non-reprogrammed	10
8	128600000	128800000	chr8_B_comp50	NA	NA
8	128800000	129200000	chr8_A_comp50	non-reprogrammed	3
8	129200000	129900000	chr8_B_comp51	NA	NA
8	129900000	130000000	chr8_A_comp51	non-reprogrammed	8
8	130000000	131400000	chr8_B_comp52	NA	NA
8	131400000	131500000	chr8_A_comp52	non-reprogrammed	7
8	131500000	134000000	chr8_B_comp53	NA	NA
8	134000000	134700000	chr8_A_comp53	reprogrammed	5
8	134700000	135800000	chr8_B_comp54	NA	NA
8	135800000	135900000	chr8_A_comp54	non-reprogrammed	6
8	135900000	141500000	chr8_B_comp55	NA	NA
8	141500000	141900000	chr8_A_comp55	non-reprogrammed	3
8	141900000	142000000	chr8_B_comp56	NA	NA
8	142000000	142400000	chr8_A_comp56	non-reprogrammed	6
8	142400000	144500000	chr8_B_comp57	NA	NA
8	144500000	146300000	chr8_A_comp57	non-reprogrammed	1
9	0	2100000	chr9_B_comp1	NA	NA
9	2100000	2300000	chr9_A_comp1	non-reprogrammed	8
9	2300000	3500000	chr9_B_comp2	NA	NA
9	3500000	3600000	chr9_A_comp2	non-reprogrammed	2
9	3600000	3700000	chr9_B_comp3	NA	NA
9	3700000	3800000	chr9_A_comp3	non-reprogrammed	5
9	3800000	4200000	chr9_B_comp4	NA	NA
9	4200000	4500000	chr9_A_comp4	non-reprogrammed	10
9	4500000	4900000	chr9_B_comp5	NA	NA
9	4900000	5000000	chr9_A_comp5	non-reprogrammed	7
9	5000000	5600000	chr9_B_comp6	NA	NA
9	5600000	5900000	chr9_A_comp6	non-reprogrammed	10
9	5900000	6500000	chr9_B_comp7	NA	NA
9	6500000	6900000	chr9_A_comp7	non-reprogrammed	7
9	6900000	8900000	chr9_B_comp8	NA	NA
9	8900000	9100000	chr9_A_comp8	non-reprogrammed	4
9	9100000	12900000	chr9_B_comp9	NA	NA
9	12900000	13100000	chr9_A_comp9	non-reprogrammed	8
9	13100000	14300000	chr9_B_comp10	NA	NA
9	14300000	14600000	chr9_A_comp10	non-reprogrammed	5
9	14600000	15400000	chr9_B_comp11	NA	NA
9	15400000	15800000	chr9_A_comp11	non-reprogrammed	6
9	15800000	15900000	chr9_B_comp12	NA	NA
9	15900000	16000000	chr9_A_comp12	non-reprogrammed	9
9	16000000	16300000	chr9_B_comp13	NA	NA
9	16300000	17200000	chr9_A_comp13	non-reprogrammed	5
9	17200000	18600000	chr9_B_comp14	NA	NA
9	18600000	18800000	chr9_A_comp14	non-reprogrammed	8
9	18800000	19200000	chr9_B_comp15	NA	NA
9	19200000	19500000	chr9_A_comp15	non-reprogrammed	9
9	19500000	22000000	chr9_B_comp16	NA	NA
9	22000000	22200000	chr9_A_comp16	non-reprogrammed	10
9	22200000	26900000	chr9_B_comp17	NA	NA
9	26900000	27200000	chr9_A_comp17	non-reprogrammed	10
9	27200000	32500000	chr9_B_comp18	NA	NA
9	32500000	32600000	chr9_A_comp18	non-reprogrammed	10
9	32600000	33100000	chr9_B_comp19	NA	NA
9	33100000	33600000	chr9_A_comp19	reprogrammed	2
9	33600000	33900000	chr9_B_comp20	NA	NA
9	33900000	36800000	chr9_A_comp20	reprogrammed	1
9	36800000	37500000	chr9_B_comp21	NA	NA
9	37500000	37700000	chr9_A_comp21	non-reprogrammed	4
9	37700000	37900000	chr9_B_comp22	NA	NA
9	37900000	38200000	chr9_A_comp22	non-reprogrammed	3
9	38200000	38300000	chr9_B_comp23	NA	NA
9	38300000	38400000	chr9_A_comp23	non-reprogrammed	9
9	38400000	67300000	chr9_B_comp24	NA	NA
9	67300000	68400000	chr9_A_comp24	non-reprogrammed	4
9	68400000	71700000	chr9_B_comp25	NA	NA
9	71700000	72000000	chr9_A_comp25	non-reprogrammed	6
9	72000000	73000000	chr9_B_comp26	NA	NA
9	73000000	73300000	chr9_A_comp26	non-reprogrammed	3
9	73300000	77600000	chr9_B_comp27	NA	NA
9	77600000	77800000	chr9_A_comp27	non-reprogrammed	7
9	77800000	79400000	chr9_B_comp28	NA	NA
9	79400000	79600000	chr9_A_comp28	non-reprogrammed	10
9	79600000	80900000	chr9_B_comp29	NA	NA
9	80900000	81100000	chr9_A_comp29	non-reprogrammed	1
9	81100000	84800000	chr9_B_comp30	NA	NA
9	84800000	85000000	chr9_A_comp30	non-reprogrammed	8
9	85000000	86300000	chr9_B_comp31	NA	NA
9	86300000	86800000	chr9_A_comp31	non-reprogrammed	9
9	86800000	89000000	chr9_B_comp32	NA	NA
9	89000000	89600000	chr9_A_comp32	non-reprogrammed	7
9	89600000	90300000	chr9_B_comp33	NA	NA
9	90300000	90600000	chr9_A_comp33	non-reprogrammed	2
9	90600000	91400000	chr9_B_comp34	NA	NA
9	91400000	91500000	chr9_A_comp34	non-reprogrammed	10
9	91500000	93900000	chr9_B_comp35	NA	NA
9	93900000	94200000	chr9_A_comp35	non-reprogrammed	10
9	94200000	94700000	chr9_B_comp36	NA	NA
9	94700000	94900000	chr9_A_comp36	non-reprogrammed	4
9	94900000	95200000	chr9_B_comp37	NA	NA
9	95200000	95700000	chr9_A_comp37	non-reprogrammed	9
9	95700000	96300000	chr9_B_comp38	NA	NA
9	96300000	96600000	chr9_A_comp38	non-reprogrammed	4
9	96600000	96900000	chr9_B_comp39	NA	NA
9	96900000	97200000	chr9_A_comp39	non-reprogrammed	9
9	97200000	97300000	chr9_B_comp40	NA	NA
9	97300000	97400000	chr9_A_comp40	non-reprogrammed	4
9	97400000	98200000	chr9_B_comp41	NA	NA
9	98200000	98300000	chr9_A_comp41	non-reprogrammed	2
9	98300000	99100000	chr9_B_comp42	NA	NA
9	99100000	99700000	chr9_A_comp42	non-reprogrammed	9
9	99700000	100700000	chr9_B_comp43	NA	NA
9	100700000	101100000	chr9_A_comp43	non-reprogrammed	1
9	101100000	101600000	chr9_B_comp44	NA	NA
9	101600000	102300000	chr9_A_comp44	non-reprogrammed	2
9	102300000	103200000	chr9_B_comp45	NA	NA
9	103200000	103400000	chr9_A_comp45	non-reprogrammed	8
9	103400000	107700000	chr9_B_comp46	NA	NA
9	107700000	107900000	chr9_A_comp46	non-reprogrammed	10
9	107900000	108000000	chr9_B_comp47	NA	NA
9	108000000	108100000	chr9_A_comp47	non-reprogrammed	3
9	108100000	108200000	chr9_B_comp48	NA	NA
9	108200000	108300000	chr9_A_comp48	non-reprogrammed	8
9	108300000	110200000	chr9_B_comp49	NA	NA
9	110200000	110300000	chr9_A_comp49	non-reprogrammed	3
9	110300000	110400000	chr9_B_comp50	NA	NA
9	110400000	110600000	chr9_A_comp50	non-reprogrammed	5
9	110600000	111000000	chr9_B_comp51	NA	NA
9	111000000	111300000	chr9_A_comp51	non-reprogrammed	3
9	111300000	111800000	chr9_B_comp52	NA	NA
9	111800000	112000000	chr9_A_comp52	non-reprogrammed	8
9	112000000	112600000	chr9_B_comp53	NA	NA
9	112600000	113100000	chr9_A_comp53	non-reprogrammed	5
9	113100000	113600000	chr9_B_comp54	NA	NA
9	113600000	113700000	chr9_A_comp54	non-reprogrammed	5
9	113700000	114300000	chr9_B_comp55	NA	NA
9	114300000	114500000	chr9_A_comp55	non-reprogrammed	10
9	114500000	114800000	chr9_B_comp56	NA	NA
9	114800000	114900000	chr9_A_comp56	non-reprogrammed	3
9	114900000	116000000	chr9_B_comp57	NA	NA
9	116000000	116600000	chr9_A_comp57	non-reprogrammed	1
9	116600000	116900000	chr9_B_comp58	NA	NA
9	116900000	117000000	chr9_A_comp58	non-reprogrammed	9
9	117000000	117100000	chr9_B_comp59	NA	NA
9	117100000	117200000	chr9_A_comp59	non-reprogrammed	8
9	117200000	117800000	chr9_B_comp60	NA	NA
9	117800000	118100000	chr9_A_comp60	non-reprogrammed	3
9	118100000	118300000	chr9_B_comp61	NA	NA
9	118300000	118600000	chr9_A_comp61	non-reprogrammed	5
9	118600000	123600000	chr9_B_comp62	NA	NA
9	123600000	124700000	chr9_A_comp62	non-reprogrammed	1
9	124700000	125200000	chr9_B_comp63	NA	NA
9	125200000	125400000	chr9_A_comp63	non-reprogrammed	8
9	125400000	125600000	chr9_B_comp64	NA	NA
9	125600000	126000000	chr9_A_comp64	non-reprogrammed	7
9	126000000	127600000	chr9_B_comp65	NA	NA
9	127600000	128300000	chr9_A_comp65	non-reprogrammed	9
9	128300000	128600000	chr9_B_comp66	NA	NA
9	128600000	128700000	chr9_A_comp66	non-reprogrammed	8
9	128700000	129800000	chr9_B_comp67	NA	NA
9	129800000	133100000	chr9_A_comp67	non-reprogrammed	1
9	133200000	133400000	chr9_B_comp68	NA	NA
9	133400000	134600000	chr9_A_comp68	non-reprogrammed	1
9	134600000	135100000	chr9_B_comp69	NA	NA
9	135100000	135400000	chr9_A_comp69	non-reprogrammed	9
9	135400000	135600000	chr9_B_comp70	NA	NA
9	135600000	135800000	chr9_A_comp70	non-reprogrammed	4
9	135800000	136000000	chr9_B_comp71	NA	NA
9	136000000	137700000	chr9_A_comp71	non-reprogrammed	1
9	137700000	138400000	chr9_B_comp72	NA	NA
9	138400000	138600000	chr9_A_comp72	non-reprogrammed	4
9	138600000	138900000	chr9_B_comp73	NA	NA
9	138900000	140700000	chr9_A_comp73	non-reprogrammed	1
9	140700000	141100000	chr9_B_comp74	NA	NA
10	100000	1300000	chr10_A_comp1	non-reprogrammed	7
10	1300000	3200000	chr10_B_comp1	NA	NA
10	3200000	3700000	chr10_A_comp2	non-reprogrammed	6
10	3700000	4300000	chr10_B_comp2	NA	NA
10	4300000	4400000	chr10_A_comp3	non-reprogrammed	10
10	4400000	5700000	chr10_B_comp3	NA	NA
10	5700000	6400000	chr10_A_comp4	non-reprogrammed	7
10	6400000	13200000	chr10_B_comp4	NA	NA
10	13200000	13500000	chr10_A_comp5	non-reprogrammed	6
10	13500000	13800000	chr10_B_comp5	NA	NA
10	13800000	14300000	chr10_A_comp6	non-reprogrammed	10
10	14300000	14900000	chr10_B_comp6	NA	NA
10	14900000	15200000	chr10_A_comp7	non-reprogrammed	6
10	15200000	15300000	chr10_B_comp7	NA	NA
10	15300000	15700000	chr10_A_comp8	non-reprogrammed	8
10	15700000	16900000	chr10_B_comp8	NA	NA
10	16900000	17500000	chr10_A_comp9	non-reprogrammed	3
10	17500000	21800000	chr10_B_comp9	NA	NA
10	21800000	22100000	chr10_A_comp10	non-reprogrammed	9
10	22100000	24800000	chr10_B_comp10	NA	NA
10	24800000	25200000	chr10_A_comp11	non-reprogrammed	8
10	25200000	27400000	chr10_B_comp11	NA	NA
10	27400000	27800000	chr10_A_comp12	non-reprogrammed	6
10	27800000	28000000	chr10_B_comp12	NA	NA
10	28000000	28100000	chr10_A_comp13	non-reprogrammed	4
10	28100000	28800000	chr10_B_comp13	NA	NA
10	28800000	28900000	chr10_A_comp14	non-reprogrammed	2
10	28900000	29800000	chr10_B_comp14	NA	NA
10	29800000	30700000	chr10_A_comp15	non-reprogrammed	5
10	30700000	31000000	chr10_B_comp15	NA	NA
10	31000000	31300000	chr10_A_comp16	non-reprogrammed	7
10	31300000	31500000	chr10_B_comp16	NA	NA
10	31500000	32500000	chr10_A_comp17	non-reprogrammed	7
10	32500000	32600000	chr10_B_comp17	NA	NA
10	32600000	32800000	chr10_A_comp18	non-reprogrammed	10
10	32800000	33200000	chr10_B_comp18	NA	NA
10	33200000	33500000	chr10_A_comp19	non-reprogrammed	5
10	33500000	33600000	chr10_B_comp19	NA	NA
10	33600000	33800000	chr10_A_comp20	non-reprogrammed	5
10	33800000	35600000	chr10_B_comp20	NA	NA
10	35600000	35700000	chr10_A_comp21	non-reprogrammed	10
10	35700000	38200000	chr10_B_comp21	NA	NA
10	38200000	38400000	chr10_A_comp22	non-reprogrammed	6
10	38400000	43900000	chr10_B_comp22	NA	NA
10	43900000	44200000	chr10_A_comp23	non-reprogrammed	7
10	44200000	44700000	chr10_B_comp23	NA	NA
10	44700000	45500000	chr10_A_comp24	non-reprogrammed	10
10	45500000	46200000	chr10_B_comp24	NA	NA
10	46200000	47000000	chr10_A_comp25	non-reprogrammed	4
10	47000000	49700000	chr10_B_comp25	NA	NA
10	49700000	50000000	chr10_A_comp26	non-reprogrammed	3
10	50000000	60300000	chr10_B_comp26	NA	NA
10	60300000	60700000	chr10_A_comp27	non-reprogrammed	5
10	60700000	61800000	chr10_B_comp27	NA	NA
10	61800000	61900000	chr10_A_comp28	non-reprogrammed	8
10	61900000	63800000	chr10_B_comp28	NA	NA
10	63800000	63900000	chr10_A_comp29	non-reprogrammed	5
10	63900000	65100000	chr10_B_comp29	NA	NA
10	65100000	65600000	chr10_A_comp30	non-reprogrammed	5
10	65600000	70200000	chr10_B_comp30	NA	NA
10	70200000	71300000	chr10_A_comp31	non-reprogrammed	7
10	71300000	71700000	chr10_B_comp31	NA	NA
10	71700000	72300000	chr10_A_comp32	non-reprogrammed	1
10	72300000	72600000	chr10_B_comp32	NA	NA
10	72600000	72700000	chr10_A_comp33	non-reprogrammed	4
10	72700000	73000000	chr10_B_comp33	NA	NA
10	73000000	73200000	chr10_A_comp34	non-reprogrammed	1
10	73200000	73400000	chr10_B_comp34	NA	NA
10	73400000	73900000	chr10_A_comp35	non-reprogrammed	2
10	73900000	74100000	chr10_B_comp35	NA	NA
10	74100000	74300000	chr10_A_comp36	non-reprogrammed	6
10	74300000	75000000	chr10_B_comp36	NA	NA
10	75000000	75100000	chr10_A_comp37	non-reprogrammed	7
10	75100000	75200000	chr10_B_comp37	NA	NA
10	75200000	75300000	chr10_A_comp38	non-reprogrammed	6
10	75300000	75600000	chr10_B_comp38	NA	NA
10	75600000	76200000	chr10_A_comp39	non-reprogrammed	2
10	76200000	76900000	chr10_B_comp39	NA	NA
10	76900000	77200000	chr10_A_comp40	non-reprogrammed	7
10	77200000	77300000	chr10_B_comp40	NA	NA
10	77300000	77400000	chr10_A_comp41	non-reprogrammed	6
10	77400000	78800000	chr10_B_comp41	NA	NA
10	78800000	78900000	chr10_A_comp42	non-reprogrammed	10
10	78900000	79000000	chr10_B_comp42	NA	NA
10	79000000	79400000	chr10_A_comp43	non-reprogrammed	3
10	79400000	80700000	chr10_B_comp43	NA	NA
10	80700000	81400000	chr10_A_comp44	reprogrammed	3
10	81400000	81900000	chr10_B_comp44	NA	NA
10	81900000	82100000	chr10_A_comp45	non-reprogrammed	2
10	82100000	88500000	chr10_B_comp45	NA	NA
10	88500000	89100000	chr10_A_comp46	non-reprogrammed	2
10	89100000	90700000	chr10_B_comp46	NA	NA
10	90700000	90900000	chr10_A_comp47	non-reprogrammed	10
10	90900000	91400000	chr10_B_comp47	NA	NA
10	91400000	91500000	chr10_A_comp48	non-reprogrammed	2
10	91500000	93600000	chr10_B_comp48	NA	NA
10	93600000	93800000	chr10_A_comp49	non-reprogrammed	10
10	93800000	94300000	chr10_B_comp49	NA	NA
10	94300000	94500000	chr10_A_comp50	non-reprogrammed	9
10	94500000	95100000	chr10_B_comp50	NA	NA
10	95100000	95400000	chr10_A_comp51	non-reprogrammed	2
10	95400000	96100000	chr10_B_comp51	NA	NA
10	96100000	96400000	chr10_A_comp52	non-reprogrammed	7
10	96400000	97500000	chr10_B_comp52	NA	NA
10	97500000	97700000	chr10_A_comp53	non-reprogrammed	8
10	97700000	98500000	chr10_B_comp53	NA	NA
10	98500000	98600000	chr10_A_comp54	non-reprogrammed	9
10	98600000	98700000	chr10_B_comp54	NA	NA
10	98700000	98800000	chr10_A_comp55	non-reprogrammed	10
10	98800000	99100000	chr10_B_comp55	NA	NA
10	99100000	99600000	chr10_A_comp56	reprogrammed	2
10	99600000	100100000	chr10_B_comp56	NA	NA
10	100100000	100300000	chr10_A_comp57	non-reprogrammed	7
10	100300000	101300000	chr10_B_comp57	NA	NA
10	101300000	101400000	chr10_A_comp58	non-reprogrammed	3
10	101400000	101700000	chr10_B_comp58	NA	NA
10	101700000	102000000	chr10_A_comp59	non-reprogrammed	10
10	102000000	102100000	chr10_B_comp59	NA	NA
10	102100000	102400000	chr10_A_comp60	non-reprogrammed	9
10	102400000	102700000	chr10_B_comp60	NA	NA
10	102700000	103000000	chr10_A_comp61	non-reprogrammed	1
10	103000000	103500000	chr10_B_comp61	NA	NA
10	103500000	104800000	chr10_A_comp62	non-reprogrammed	2
10	104800000	105000000	chr10_B_comp62	NA	NA
10	105000000	106100000	chr10_A_comp63	non-reprogrammed	3
10	106100000	111800000	chr10_B_comp63	NA	NA
10	111800000	112500000	chr10_A_comp64	non-reprogrammed	3
10	112500000	112800000	chr10_B_comp64	NA	NA
10	112800000	112900000	chr10_A_comp65	non-reprogrammed	4
10	112900000	113600000	chr10_B_comp65	NA	NA
10	113600000	113800000	chr10_A_comp66	non-reprogrammed	8
10	113800000	114700000	chr10_B_comp66	NA	NA
10	114700000	115400000	chr10_A_comp67	non-reprogrammed	9
10	115400000	118600000	chr10_B_comp67	NA	NA
10	118600000	118700000	chr10_A_comp68	non-reprogrammed	4
10	118700000	119200000	chr10_B_comp68	NA	NA
10	119200000	119500000	chr10_A_comp69	non-reprogrammed	7
10	119500000	120800000	chr10_B_comp69	NA	NA
10	120800000	121800000	chr10_A_comp70	non-reprogrammed	2
10	121800000	123700000	chr10_B_comp70	NA	NA
10	123700000	124400000	chr10_A_comp71	non-reprogrammed	7
10	124400000	124900000	chr10_B_comp71	NA	NA
10	124900000	125000000	chr10_A_comp72	non-reprogrammed	7
10	125000000	125700000	chr10_B_comp72	NA	NA
10	125700000	125900000	chr10_A_comp73	non-reprogrammed	9
10	125900000	126100000	chr10_B_comp73	NA	NA
10	126100000	127000000	chr10_A_comp74	non-reprogrammed	9
10	127000000	127600000	chr10_B_comp74	NA	NA
10	127600000	128200000	chr10_A_comp75	non-reprogrammed	5
10	128200000	128600000	chr10_B_comp75	NA	NA
10	128600000	128800000	chr10_A_comp76	non-reprogrammed	10
10	128800000	129100000	chr10_B_comp76	NA	NA
10	129100000	129300000	chr10_A_comp77	non-reprogrammed	4
10	129300000	131800000	chr10_B_comp77	NA	NA
10	131800000	132100000	chr10_A_comp78	non-reprogrammed	9
10	132100000	134200000	chr10_B_comp78	NA	NA
10	134200000	134500000	chr10_A_comp79	non-reprogrammed	9
10	134500000	135000000	chr10_B_comp79	NA	NA
10	135000000	135400000	chr10_A_comp80	non-reprogrammed	1
10	135400000	135500000	chr10_B_comp80	NA	NA
11	100000	1500000	chr11_A_comp1	non-reprogrammed	1
11	1500000	1800000	chr11_B_comp1	NA	NA
11	1800000	2200000	chr11_A_comp2	non-reprogrammed	1
11	2200000	2300000	chr11_B_comp2	NA	NA
11	2300000	2800000	chr11_A_comp3	non-reprogrammed	1
11	2800000	2900000	chr11_B_comp3	NA	NA
11	2900000	3400000	chr11_A_comp4	non-reprogrammed	1
11	3400000	3800000	chr11_B_comp4	NA	NA
11	3800000	4400000	chr11_A_comp5	non-reprogrammed	7
11	4400000	6400000	chr11_B_comp5	NA	NA
11	6400000	6900000	chr11_A_comp6	non-reprogrammed	7
11	6900000	7600000	chr11_B_comp6	NA	NA
11	7600000	7800000	chr11_A_comp7	non-reprogrammed	4
11	7800000	8100000	chr11_B_comp7	NA	NA
11	8100000	8200000	chr11_A_comp8	non-reprogrammed	3
11	8200000	8700000	chr11_B_comp8	NA	NA
11	8700000	10200000	chr11_A_comp9	non-reprogrammed	2
11	10200000	10300000	chr11_B_comp9	NA	NA
11	10300000	11100000	chr11_A_comp10	non-reprogrammed	5
11	11100000	11900000	chr11_B_comp10	NA	NA
11	11900000	13000000	chr11_A_comp11	non-reprogrammed	3
11	13000000	13300000	chr11_B_comp11	NA	NA
11	13300000	13500000	chr11_A_comp12	non-reprogrammed	6
11	13500000	14200000	chr11_B_comp12	NA	NA
11	14200000	14700000	chr11_A_comp13	non-reprogrammed	10
11	14700000	16800000	chr11_B_comp13	NA	NA
11	16800000	16900000	chr11_A_comp14	non-reprogrammed	9
11	16900000	17200000	chr11_B_comp14	NA	NA
11	17200000	17600000	chr11_A_comp15	non-reprogrammed	4
11	17600000	18400000	chr11_B_comp15	NA	NA
11	18400000	18800000	chr11_A_comp16	reprogrammed	2
11	18800000	19300000	chr11_B_comp16	NA	NA
11	19300000	20200000	chr11_A_comp17	non-reprogrammed	3
11	20200000	26400000	chr11_B_comp17	NA	NA
11	26400000	26700000	chr11_A_comp18	non-reprogrammed	6
11	26700000	33100000	chr11_B_comp18	NA	NA
11	33100000	33600000	chr11_A_comp19	non-reprogrammed	8
11	33600000	33700000	chr11_B_comp19	NA	NA
11	33700000	33800000	chr11_A_comp20	reprogrammed	3
11	33800000	34200000	chr11_B_comp20	NA	NA
11	34200000	34300000	chr11_A_comp21	non-reprogrammed	9
11	34300000	35000000	chr11_B_comp21	NA	NA
11	35000000	36200000	chr11_A_comp22	non-reprogrammed	5
11	36200000	43800000	chr11_B_comp22	NA	NA
11	43800000	44200000	chr11_A_comp23	non-reprogrammed	7
11	44200000	44900000	chr11_B_comp23	NA	NA
11	44900000	45300000	chr11_A_comp24	non-reprogrammed	4
11	45300000	45600000	chr11_B_comp24	NA	NA
11	45600000	46600000	chr11_A_comp25	reprogrammed	1
11	46600000	46900000	chr11_B_comp25	NA	NA
11	46900000	48200000	chr11_A_comp26	non-reprogrammed	1
11	48200000	57000000	chr11_B_comp26	NA	NA
11	57000000	57700000	chr11_A_comp27	non-reprogrammed	2
11	57700000	58900000	chr11_B_comp27	NA	NA
11	58900000	59100000	chr11_A_comp28	non-reprogrammed	9
11	59100000	59400000	chr11_B_comp28	NA	NA
11	59400000	59600000	chr11_A_comp29	non-reprogrammed	10
11	59600000	60800000	chr11_B_comp29	NA	NA
11	60800000	62000000	chr11_A_comp30	non-reprogrammed	1
11	62000000	62300000	chr11_B_comp30	NA	NA
11	62300000	62800000	chr11_A_comp31	reprogrammed	2
11	62800000	63400000	chr11_B_comp31	NA	NA
11	63400000	64300000	chr11_A_comp32	non-reprogrammed	1
11	64300000	64500000	chr11_B_comp32	NA	NA
11	64500000	67500000	chr11_A_comp33	reprogrammed	2
11	67500000	67800000	chr11_B_comp33	NA	NA
11	67800000	69600000	chr11_A_comp34	non-reprogrammed	1
11	69600000	70400000	chr11_B_comp34	NA	NA
11	70400000	71300000	chr11_A_comp35	non-reprogrammed	9
11	71300000	71500000	chr11_B_comp35	NA	NA
11	71500000	72200000	chr11_A_comp36	non-reprogrammed	6
11	72200000	72400000	chr11_B_comp36	NA	NA
11	72400000	72700000	chr11_A_comp37	non-reprogrammed	1
11	72700000	73000000	chr11_B_comp37	NA	NA
11	73000000	73700000	chr11_A_comp38	non-reprogrammed	1
11	73700000	74300000	chr11_B_comp38	NA	NA
11	74300000	74700000	chr11_A_comp39	non-reprogrammed	7
11	74700000	75100000	chr11_B_comp39	NA	NA
11	75100000	75500000	chr11_A_comp40	non-reprogrammed	1
[truncated: 1,110 more rows]
