# Supplementary material for: Increased body mass index is linked to systemic inflammation through altered chromatin co-accessibility in human preadipocytes
Source: Nat Commun. 2023 Jul 14;14:4214. doi: 10.1038/s41467-023-39919-y (PMC10349101; doi:10.1038/s41467-023-39919-y)
Supplement: Supplementary file 8 — Supplementary Data 6 [file 41467_2023_39919_MOESM8_ESM.xlsx]

## Sheet: Sheet 1 - AcompWGCNA_signed_pow
Supplementary Data 6. Related to Figure 4. Preadipocyte WGCNA co-expression module assignment for A compartment genes (for description of the parameters, please see the Supplementary Data file).
Ensembl ID	Compartment	Compartment cluster	Gene symbol	Co-expression module number	Co-expression module color
ENSG00000000419	chr20_compA_bin34	1	DPM1	1	turquoise
ENSG00000001617	chr3_compA_bin32	1	SEMA3F	16	lightcyan
ENSG00000002016	chr12_compA_bin2	7	RAD52	11	greenyellow
ENSG00000002330	chr11_compA_bin32	1	BAD	7	black
ENSG00000002822	chr7_compA_bin4	1	MAD1L1	3	brown
ENSG00000002834	chr17_compA_bin27	9	LASP1	16	lightcyan
ENSG00000002919	chr17_compA_bin34	1	SNX11	1	turquoise
ENSG00000003056	chr12_compA_bin9	4	M6PR	1	turquoise
ENSG00000003400	chr2_compA_bin110	10	CASP10	2	blue
ENSG00000003402	chr2_compA_bin110	10	CFLAR	8	pink
ENSG00000004059	chr7_compA_bin66	6	ARF5	2	blue
ENSG00000004399	chr3_compA_bin72	2	PLXND1	7	black
ENSG00000004455	chr1_compA_bin30	2	AK2	10	purple
ENSG00000004478	chr12_compA_bin4	1	FKBP4	10	purple
ENSG00000004534	chr3_compA_bin31	1	RBM6	2	blue
ENSG00000004660	chr17_compA_bin3	9	CAMKK1	3	brown
ENSG00000004779	chr16_compA_bin19	7	NDUFAB1	6	red
ENSG00000004975	chr17_compA_bin7	2	DVL2	11	greenyellow
ENSG00000005075	chr7_compA_bin55	6	POLR2J	8	pink
ENSG00000005189	chr16_compA_bin15	5	AC004381.6	3	brown
ENSG00000005194	chr16_compA_bin33	6	CIAPIN1	1	turquoise
ENSG00000005238	chr9_compA_bin20	1	FAM214B	9	magenta
ENSG00000005243	chr17_compA_bin34	1	COPZ2	8	pink
ENSG00000005339	chr16_compA_bin2	1	CREBBP	1	turquoise
ENSG00000005448	chr2_compA_bin53	6	WDR54	7	black
ENSG00000005483	chr7_compA_bin57	3	KMT2E	2	blue
ENSG00000005513	chr16_compA_bin1	1	SOX8	13	salmon
ENSG00000005700	chr6_compA_bin43	5	IBTK	17	grey60
ENSG00000005801	chr11_compA_bin4	1	ZNF195	1	turquoise
ENSG00000005810	chr13_compA_bin24	8	MYCBP2	2	blue
ENSG00000005812	chr13_compA_bin24	8	FBXL3	3	brown
ENSG00000005882	chr17_compA_bin36	1	PDK2	2	blue
ENSG00000005884	chr17_compA_bin36	1	ITGA3	13	salmon
ENSG00000005955	chr17_compA_bin24	9	GGNBP2	1	turquoise
ENSG00000006025	chr17_compA_bin34	1	OSBPL7	7	black
ENSG00000006114	chr17_compA_bin26	7	SYNRG	1	turquoise
ENSG00000006125	chr17_compA_bin23	9	AP2B1	2	blue
ENSG00000006194	chr16_compA_bin2	1	ZNF263	1	turquoise
ENSG00000006282	chr17_compA_bin36	1	SPATA20	12	tan
ENSG00000006283	chr17_compA_bin36	1	CACNA1G	7	black
ENSG00000006327	chr16_compA_bin2	1	TNFRSF12A	6	red
ENSG00000006453	chr7_compA_bin50	9	BAIAP2L1	17	grey60
ENSG00000006459	chr7_compA_bin76	9	KDM7A	12	tan
ENSG00000006607	chr2_compA_bin140	1	FARP2	1	turquoise
ENSG00000006625	chr7_compA_bin17	7	GGCT	2	blue
ENSG00000006704	chr7_compA_bin37	1	GTF2IRD1	6	red
ENSG00000006831	chr12_compA_bin3	5	ADIPOR2	11	greenyellow
ENSG00000006837	chr5_compA_bin61	3	CDKL3	1	turquoise
ENSG00000007038	chr16_compA_bin2	1	PRSS21	7	black
ENSG00000007168	chr17_compA_bin1	1	PAFAH1B1	9	magenta
ENSG00000007237	chr17_compA_bin9	2	GAS7	7	black
ENSG00000007341	chr1_compA_bin75	1	ST7L	3	brown
ENSG00000007376	chr16_compA_bin1	1	RPUSD1	10	purple
ENSG00000007384	chr16_compA_bin1	1	RHBDF1	8	pink
ENSG00000007392	chr16_compA_bin1	1	LUC7L	3	brown
ENSG00000007520	chr16_compA_bin2	1	TSR3	13	salmon
ENSG00000007541	chr16_compA_bin1	1	PIGQ	7	black
ENSG00000007545	chr16_compA_bin2	1	CRAMP1L	3	brown
ENSG00000007866	chr6_compA_bin29	2	TEAD3	7	black
ENSG00000007923	chr1_compA_bin7	1	DNAJC11	13	salmon
ENSG00000007968	chr1_compA_bin23	2	E2F2	7	black
ENSG00000008018	chr6_compA_bin89	7	PSMB1	3	brown
ENSG00000008128	chr1_compA_bin2	1	CDK11A	1	turquoise
ENSG00000008130	chr1_compA_bin2	1	NADK	10	purple
ENSG00000008256	chr7_compA_bin6	2	CYTH3	2	blue
ENSG00000008282	chr7_compA_bin59	7	SYPL1	2	blue
ENSG00000008283	chr17_compA_bin48	1	CYB561	8	pink
ENSG00000008294	chr17_compA_bin38	6	SPAG9	1	turquoise
ENSG00000008300	chr3_compA_bin31	1	CELSR3	12	tan
ENSG00000008405	chr12_compA_bin53	7	CRY1	1	turquoise
ENSG00000008513	chr8_compA_bin53	5	ST3GAL1	1	turquoise
ENSG00000008517	chr16_compA_bin2	1	IL32	9	magenta
ENSG00000008710	chr16_compA_bin2	1	PKD1	7	black
ENSG00000008853	chr8_compA_bin7	2	RHOBTB2	2	blue
ENSG00000009780	chr1_compA_bin25	1	FAM76A	2	blue
ENSG00000009830	chr14_compA_bin35	1	POMT2	2	blue
ENSG00000009950	chr7_compA_bin37	1	MLXIPL	15	midnightblue
ENSG00000010017	chr6_compA_bin11	7	RANBP9	2	blue
ENSG00000010256	chr3_compA_bin31	1	UQCRC1	7	black
ENSG00000010278	chr12_compA_bin7	2	CD9	8	pink
ENSG00000010292	chr12_compA_bin7	2	NCAPD2	3	brown
ENSG00000010295	chr12_compA_bin7	2	IFFO1	2	blue
ENSG00000010318	chr3_compA_bin34	1	PHF7	3	brown
ENSG00000010319	chr3_compA_bin34	1	SEMA3G	13	salmon
ENSG00000010322	chr3_compA_bin34	1	NISCH	12	tan
ENSG00000010539	chr16_compA_bin2	1	ZNF200	13	salmon
ENSG00000010610	chr12_compA_bin7	2	CD4	11	greenyellow
ENSG00000010626	chr12_compA_bin7	2	LRRC23	17	grey60
ENSG00000010803	chr1_compA_bin36	10	SCMH1	3	brown
ENSG00000010810	chr6_compA_bin54	7	FYN	15	midnightblue
ENSG00000010932	chr1_compA_bin98	9	FMO1	2	blue
ENSG00000011007	chr1_compA_bin23	2	TCEB3	1	turquoise
ENSG00000011009	chr1_compA_bin23	2	LYPLA2	1	turquoise
ENSG00000011021	chr1_compA_bin11	1	CLCN6	2	blue
ENSG00000011028	chr17_compA_bin47	2	MRC2	12	tan
ENSG00000011105	chr12_compA_bin4	1	TSPAN9	8	pink
ENSG00000011114	chr14_compA_bin46	1	BTBD7	1	turquoise
ENSG00000011143	chr17_compA_bin40	2	MKS1	3	brown
ENSG00000011258	chr17_compA_bin38	6	MBTD1	2	blue
ENSG00000011260	chr17_compA_bin38	6	UTP18	11	greenyellow
ENSG00000011275	chr7_compA_bin5	9	RNF216	7	black
ENSG00000011295	chr17_compA_bin11	5	TTC19	2	blue
ENSG00000011347	chr11_compA_bin30	1	SYT7	7	black
ENSG00000011376	chr3_compA_bin29	7	LARS2	6	red
ENSG00000011454	chr9_compA_bin64	7	RABGAP1	11	greenyellow
ENSG00000011485	chr19_compA_bin30	10	PPP5C	7	black
ENSG00000011523	chr2_compA_bin46	3	CEP68	7	black
ENSG00000012660	chr6_compA_bin39	10	ELOVL5	2	blue
ENSG00000012963	chr14_compA_bin46	1	UBR7	3	brown
ENSG00000012983	chr14_compA_bin13	5	MAP4K5	9	magenta
ENSG00000013293	chr3_compA_bin97	5	SLC7A14	7	black
ENSG00000013297	chr3_compA_bin97	5	CLDN11	7	black
ENSG00000013306	chr17_compA_bin31	1	SLC25A39	6	red
ENSG00000013364	chr16_compA_bin24	1	MVP	2	blue
ENSG00000013374	chr7_compA_bin81	2	NUB1	2	blue
ENSG00000013441	chr2_compA_bin110	10	CLK1	2	blue
ENSG00000013503	chr12_compA_bin52	7	POLR3B	2	blue
ENSG00000013561	chr5_compA_bin67	2	RNF14	1	turquoise
ENSG00000013573	chr12_compA_bin18	9	DDX11	3	brown
ENSG00000013583	chr12_compA_bin12	3	HEBP1	2	blue
ENSG00000013588	chr12_compA_bin12	3	GPRC5A	9	magenta
ENSG00000013810	chr4_compA_bin1	1	TACC3	3	brown
ENSG00000014138	chr11_compA_bin33	2	POLA2	3	brown
ENSG00000014164	chr8_compA_bin57	1	ZC3H3	7	black
ENSG00000014216	chr11_compA_bin33	2	CAPN1	8	pink
ENSG00000014914	chr1_compA_bin84	2	MTMR11	2	blue
ENSG00000015171	chr10_compA_bin1	7	ZMYND11	7	black
ENSG00000015475	chr22_compA_bin2	4	BID	6	red
ENSG00000015479	chr5_compA_bin64	1	MATR3	3	brown
ENSG00000015532	chr17_compA_bin36	1	XYLT2	8	pink
ENSG00000015676	chr7_compA_bin26	3	NUDCD3	6	red
ENSG00000016864	chr3_compA_bin34	1	GLT8D1	2	blue
ENSG00000017797	chr18_compA_bin7	7	RALBP1	2	blue
ENSG00000018408	chr3_compA_bin87	5	WWTR1	3	brown
ENSG00000019144	chr11_compA_bin63	2	PHLDB1	2	blue
ENSG00000019485	chr11_compA_bin24	4	PRDM11	2	blue
ENSG00000019582	chr5_compA_bin72	2	CD74	7	black
ENSG00000019995	chr10_compA_bin74	9	ZRANB1	1	turquoise
ENSG00000020181	chr8_compA_bin14	2	GPR124	7	black
ENSG00000020426	chr14_compA_bin22	7	MNAT1	17	grey60
ENSG00000020577	chr14_compA_bin17	5	SAMD4A	1	turquoise
ENSG00000021574	chr2_compA_bin25	7	SPAST	3	brown
ENSG00000021762	chr11_compA_bin4	1	OSBPL5	3	brown
ENSG00000022277	chr20_compA_bin37	8	RTFDC1	3	brown
ENSG00000022556	chr19_compA_bin38	9	NLRP2	7	black
ENSG00000022567	chr8_compA_bin56	6	SLC45A4	2	blue
ENSG00000022840	chr12_compA_bin64	2	RNF10	7	black
ENSG00000023191	chr11_compA_bin1	1	RNH1	7	black
ENSG00000023228	chr2_compA_bin118	9	NDUFS1	3	brown
ENSG00000023330	chr3_compA_bin34	1	ALAS1	1	turquoise
ENSG00000023445	chr11_compA_bin55	3	BIRC3	9	magenta
ENSG00000023608	chr14_compA_bin23	5	SNAPC1	1	turquoise
ENSG00000023734	chr12_compA_bin13	10	STRAP	17	grey60
ENSG00000023892	chr6_compA_bin29	2	DEF6	1	turquoise
ENSG00000023902	chr1_compA_bin84	2	PLEKHO1	10	purple
ENSG00000023909	chr1_compA_bin70	5	GCLM	3	brown
ENSG00000024048	chr6_compA_bin35	1	UBR2	2	blue
ENSG00000024526	chr1_compA_bin58	7	DEPDC1	3	brown
ENSG00000024862	chr6_compA_bin67	9	CCDC28A	11	greenyellow
ENSG00000025039	chr6_compA_bin46	9	RRAGD	1	turquoise
ENSG00000025293	chr20_compA_bin22	2	PHF20	3	brown
ENSG00000025434	chr11_compA_bin26	1	NR1H3	2	blue
ENSG00000025772	chr20_compA_bin29	2	TOMM34	6	red
ENSG00000025796	chr6_compA_bin50	7	SEC63	2	blue
ENSG00000025800	chr1_compA_bin30	2	KPNA6	1	turquoise
ENSG00000026025	chr10_compA_bin9	3	VIM	7	black
ENSG00000026103	chr10_compA_bin47	10	FAS	1	turquoise
ENSG00000026508	chr11_compA_bin22	5	CD44	1	turquoise
ENSG00000026559	chr20_compA_bin34	1	KCNG1	10	purple
ENSG00000026652	chr6_compA_bin84	8	AGPAT4	3	brown
ENSG00000026950	chr6_compA_bin21	10	BTN3A1	2	blue
ENSG00000027847	chr5_compA_bin91	2	B4GALT7	9	magenta
ENSG00000028137	chr1_compA_bin11	1	TNFRSF1B	11	greenyellow
ENSG00000028203	chr12_compA_bin46	10	VEZT	2	blue
ENSG00000028528	chr15_compA_bin26	1	SNX1	12	tan
ENSG00000029363	chr6_compA_bin64	10	BCLAF1	13	salmon
ENSG00000029364	chr14_compA_bin29	2	SLC39A9	9	magenta
ENSG00000029534	chr8_compA_bin15	10	ANK1	2	blue
ENSG00000029639	chr6_compA_bin79	10	TFB1M	3	brown
ENSG00000030066	chr11_compA_bin26	1	NUP160	3	brown
ENSG00000030110	chr6_compA_bin26	1	BAK1	9	magenta
ENSG00000030582	chr17_compA_bin31	1	GRN	12	tan
ENSG00000031698	chr1_compA_bin73	1	SARS	7	black
ENSG00000032219	chr14_compA_bin19	4	ARID4A	2	blue
ENSG00000032742	chr13_compA_bin2	7	IFT88	2	blue
ENSG00000033011	chr16_compA_bin3	2	ALG1	10	purple
ENSG00000033030	chr12_compA_bin66	1	ZCCHC8	11	greenyellow
ENSG00000033050	chr7_compA_bin81	2	ABCF2	6	red
ENSG00000033100	chr7_compA_bin81	2	CHPF2	9	magenta
ENSG00000033627	chr17_compA_bin29	1	ATP6V0A1	15	midnightblue
ENSG00000034152	chr17_compA_bin15	2	MAP2K3	1	turquoise
ENSG00000034239	chr8_compA_bin20	3	EFCAB1	17	grey60
ENSG00000034510	chr2_compA_bin55	3	TMSB10	6	red
ENSG00000034713	chr16_compA_bin42	2	GABARAPL2	2	blue
ENSG00000035141	chr2_compA_bin49	5	FAM136A	3	brown
ENSG00000035403	chr10_compA_bin39	2	VCL	2	blue
ENSG00000035687	chr1_compA_bin154	7	ADSS	3	brown
ENSG00000035862	chr17_compA_bin59	2	TIMP2	2	blue
ENSG00000036054	chr3_compA_bin54	5	TBC1D23	10	purple
ENSG00000036530	chr14_compA_bin50	1	CYP46A1	12	tan
ENSG00000036672	chr11_compA_bin63	2	USP2	7	black
ENSG00000037042	chr17_compA_bin29	1	TUBG2	8	pink
ENSG00000037241	chr5_compA_bin87	3	RPL26L1	13	salmon
ENSG00000037637	chr1_compA_bin16	1	FBXO42	6	red
ENSG00000037757	chr19_compA_bin7	6	MRI1	3	brown
ENSG00000037897	chr12_compA_bin33	1	METTL1	3	brown
ENSG00000037965	chr12_compA_bin31	2	HOXC8	1	turquoise
ENSG00000038210	chr4_compA_bin11	10	PI4K2B	3	brown
ENSG00000038274	chr5_compA_bin81	8	MAT2B	10	purple
ENSG00000038358	chr16_compA_bin36	1	EDC4	7	black
ENSG00000038382	chr5_compA_bin11	5	TRIO	13	salmon
ENSG00000038427	chr5_compA_bin41	5	VCAN	15	midnightblue
ENSG00000038532	chr16_compA_bin7	6	CLEC16A	7	black
ENSG00000039523	chr16_compA_bin36	1	FAM65A	1	turquoise
ENSG00000039560	chr5_compA_bin16	10	RAI14	1	turquoise
ENSG00000040487	chr1_compA_bin19	2	PQLC2	1	turquoise
ENSG00000040633	chr17_compA_bin7	2	PHF23	12	tan
ENSG00000041357	chr15_compA_bin41	9	PSMA4	2	blue
ENSG00000041802	chr3_compA_bin108	2	LSG1	1	turquoise
ENSG00000041982	chr9_compA_bin60	3	TNC	10	purple
ENSG00000041988	chr1_compA_bin7	1	THAP3	7	black
ENSG00000042062	chr20_compA_bin34	1	FAM65C	7	black
ENSG00000042286	chr10_compA_bin32	1	AIFM2	11	greenyellow
ENSG00000042445	chr2_compA_bin56	2	RETSAT	15	midnightblue
ENSG00000042493	chr2_compA_bin56	2	CAPG	3	brown
ENSG00000042832	chr8_compA_bin53	5	TG	1	turquoise
ENSG00000043143	chr5_compA_bin61	3	JADE2	7	black
ENSG00000044090	chr6_compA_bin35	1	CUL7	7	black
ENSG00000044574	chr9_compA_bin65	9	HSPA5	16	lightcyan
ENSG00000047056	chr10_compA_bin1	7	WDR37	1	turquoise
ENSG00000047315	chr4_compA_bin23	10	POLR2B	1	turquoise
ENSG00000047410	chr1_compA_bin114	7	TPR	2	blue
ENSG00000047849	chr3_compA_bin31	1	MAP4	3	brown
ENSG00000048140	chr5_compA_bin90	1	TSPAN17	1	turquoise
ENSG00000048162	chr5_compA_bin90	1	NOP16	6	red
ENSG00000048392	chr8_compA_bin41	2	RRM2B	1	turquoise
ENSG00000048471	chr16_compA_bin8	7	SNX29	7	black
ENSG00000048544	chr6_compA_bin35	1	MRPS10	6	red
ENSG00000049089	chr1_compA_bin35	7	COL9A2	8	pink
ENSG00000049192	chr5_compA_bin32	10	ADAMTS6	6	red
ENSG00000049239	chr1_compA_bin9	1	H6PD	2	blue
ENSG00000049323	chr2_compA_bin26	10	LTBP1	2	blue
ENSG00000049540	chr7_compA_bin37	1	ELN	7	black
ENSG00000049541	chr7_compA_bin37	1	RFC2	3	brown
ENSG00000049618	chr6_compA_bin80	5	ARID1B	11	greenyellow
ENSG00000049883	chr5_compA_bin36	2	PTCD2	3	brown
ENSG00000050130	chr14_compA_bin20	5	JKAMP	1	turquoise
ENSG00000050165	chr11_compA_bin11	3	3	11	greenyellow
ENSG00000050393	chr6_compA_bin11	7	MCUR1	3	brown
ENSG00000050405	chr12_compA_bin27	7	LIMA1	15	midnightblue
ENSG00000050426	chr12_compA_bin28	7	LETMD1	2	blue
ENSG00000050438	chr12_compA_bin28	7	SLC4A8	3	brown
ENSG00000050820	chr16_compA_bin42	2	BCAR1	1	turquoise
ENSG00000051180	chr15_compA_bin9	9	RAD51	3	brown
ENSG00000051382	chr3_compA_bin80	9	PIK3CB	16	lightcyan
ENSG00000051523	chr16_compA_bin56	1	CYBA	1	turquoise
ENSG00000051825	chr12_compA_bin66	1	MPHOSPH9	3	brown
ENSG00000052749	chr10_compA_bin56	2	RRP12	6	red
ENSG00000052795	chr4_compA_bin63	8	FNIP2	1	turquoise
ENSG00000052802	chr4_compA_bin66	7	MSMO1	2	blue
ENSG00000053254	chr14_compA_bin41	6	FOXN3	7	black
ENSG00000053371	chr1_compA_bin19	2	AKR7A2	3	brown
ENSG00000053372	chr1_compA_bin19	2	MRTO4	10	purple
ENSG00000053900	chr4_compA_bin11	10	ANAPC4	3	brown
ENSG00000054116	chr1_compA_bin32	2	TRAPPC3	1	turquoise
ENSG00000054118	chr1_compA_bin32	2	THRAP3	3	brown
ENSG00000054148	chr9_compA_bin73	1	PHPT1	1	turquoise
ENSG00000054267	chr1_compA_bin147	3	ARID4B	1	turquoise
ENSG00000054277	chr1_compA_bin151	10	OPN3	2	blue
ENSG00000054282	chr1_compA_bin153	7	SDCCAG8	2	blue
ENSG00000054356	chr2_compA_bin124	6	PTPRN	7	black
ENSG00000054523	chr1_compA_bin9	1	KIF1B	2	blue
ENSG00000054598	chr6_compA_bin2	4	FOXC1	7	black
ENSG00000054793	chr20_compA_bin35	7	ATP9A	2	blue
ENSG00000054965	chr11_compA_bin38	1	FAM168A	2	blue
ENSG00000054967	chr11_compA_bin38	1	RELT	1	turquoise
ENSG00000055044	chr2_compA_bin114	9	NOP58	13	salmon
ENSG00000055070	chr1_compA_bin16	1	SZRD1	7	black
ENSG00000055130	chr7_compA_bin78	9	CUL1	10	purple
ENSG00000055211	chr6_compA_bin74	1	GINM1	2	blue
ENSG00000055483	chr17_compA_bin59	2	USP36	1	turquoise
ENSG00000055917	chr2_compA_bin15	3	PUM2	3	brown
ENSG00000055950	chr10_compA_bin61	1	MRPL43	3	brown
ENSG00000056097	chr5_compA_bin13	9	ZFR	13	salmon
ENSG00000056558	chr9_compA_bin62	1	TRAF1	2	blue
ENSG00000056586	chr9_compA_bin64	7	RC3H2	9	magenta
ENSG00000056661	chr17_compA_bin27	9	PCGF2	2	blue
ENSG00000056972	chr6_compA_bin54	7	TRAF3IP2	11	greenyellow
ENSG00000057252	chr1_compA_bin105	5	SOAT1	1	turquoise
ENSG00000057294	chr12_compA_bin20	4	PKP2	7	black
ENSG00000057608	chr10_compA_bin4	7	GDI2	2	blue
ENSG00000057757	chr1_compA_bin23	2	PITHD1	6	red
ENSG00000058056	chr3_compA_bin101	7	USP13	3	brown
ENSG00000058085	chr1_compA_bin108	5	LAMC2	1	turquoise
ENSG00000058262	chr3_compA_bin70	1	SEC61A1	9	magenta
ENSG00000058404	chr7_compA_bin26	3	CAMK2B	7	black
ENSG00000058600	chr16_compA_bin18	7	POLR3E	6	red
ENSG00000058668	chr1_compA_bin121	3	ATP2B4	6	red
ENSG00000058673	chr1_compA_bin121	3	ZC3H11A	1	turquoise
ENSG00000058866	chr3_compA_bin104	2	DGKG	9	magenta
ENSG00000059122	chr16_compA_bin2	1	FLYWCH1	15	midnightblue
ENSG00000059145	chr16_compA_bin2	1	UNKL	7	black
ENSG00000059378	chr7_compA_bin76	9	PARP12	7	black
ENSG00000059728	chr2_compA_bin49	5	MXD1	1	turquoise
ENSG00000059758	chr12_compA_bin47	10	CDK17	17	grey60
ENSG00000059769	chr9_compA_bin55	10	DNAJC25	9	magenta
ENSG00000059915	chr10_compA_bin62	2	PSD	7	black
ENSG00000060069	chr18_compA_bin38	9	CTDP1	6	red
ENSG00000060339	chr10_compA_bin31	7	CCAR1	6	red
ENSG00000060491	chr20_compA_bin42	1	OGFR	7	black
ENSG00000060642	chr1_compA_bin25	1	PIGV	7	black
ENSG00000060656	chr1_compA_bin27	2	PTPRU	11	greenyellow
ENSG00000060688	chr1_compA_bin29	7	SNRNP40	3	brown
ENSG00000060971	chr3_compA_bin21	6	ACAA1	1	turquoise
ENSG00000061273	chr12_compA_bin25	2	HDAC7	7	black
ENSG00000061656	chr20_compA_bin22	2	SPAG4	6	red
ENSG00000061794	chr12_compA_bin16	5	MRPS35	1	turquoise
ENSG00000061938	chr3_compA_bin109	9	TNK2	7	black
ENSG00000061987	chr12_compA_bin35	5	MON2	17	grey60
ENSG00000062282	chr11_compA_bin40	1	DGAT2	7	black
ENSG00000062370	chr19_compA_bin29	8	ZNF112	9	magenta
ENSG00000062485	chr12_compA_bin32	2	CS	3	brown
ENSG00000062582	chr7_compA_bin26	3	MRPS24	6	red
ENSG00000062598	chr20_compA_bin31	9	ELMO2	1	turquoise
ENSG00000062716	chr17_compA_bin43	2	VMP1	2	blue
ENSG00000062822	chr19_compA_bin32	6	POLD1	3	brown
ENSG00000063046	chr12_compA_bin30	1	EIF4B	2	blue
ENSG00000063438	chr5_compA_bin1	1	AHRR	3	brown
ENSG00000063660	chr2_compA_bin140	1	GPC1	7	black
ENSG00000063854	chr16_compA_bin2	1	HAGH	3	brown
ENSG00000063978	chr4_compA_bin2	1	RNF4	1	turquoise
ENSG00000064012	chr2_compA_bin110	10	CASP8	3	brown
ENSG00000064195	chr17_compA_bin36	1	DLX3	16	lightcyan
ENSG00000064205	chr20_compA_bin29	2	WISP2	7	black
ENSG00000064300	chr17_compA_bin36	1	NGFR	9	magenta
ENSG00000064309	chr11_compA_bin71	2	CDON	11	greenyellow
ENSG00000064419	chr7_compA_bin67	2	TNPO3	1	turquoise
ENSG00000064601	chr20_compA_bin30	1	CTSA	15	midnightblue
ENSG00000065029	chr6_compA_bin29	2	ZNF76	3	brown
ENSG00000065054	chr16_compA_bin2	1	SLC9A3R2	8	pink
ENSG00000065057	chr16_compA_bin2	1	NTHL1	3	brown
ENSG00000065135	chr1_compA_bin73	1	GNAI3	3	brown
ENSG00000065308	chr6_compA_bin38	3	TRAM2	8	pink
ENSG00000065328	chr10_compA_bin5	6	MCM10	3	brown
ENSG00000065357	chr12_compA_bin32	2	DGKA	15	midnightblue
ENSG00000065427	chr16_compA_bin42	2	KARS	6	red
ENSG00000065457	chr16_compA_bin42	2	ADAT1	3	brown
ENSG00000065491	chr6_compA_bin31	7	TBC1D22B	1	turquoise
ENSG00000065518	chr3_compA_bin61	3	NDUFB4	6	red
ENSG00000065526	chr1_compA_bin16	1	SPEN	7	black
ENSG00000065534	chr3_compA_bin63	5	MYLK	3	brown
ENSG00000065600	chr1_compA_bin129	6	TMEM206	1	turquoise
ENSG00000065613	chr10_compA_bin63	3	SLK	2	blue
ENSG00000065621	chr10_compA_bin63	3	GSTO2	15	midnightblue
ENSG00000065802	chr2_compA_bin139	2	ASB1	8	pink
ENSG00000065911	chr2_compA_bin53	6	MTHFD2	11	greenyellow
ENSG00000065970	chr12_compA_bin8	6	FOXJ2	11	greenyellow
ENSG00000066027	chr1_compA_bin129	6	PPP2R5A	12	tan
ENSG00000066117	chr12_compA_bin27	7	SMARCD1	7	black
ENSG00000066135	chr1_compA_bin38	1	KDM4A	12	tan
ENSG00000066322	chr1_compA_bin38	1	ELOVL1	15	midnightblue
ENSG00000066422	chr3_compA_bin56	7	ZBTB11	3	brown
ENSG00000066427	chr14_compA_bin45	9	ATXN3	2	blue
ENSG00000066455	chr14_compA_bin46	1	GOLGA5	9	magenta
ENSG00000066629	chr14_compA_bin50	1	EML1	16	lightcyan
ENSG00000066697	chr9_compA_bin45	8	MSANTD3	13	salmon
ENSG00000066739	chr14_compA_bin49	9	ATG2B	3	brown
ENSG00000066923	chr7_compA_bin52	1	STAG3	3	brown
ENSG00000067064	chr10_compA_bin1	7	IDI1	2	blue
ENSG00000067182	chr12_compA_bin7	2	TNFRSF1A	2	blue
ENSG00000067191	chr17_compA_bin27	9	CACNB1	8	pink
ENSG00000067221	chr15_compA_bin38	2	STOML1	3	brown
ENSG00000067225	chr15_compA_bin37	9	PKM	1	turquoise
ENSG00000067334	chr1_compA_bin70	5	DNTTIP2	13	salmon
ENSG00000067560	chr3_compA_bin31	1	RHOA	3	brown
ENSG00000067596	chr17_compA_bin30	1	DHX8	7	black
ENSG00000067836	chr16_compA_bin3	2	ROGDI	8	pink
ENSG00000067955	chr16_compA_bin36	1	CBFB	10	purple
ENSG00000068001	chr3_compA_bin32	1	HYAL2	7	black
ENSG00000068024	chr2_compA_bin139	2	HDAC4	2	blue
ENSG00000068028	chr3_compA_bin32	1	RASSF1	7	black
ENSG00000068078	chr4_compA_bin1	1	FGFR3	13	salmon
ENSG00000068097	chr17_compA_bin43	2	HEATR6	11	greenyellow
ENSG00000068120	chr17_compA_bin29	1	COASY	3	brown
ENSG00000068137	chr17_compA_bin29	1	PLEKHH3	2	blue
ENSG00000068305	chr15_compA_bin56	10	MEF2A	8	pink
ENSG00000068383	chr10_compA_bin79	9	INPP5A	2	blue
ENSG00000068489	chr17_compA_bin42	6	PRR11	3	brown
ENSG00000068650	chr13_compA_bin39	4	ATP11A	7	black
ENSG00000068654	chr2_compA_bin56	2	POLR1A	11	greenyellow
ENSG00000068697	chr2_compA_bin15	3	LAPTM4A	15	midnightblue
ENSG00000068724	chr2_compA_bin37	3	TTC7A	3	brown
ENSG00000068745	chr3_compA_bin31	1	IP6K2	1	turquoise
ENSG00000068793	chr15_compA_bin1	7	CYFIP1	2	blue
ENSG00000068885	chr3_compA_bin95	7	IFT80	7	black
ENSG00000068971	chr11_compA_bin33	2	PPP2R5B	1	turquoise
ENSG00000068976	chr11_compA_bin33	2	PYGM	7	black
ENSG00000069011	chr5_compA_bin61	3	PITX1	1	turquoise
ENSG00000069188	chr17_compA_bin55	2	SDK2	1	turquoise
ENSG00000069275	chr1_compA_bin125	7	NUCKS1	3	brown
ENSG00000069329	chr16_compA_bin25	6	VPS35	13	salmon
ENSG00000069345	chr16_compA_bin25	6	DNAJA2	1	turquoise
ENSG00000069482	chr11_compA_bin34	1	GAL	6	red
ENSG00000069702	chr1_compA_bin68	5	TGFBR3	11	greenyellow
ENSG00000069812	chr1_compA_bin6	9	HES2	1	turquoise
ENSG00000069849	chr3_compA_bin81	5	ATP1B3	1	turquoise
ENSG00000069956	chr15_compA_bin22	10	MAPK6	1	turquoise
ENSG00000069966	chr15_compA_bin22	10	GNB5	2	blue
ENSG00000070018	chr12_compA_bin11	8	LRP6	17	grey60
ENSG00000070047	chr11_compA_bin1	1	PHRF1	10	purple
ENSG00000070081	chr11_compA_bin15	4	NUCB2	8	pink
ENSG00000070366	chr17_compA_bin1	1	SMG6	12	tan
ENSG00000070413	chr22_compA_bin3	8	DGCR2	7	black
ENSG00000070444	chr17_compA_bin1	1	MNT	7	black
ENSG00000070476	chr3_compA_bin68	1	ZXDC	7	black
ENSG00000070495	chr17_compA_bin56	1	JMJD6	1	turquoise
ENSG00000070501	chr8_compA_bin17	7	POLB	2	blue
ENSG00000070540	chr17_compA_bin53	9	WIPI1	12	tan
ENSG00000070601	chr9_compA_bin21	4	FRMPD1	1	turquoise
ENSG00000070610	chr9_compA_bin20	1	GBA2	7	black
ENSG00000070614	chr5_compA_bin72	2	NDST1	1	turquoise
ENSG00000070718	chr8_compA_bin17	7	AP3M2	15	midnightblue
ENSG00000070785	chr1_compA_bin39	2	EIF2B3	3	brown
ENSG00000070814	chr5_compA_bin72	2	TCOF1	3	brown
ENSG00000070831	chr1_compA_bin22	1	CDC42	1	turquoise
ENSG00000070882	chr7_compA_bin14	10	OSBPL3	7	black
ENSG00000071054	chr2_compA_bin64	5	MAP4K4	3	brown
ENSG00000071189	chr7_compA_bin10	8	SNX13	2	blue
ENSG00000071205	chr4_compA_bin57	5	ARHGAP10	2	blue
ENSG00000071242	chr6_compA_bin87	7	RPS6KA2	7	black
ENSG00000071462	chr7_compA_bin37	1	WBSCR22	9	magenta
ENSG00000071539	chr5_compA_bin2	4	TRIP13	3	brown
ENSG00000071894	chr8_compA_bin57	1	CPSF1	7	black
ENSG00000071967	chr2_compA_bin97	6	CYBRD1	12	tan
ENSG00000071994	chr6_compA_bin89	7	PDCD2	2	blue
ENSG00000072110	chr14_compA_bin29	2	ACTN1	16	lightcyan
ENSG00000072121	chr14_compA_bin28	9	ZFYVE26	6	red
ENSG00000072134	chr17_compA_bin13	1	EPN2	9	magenta
ENSG00000072135	chr2_compA_bin81	2	PTPN18	3	brown
ENSG00000072163	chr2_compA_bin80	7	LIMS2	8	pink
ENSG00000072195	chr2_compA_bin124	6	SPEG	2	blue
ENSG00000072274	chr3_compA_bin109	9	TFRC	1	turquoise
ENSG00000072310	chr17_compA_bin12	1	SREBF1	7	black
ENSG00000072364	chr5_compA_bin60	9	AFF4	1	turquoise
ENSG00000072518	chr11_compA_bin32	1	MARK2	10	purple
ENSG00000072571	chr5_compA_bin81	8	HMMR	3	brown
ENSG00000072609	chr12_compA_bin70	1	CHFR	16	lightcyan
ENSG00000072682	chr5_compA_bin59	3	P4HA2	9	magenta
ENSG00000072736	chr16_compA_bin36	1	NFATC3	8	pink
ENSG00000072778	chr17_compA_bin7	2	ACADVL	13	salmon
ENSG00000072786	chr5_compA_bin87	3	STK10	6	red
ENSG00000072818	chr17_compA_bin7	2	ACAP1	1	turquoise
ENSG00000072864	chr16_compA_bin11	7	NDE1	3	brown
ENSG00000072952	chr11_compA_bin10	5	MRVI1	2	blue
ENSG00000073008	chr19_compA_bin29	8	PVR	1	turquoise
ENSG00000073060	chr12_compA_bin67	1	SCARB1	7	black
ENSG00000073111	chr3_compA_bin70	1	MCM2	3	brown
ENSG00000073331	chr4_compA_bin41	10	ALPK1	2	blue
ENSG00000073417	chr15_compA_bin48	2	PDE8A	15	midnightblue
ENSG00000073536	chr17_compA_bin23	9	NLE1	3	brown
ENSG00000073584	chr17_compA_bin28	2	SMARCE1	3	brown
ENSG00000073605	chr17_compA_bin27	9	GSDMB	1	turquoise
ENSG00000073670	chr17_compA_bin31	1	ADAM11	3	brown
ENSG00000073712	chr14_compA_bin16	7	FERMT2	17	grey60
ENSG00000073792	chr3_compA_bin104	2	IGF2BP2	2	blue
ENSG00000073861	chr17_compA_bin34	1	TBX21	3	brown
ENSG00000073921	chr11_compA_bin48	10	PICALM	9	magenta
ENSG00000074047	chr2_compA_bin78	6	GLI2	8	pink
ENSG00000074071	chr16_compA_bin2	1	MRPS34	3	brown
ENSG00000074181	chr19_compA_bin8	4	NOTCH3	9	magenta
ENSG00000074266	chr11_compA_bin48	10	EED	10	purple
ENSG00000074317	chr5_compA_bin90	1	SNCB	10	purple
ENSG00000074319	chr11_compA_bin16	2	TSG101	2	blue
ENSG00000074356	chr17_compA_bin3	9	C17orf85	3	brown
ENSG00000074370	chr17_compA_bin3	9	ATP2A3	1	turquoise
ENSG00000074410	chr15_compA_bin25	5	CA12	16	lightcyan
ENSG00000074416	chr3_compA_bin70	1	MGLL	7	black
ENSG00000074582	chr2_compA_bin123	1	BCS1L	10	purple
ENSG00000074660	chr17_compA_bin1	1	SCARF1	1	turquoise
ENSG00000074696	chr15_compA_bin30	7	PTPLAD1	3	brown
ENSG00000074755	chr17_compA_bin3	9	ZZEF1	7	black
ENSG00000074800	chr1_compA_bin9	1	ENO1	3	brown
ENSG00000074935	chr6_compA_bin55	5	TUBE1	2	blue
ENSG00000074964	chr1_compA_bin18	9	ARHGEF10L	7	black
ENSG00000075089	chr12_compA_bin49	6	ACTR6	3	brown
ENSG00000075131	chr15_compA_bin31	3	TIPIN	3	brown
ENSG00000075239	chr11_compA_bin56	9	ACAT1	2	blue
ENSG00000075292	chr2_compA_bin50	6	ZNF638	6	red
ENSG00000075399	chr16_compA_bin57	1	VPS9D1	2	blue
ENSG00000075407	chr10_compA_bin22	6	ZNF37A	1	turquoise
ENSG00000075413	chr14_compA_bin53	1	MARK3	7	black
ENSG00000075415	chr12_compA_bin48	7	SLC25A3	7	black
ENSG00000075420	chr3_compA_bin98	5	FNDC3B	9	magenta
ENSG00000075426	chr2_compA_bin24	5	FOSL2	1	turquoise
ENSG00000075618	chr7_compA_bin5	9	FSCN1	7	black
ENSG00000075624	chr7_compA_bin5	9	ACTB	3	brown
ENSG00000075643	chr18_compA_bin17	3	MOCOS	7	black
ENSG00000075785	chr3_compA_bin71	1	RAB7A	1	turquoise
ENSG00000075826	chr10_compA_bin60	9	SEC31B	1	turquoise
ENSG00000075856	chr12_compA_bin55	2	SART3	10	purple
ENSG00000075914	chr3_compA_bin29	7	EXOSC7	1	turquoise
ENSG00000075945	chr1_compA_bin96	8	KIFAP3	1	turquoise
ENSG00000075975	chr3_compA_bin7	9	MKRN2	15	midnightblue
ENSG00000076003	chr2_compA_bin84	4	MCM6	3	brown
ENSG00000076043	chr11_compA_bin61	7	REXO2	16	lightcyan
ENSG00000076053	chr11_compA_bin61	7	RBM7	1	turquoise
ENSG00000076067	chr12_compA_bin32	2	RBMS2	9	magenta
ENSG00000076108	chr12_compA_bin32	2	BAZ2A	2	blue
ENSG00000076201	chr3_compA_bin30	1	PTPN23	3	brown
ENSG00000076242	chr3_compA_bin20	2	MLH1	3	brown
ENSG00000076258	chr1_compA_bin98	9	FMO4	2	blue
ENSG00000076344	chr16_compA_bin1	1	RGS11	2	blue
ENSG00000076513	chr12_compA_bin56	9	ANKRD13A	6	red
ENSG00000076604	chr17_compA_bin17	2	TRAF4	1	turquoise
ENSG00000076706	chr11_compA_bin63	2	MCAM	9	magenta
ENSG00000076864	chr1_compA_bin22	1	RAP1GAP	7	black
ENSG00000077150	chr10_compA_bin62	2	NFKB2	2	blue
ENSG00000077152	chr1_compA_bin119	7	UBE2T	3	brown
ENSG00000077157	chr1_compA_bin119	7	PPP1R12B	2	blue
ENSG00000077235	chr16_compA_bin22	6	GTF3C1	1	turquoise
ENSG00000077238	chr16_compA_bin22	6	IL4R	7	black
ENSG00000077254	chr1_compA_bin61	7	USP33	2	blue
ENSG00000077454	chr7_compA_bin52	1	LRCH4	16	lightcyan
ENSG00000077549	chr1_compA_bin19	2	CAPZB	3	brown
ENSG00000077585	chr1_compA_bin148	7	GPR137B	15	midnightblue
ENSG00000077782	chr8_compA_bin14	2	FGFR1	15	midnightblue
ENSG00000077943	chr10_compA_bin8	8	ITGA8	3	brown
ENSG00000078124	chr11_compA_bin43	1	ACER3	7	black
ENSG00000078140	chr4_compA_bin14	7	UBE2K	13	salmon
ENSG00000078177	chr4_compA_bin14	7	N4BP2	7	black
ENSG00000078237	chr12_compA_bin5	4	C12orf5	1	turquoise
ENSG00000078246	chr12_compA_bin4	1	TULP3	2	blue
ENSG00000078269	chr6_compA_bin82	2	SYNJ2	3	brown
ENSG00000078369	chr1_compA_bin2	1	GNB1	1	turquoise
ENSG00000078403	chr10_compA_bin10	9	MLLT10	3	brown
ENSG00000078487	chr7_compA_bin52	1	ZCWPW1	7	black
ENSG00000078549	chr7_compA_bin17	7	ADCYAP1R1	11	greenyellow
ENSG00000078668	chr8_compA_bin17	7	VDAC3	3	brown
ENSG00000078699	chr20_compA_bin19	1	CBFA2T2	1	turquoise
ENSG00000078747	chr20_compA_bin20	7	ITCH	9	magenta
ENSG00000078808	chr1_compA_bin2	1	SDF4	8	pink
ENSG00000078902	chr11_compA_bin1	1	TOLLIP	1	turquoise
ENSG00000078967	chr7_compA_bin26	3	UBE2D4	3	brown
ENSG00000079102	chr8_compA_bin34	5	RUNX1T1	7	black
ENSG00000079134	chr18_compA_bin1	5	THOC1	3	brown
ENSG00000079150	chr2_compA_bin103	7	FKBP7	8	pink
ENSG00000079277	chr1_compA_bin41	8	MKNK1	8	pink
ENSG00000079308	chr2_compA_bin123	1	TNS1	3	brown
ENSG00000079332	chr10_compA_bin32	1	SAR1A	9	magenta
ENSG00000079335	chr1_compA_bin72	10	CDC14A	2	blue
ENSG00000079616	chr16_compA_bin24	1	KIF22	3	brown
ENSG00000079691	chr6_compA_bin20	5	LRRC16A	8	pink
ENSG00000079739	chr1_compA_bin53	4	PGM1	1	turquoise
ENSG00000080007	chr6_compA_bin41	2	DDX43	1	turquoise
ENSG00000080200	chr3_compA_bin53	4	CRYBG3	1	turquoise
ENSG00000080503	chr9_compA_bin1	8	SMARCA2	7	black
ENSG00000080603	chr16_compA_bin24	1	SRCAP	7	black
ENSG00000080815	chr14_compA_bin31	9	PSEN1	9	magenta
ENSG00000080824	chr14_compA_bin51	10	HSP90AA1	13	salmon
ENSG00000080839	chr20_compA_bin23	9	RBL1	3	brown
ENSG00000081014	chr15_compA_bin20	10	AP4E1	16	lightcyan
ENSG00000081052	chr2_compA_bin129	7	COL4A4	3	brown
ENSG00000081059	chr5_compA_bin61	3	TCF7	3	brown
ENSG00000081087	chr6_compA_bin50	7	OSTM1	1	turquoise
ENSG00000081154	chr3_compA_bin56	7	PCNP	3	brown
ENSG00000081177	chr14_compA_bin29	2	EXD2	9	magenta
ENSG00000081307	chr3_compA_bin75	6	UBA5	3	brown
ENSG00000081377	chr9_compA_bin42	9	CDC14B	2	blue
ENSG00000081386	chr9_compA_bin42	9	ZNF510	2	blue
ENSG00000081692	chr1_compA_bin142	2	JMJD4	2	blue
ENSG00000081721	chr1_compA_bin90	3	DUSP12	3	brown
ENSG00000081760	chr12_compA_bin67	1	AACS	2	blue
ENSG00000081791	chr5_compA_bin67	2	KIAA0141	2	blue
ENSG00000082014	chr7_compA_bin81	2	SMARCD3	8	pink
ENSG00000082126	chr2_compA_bin112	5	MPP4	1	turquoise
ENSG00000082482	chr1_compA_bin132	10	KCNK2	3	brown
ENSG00000082515	chr5_compA_bin75	7	MRPL22	3	brown
ENSG00000082516	chr5_compA_bin75	7	GEMIN5	6	red
ENSG00000082641	chr17_compA_bin34	1	NFE2L1	16	lightcyan
ENSG00000082781	chr3_compA_bin65	3	ITGB5	8	pink
ENSG00000082898	chr2_compA_bin43	7	XPO1	3	brown
ENSG00000082996	chr3_compA_bin87	5	RNF13	12	tan
ENSG00000083093	chr16_compA_bin19	7	PALB2	11	greenyellow
ENSG00000083123	chr6_compA_bin42	6	BCKDHB	7	black
ENSG00000083168	chr8_compA_bin16	9	KAT6A	11	greenyellow
ENSG00000083444	chr1_compA_bin11	1	PLOD1	1	turquoise
ENSG00000083457	chr17_compA_bin3	9	ITGAE	13	salmon
ENSG00000083635	chr13_compA_bin13	7	NUFIP1	3	brown
ENSG00000083814	chr19_compA_bin42	8	ZNF671	9	magenta
ENSG00000083828	chr19_compA_bin42	8	ZNF586	3	brown
ENSG00000083844	chr19_compA_bin41	4	ZNF264	1	turquoise
ENSG00000084070	chr1_compA_bin35	7	SMAP2	8	pink
ENSG00000084073	chr1_compA_bin35	7	ZMPSTE24	1	turquoise
ENSG00000084090	chr2_compA_bin60	6	STARD7	9	magenta
ENSG00000084092	chr4_compA_bin23	10	NOA1	2	blue
ENSG00000084112	chr12_compA_bin55	2	SSH1	7	black
ENSG00000084207	chr11_compA_bin33	2	GSTP1	7	black
ENSG00000084234	chr11_compA_bin74	2	APLP2	15	midnightblue
ENSG00000084444	chr12_compA_bin12	3	KIAA1467	7	black
ENSG00000084623	chr1_compA_bin30	2	EIF3I	10	purple
ENSG00000084628	chr1_compA_bin29	7	NKAIN1	10	purple
ENSG00000084652	chr1_compA_bin30	2	TXLNA	1	turquoise
ENSG00000084693	chr2_compA_bin22	1	AGBL5	2	blue
ENSG00000084710	chr2_compA_bin18	6	EFR3B	1	turquoise
ENSG00000084733	chr2_compA_bin20	7	RAB10	9	magenta
ENSG00000084754	chr2_compA_bin20	7	HADHA	11	greenyellow
ENSG00000084764	chr2_compA_bin22	1	MAPRE3	13	salmon
ENSG00000084774	chr2_compA_bin22	1	CAD	10	purple
ENSG00000085063	chr11_compA_bin20	3	CD59	3	brown
ENSG00000085231	chr5_compA_bin35	7	TAF9	1	turquoise
ENSG00000085415	chr18_compA_bin10	7	SEH1L	10	purple
ENSG00000085433	chr1_compA_bin73	1	WDR47	1	turquoise
ENSG00000085644	chr16_compA_bin2	1	ZNF213	3	brown
ENSG00000085760	chr2_compA_bin41	5	MTIF2	3	brown
ENSG00000085788	chr8_compA_bin14	2	DDHD2	8	pink
ENSG00000085840	chr1_compA_bin44	8	ORC1	3	brown
ENSG00000085871	chr4_compA_bin50	5	MGST2	6	red
ENSG00000086015	chr1_compA_bin40	7	MAST2	1	turquoise
ENSG00000086062	chr9_compA_bin19	2	B4GALT1	8	pink
ENSG00000086065	chr9_compA_bin19	2	CHMP5	1	turquoise
ENSG00000086102	chr9_compA_bin19	2	NFX1	2	blue
ENSG00000086232	chr7_compA_bin6	2	EIF2AK1	2	blue
ENSG00000086475	chr10_compA_bin5	6	SEPHS1	3	brown
ENSG00000086504	chr16_compA_bin1	1	MRPL28	6	red
ENSG00000086589	chr5_compA_bin72	2	RBM22	13	salmon
ENSG00000086598	chr12_compA_bin66	1	TMED2	16	lightcyan
ENSG00000086619	chr1_compA_bin148	7	ERO1LB	3	brown
ENSG00000086848	chr11_compA_bin59	5	ALG9	1	turquoise
ENSG00000087008	chr4_compA_bin5	1	ACOX3	6	red
ENSG00000087077	chr7_compA_bin52	1	TRIP6	6	red
ENSG00000087087	chr7_compA_bin52	1	SRRT	3	brown
ENSG00000087116	chr5_compA_bin93	2	ADAMTS2	16	lightcyan
ENSG00000087152	chr17_compA_bin31	1	ATXN7L3	7	black
ENSG00000087157	chr17_compA_bin58	2	PGS1	6	red
ENSG00000087191	chr17_compA_bin48	1	PSMC5	3	brown
ENSG00000087266	chr4_compA_bin2	1	SH3BP2	10	purple
ENSG00000087269	chr4_compA_bin2	1	NOP14	3	brown
ENSG00000087274	chr4_compA_bin2	1	ADD1	7	black
ENSG00000087299	chr14_compA_bin13	5	L2HGDH	3	brown
ENSG00000087303	chr14_compA_bin15	10	NID2	8	pink
ENSG00000087338	chr2_compA_bin49	5	GMCL1	7	black
ENSG00000087365	chr11_compA_bin33	2	SF3B2	3	brown
ENSG00000087448	chr12_compA_bin16	5	KLHL42	11	greenyellow
ENSG00000087460	chr20_compA_bin39	9	GNAS	7	black
ENSG00000087589	chr20_compA_bin37	8	CASS4	8	pink
ENSG00000088280	chr1_compA_bin23	2	ASAP3	7	black
ENSG00000088325	chr20_compA_bin16	2	TPX2	3	brown
ENSG00000088387	chr13_compA_bin29	7	DOCK9	11	greenyellow
ENSG00000088448	chr13_compA_bin38	9	ANKRD10	12	tan
ENSG00000088682	chr16_compA_bin33	6	COQ9	6	red
ENSG00000088727	chr3_compA_bin30	1	KIF9	3	brown
ENSG00000088808	chr14_compA_bin53	1	PPP1R13B	3	brown
ENSG00000088826	chr20_compA_bin7	2	SMOX	7	black
ENSG00000088833	chr20_compA_bin2	10	NSFL1C	7	black
ENSG00000088854	chr20_compA_bin6	7	C20orf194	1	turquoise
ENSG00000088882	chr20_compA_bin5	9	CPXM1	7	black
ENSG00000088888	chr20_compA_bin7	2	MAVS	3	brown
ENSG00000088899	chr20_compA_bin5	9	LZTS3	1	turquoise
ENSG00000088986	chr12_compA_bin64	2	DYNLL1	1	turquoise
ENSG00000089006	chr20_compA_bin11	2	SNX5	3	brown
ENSG00000089022	chr12_compA_bin57	9	MAPKAPK5	10	purple
ENSG00000089053	chr12_compA_bin66	1	ANAPC5	3	brown
ENSG00000089057	chr20_compA_bin8	7	SLC23A2	7	black
ENSG00000089060	chr12_compA_bin58	1	SLC8B1	2	blue
ENSG00000089063	chr20_compA_bin8	7	TMEM230	2	blue
ENSG00000089094	chr12_compA_bin66	1	KDM2B	10	purple
ENSG00000089154	chr12_compA_bin64	2	GCN1L1	8	pink
ENSG00000089157	chr12_compA_bin64	2	RPLP0	7	black
ENSG00000089159	chr12_compA_bin64	2	PXN	3	brown
ENSG00000089225	chr12_compA_bin59	2	TBX5	3	brown
ENSG00000089234	chr12_compA_bin57	9	BRAP	17	grey60
ENSG00000089248	chr12_compA_bin57	9	ERP29	2	blue
ENSG00000089280	chr16_compA_bin24	1	FUS	3	brown
ENSG00000089486	chr16_compA_bin3	2	CDIP1	1	turquoise
ENSG00000089505	chr16_compA_bin35	6	CMTM1	3	brown
ENSG00000089597	chr11_compA_bin31	2	GANAB	6	red
ENSG00000089685	chr17_compA_bin58	2	BIRC5	3	brown
ENSG00000089693	chr12_compA_bin7	2	2	1	turquoise
ENSG00000089775	chr14_compA_bin25	3	ZBTB25	11	greenyellow
ENSG00000089818	chr12_compA_bin8	6	NECAP1	1	turquoise
ENSG00000089902	chr14_compA_bin52	1	RCOR1	3	brown
ENSG00000089916	chr14_compA_bin34	4	GPATCH2L	1	turquoise
ENSG00000090020	chr1_compA_bin25	1	SLC9A1	1	turquoise
ENSG00000090054	chr9_compA_bin36	4	SPTLC1	1	turquoise
ENSG00000090060	chr14_compA_bin49	9	PAPOLA	1	turquoise
ENSG00000090238	chr16_compA_bin24	1	YPEL3	12	tan
ENSG00000090266	chr7_compA_bin76	9	NDUFB2	1	turquoise
ENSG00000090273	chr1_compA_bin25	1	NUDC	3	brown
ENSG00000090316	chr4_compA_bin1	1	MAEA	15	midnightblue
ENSG00000090376	chr12_compA_bin37	3	IRAK3	7	black
ENSG00000090382	chr12_compA_bin38	10	LYZ	3	brown
ENSG00000090432	chr1_compA_bin21	6	MUL1	16	lightcyan
ENSG00000090447	chr16_compA_bin3	2	TFAP4	7	black
ENSG00000090470	chr15_compA_bin28	1	PDCD7	3	brown
ENSG00000090487	chr15_compA_bin28	1	SPG21	11	greenyellow
ENSG00000090539	chr3_compA_bin103	1	CHRD	7	black
ENSG00000090565	chr16_compA_bin1	1	RAB11FIP3	1	turquoise
ENSG00000090581	chr16_compA_bin2	1	GNPTG	1	turquoise
ENSG00000090612	chr12_compA_bin70	1	ZNF268	7	black
ENSG00000090615	chr12_compA_bin70	1	GOLGA3	7	black
ENSG00000090621	chr1_compA_bin34	9	PABPC4	2	blue
ENSG00000090686	chr1_compA_bin22	1	USP48	2	blue
ENSG00000090861	chr16_compA_bin38	1	AARS	7	black
ENSG00000090863	chr16_compA_bin41	6	GLG1	8	pink
ENSG00000090905	chr16_compA_bin20	7	TNRC6A	3	brown
ENSG00000090920	chr19_compA_bin24	9	FCGBP	1	turquoise
ENSG00000090975	chr12_compA_bin66	1	PITPNM2	3	brown
ENSG00000091073	chr7_compA_bin41	1	DTX2	1	turquoise
ENSG00000091127	chr7_compA_bin58	9	PUS7	6	red
ENSG00000091483	chr1_compA_bin151	10	FH	3	brown
ENSG00000091527	chr3_compA_bin76	4	CDV3	1	turquoise
ENSG00000091536	chr17_compA_bin12	1	MYO15A	7	black
ENSG00000091542	chr17_compA_bin12	1	ALKBH5	6	red
ENSG00000091592	chr17_compA_bin5	7	NLRP1	2	blue
ENSG00000091640	chr17_compA_bin4	1	SPAG7	1	turquoise
ENSG00000091651	chr16_compA_bin25	6	ORC6	3	brown
ENSG00000091986	chr3_compA_bin57	5	CCDC80	16	lightcyan
ENSG00000092010	chr14_compA_bin4	2	PSME1	2	blue
ENSG00000092020	chr14_compA_bin10	7	PPP2R3C	17	grey60
ENSG00000092036	chr14_compA_bin3	1	HAUS4	3	brown
ENSG00000092068	chr14_compA_bin3	1	SLC7A8	12	tan
ENSG00000092094	chr14_compA_bin1	10	OSGEP	3	brown
ENSG00000092096	chr14_compA_bin3	1	SLC22A17	7	black
ENSG00000092098	chr14_compA_bin4	2	RNF31	7	black
ENSG00000092148	chr14_compA_bin8	10	HECTD1	17	grey60
ENSG00000092199	chr14_compA_bin2	1	HNRNPC	3	brown
ENSG00000092201	chr14_compA_bin2	1	SUPT16H	3	brown
ENSG00000092203	chr14_compA_bin2	1	TOX4	2	blue
ENSG00000092330	chr14_compA_bin4	2	TINF2	11	greenyellow
ENSG00000092439	chr15_compA_bin20	10	TRPM7	1	turquoise
ENSG00000092445	chr15_compA_bin10	6	TYRO3	10	purple
ENSG00000092470	chr15_compA_bin15	7	WDR76	3	brown
ENSG00000092621	chr1_compA_bin79	4	PHGDH	7	black
ENSG00000092820	chr6_compA_bin82	2	EZR	3	brown
ENSG00000092841	chr12_compA_bin32	2	MYL6	16	lightcyan
ENSG00000092847	chr1_compA_bin32	2	AGO1	3	brown
ENSG00000092853	chr1_compA_bin32	2	CLSPN	3	brown
ENSG00000092929	chr17_compA_bin56	1	UNC13D	9	magenta
ENSG00000092931	chr17_compA_bin56	1	MFSD11	9	magenta
ENSG00000092964	chr8_compA_bin10	3	DPYSL2	2	blue
ENSG00000093000	chr22_compA_bin27	4	NUP50	3	brown
ENSG00000093167	chr3_compA_bin20	2	LRRFIP2	11	greenyellow
ENSG00000093217	chr3_compA_bin21	6	XYLB	3	brown
ENSG00000094804	chr17_compA_bin28	2	CDC6	3	brown
ENSG00000094914	chr12_compA_bin30	1	AAAS	3	brown
ENSG00000094916	chr12_compA_bin31	2	CBX5	3	brown
ENSG00000095139	chr11_compA_bin63	2	ARCN1	9	magenta
ENSG00000095319	chr9_compA_bin67	1	NUP188	3	brown
ENSG00000095321	chr9_compA_bin67	1	CRAT	2	blue
ENSG00000095370	chr9_compA_bin67	1	SH2D3C	7	black
ENSG00000095380	chr9_compA_bin43	1	NANS	16	lightcyan
ENSG00000095383	chr9_compA_bin43	1	TBC1D2	9	magenta
ENSG00000095539	chr10_compA_bin61	1	SEMA4G	2	blue
ENSG00000095564	chr10_compA_bin49	10	BTAF1	2	blue
ENSG00000095787	chr10_compA_bin14	2	WAC	2	blue
ENSG00000095906	chr16_compA_bin2	1	NUBP2	7	black
ENSG00000096060	chr6_compA_bin29	2	FKBP5	2	blue
ENSG00000096063	chr6_compA_bin29	2	SRPK1	13	salmon
ENSG00000096070	chr6_compA_bin30	4	BRPF3	3	brown
ENSG00000096080	chr6_compA_bin36	1	MRPS18A	6	red
ENSG00000096092	chr6_compA_bin38	3	TMEM14A	2	blue
ENSG00000096093	chr6_compA_bin38	3	EFHC1	8	pink
ENSG00000096384	chr6_compA_bin36	1	HSP90AB1	13	salmon
ENSG00000096433	chr6_compA_bin26	1	ITPR3	7	black
ENSG00000096654	chr6_compA_bin21	10	ZNF184	3	brown
ENSG00000096696	chr6_compA_bin7	1	DSP	16	lightcyan
ENSG00000096872	chr9_compA_bin17	10	IFT74	2	blue
ENSG00000097007	chr9_compA_bin68	1	ABL1	7	black
ENSG00000097021	chr1_compA_bin6	9	ACOT7	10	purple
ENSG00000099194	chr10_compA_bin60	9	SCD	2	blue
ENSG00000099219	chr9_compA_bin6	10	ERMP1	2	blue
ENSG00000099256	chr10_compA_bin11	8	PRTFDC1	11	greenyellow
ENSG00000099282	chr10_compA_bin31	7	TSPAN15	2	blue
ENSG00000099284	chr10_compA_bin32	1	H2AFY2	7	black
ENSG00000099364	chr16_compA_bin24	1	FBXL19	10	purple
ENSG00000099365	chr16_compA_bin24	1	STX1B	3	brown
ENSG00000099377	chr16_compA_bin24	1	HSD3B7	11	greenyellow
ENSG00000099381	chr16_compA_bin24	1	SETD1A	7	black
ENSG00000099385	chr16_compA_bin24	1	BCL7C	7	black
ENSG00000099814	chr14_compA_bin54	1	CEP170B	1	turquoise
ENSG00000099849	chr11_compA_bin1	1	RASSF7	15	midnightblue
ENSG00000099968	chr22_compA_bin2	4	BCL2L13	16	lightcyan
ENSG00000100068	chr22_compA_bin9	4	LRP5L	2	blue
ENSG00000100077	chr22_compA_bin10	4	ADRBK2	1	turquoise
ENSG00000100099	chr22_compA_bin10	4	HPS4	6	red
ENSG00000100104	chr22_compA_bin10	4	SRRD	13	salmon
ENSG00000100109	chr22_compA_bin10	4	TFIP11	1	turquoise
ENSG00000100154	chr22_compA_bin12	10	TTC28	12	tan
ENSG00000100181	chr22_compA_bin1	4	TPTEP1	3	brown
ENSG00000100220	chr22_compA_bin14	4	RTCB	1	turquoise
ENSG00000100225	chr22_compA_bin14	4	FBXO7	7	black
ENSG00000100228	chr22_compA_bin6	4	RAB36	3	brown
ENSG00000100281	chr22_compA_bin16	4	HMGXB4	3	brown
ENSG00000100284	chr22_compA_bin16	4	TOM1	9	magenta
ENSG00000100292	chr22_compA_bin16	4	HMOX1	1	turquoise
ENSG00000100330	chr22_compA_bin13	5	MTMR3	1	turquoise
ENSG00000100342	chr22_compA_bin18	4	APOL1	2	blue
ENSG00000100354	chr22_compA_bin23	8	TNRC6B	7	black
ENSG00000100360	chr22_compA_bin19	4	IFT27	12	tan
ENSG00000100372	chr22_compA_bin24	8	SLC25A17	6	red
ENSG00000100379	chr22_compA_bin19	4	KCTD17	10	purple
ENSG00000100425	chr22_compA_bin29	4	BRD1	17	grey60
ENSG00000100426	chr22_compA_bin29	4	ZBED4	1	turquoise
ENSG00000100441	chr14_compA_bin4	2	KHNYN	7	black
ENSG00000100442	chr14_compA_bin12	7	FKBP3	3	brown
ENSG00000100445	chr14_compA_bin4	2	SDR39U1	8	pink
ENSG00000100461	chr14_compA_bin3	1	RBM23	3	brown
ENSG00000100462	chr14_compA_bin3	1	PRMT5	6	red
ENSG00000100479	chr14_compA_bin13	5	POLE2	3	brown
ENSG00000100483	chr14_compA_bin13	5	VCPKMT	1	turquoise
ENSG00000100485	chr14_compA_bin13	5	2	2	blue
ENSG00000100490	chr14_compA_bin13	5	CDKL1	3	brown
ENSG00000100519	chr14_compA_bin16	7	PSMC6	3	brown
ENSG00000100522	chr14_compA_bin16	7	GNPNAT1	16	lightcyan
ENSG00000100523	chr14_compA_bin16	7	DDHD1	1	turquoise
ENSG00000100528	chr14_compA_bin17	5	CNIH1	7	black
ENSG00000100532	chr14_compA_bin17	5	CGRRF1	1	turquoise
ENSG00000100558	chr14_compA_bin27	8	PLEK2	1	turquoise
ENSG00000100575	chr14_compA_bin19	4	TIMM9	6	red
ENSG00000100577	chr14_compA_bin35	1	GSTZ1	2	blue
ENSG00000100578	chr14_compA_bin19	4	KIAA0586	11	greenyellow
ENSG00000100591	chr14_compA_bin36	6	AHSA1	1	turquoise
ENSG00000100596	chr14_compA_bin36	6	SPTLC2	8	pink
ENSG00000100599	chr14_compA_bin46	1	RIN3	7	black
ENSG00000100600	chr14_compA_bin46	1	LGMN	16	lightcyan
ENSG00000100601	chr14_compA_bin36	6	ALKBH1	1	turquoise
ENSG00000100603	chr14_compA_bin36	6	SNW1	3	brown
ENSG00000100605	chr14_compA_bin46	1	ITPK1	10	purple
ENSG00000100614	chr14_compA_bin21	9	PPM1A	7	black
ENSG00000100626	chr14_compA_bin29	2	GALNT16	2	blue
ENSG00000100632	chr14_compA_bin29	2	ERH	10	purple
ENSG00000100644	chr14_compA_bin23	5	HIF1A	9	magenta
ENSG00000100647	chr14_compA_bin30	10	KIAA0247	15	midnightblue
ENSG00000100650	chr14_compA_bin30	10	SRSF5	1	turquoise
ENSG00000100711	chr14_compA_bin53	1	ZFYVE21	2	blue
ENSG00000100722	chr14_compA_bin40	6	ZC3H14	10	purple
ENSG00000100726	chr16_compA_bin2	1	TELO2	10	purple
ENSG00000100739	chr14_compA_bin49	9	BDKRB1	1	turquoise
ENSG00000100744	chr14_compA_bin49	9	GSKIP	1	turquoise
ENSG00000100767	chr14_compA_bin31	9	PAPLN	1	turquoise
ENSG00000100796	chr14_compA_bin44	9	SMEK1	1	turquoise
ENSG00000100802	chr14_compA_bin3	1	C14orf93	7	black
ENSG00000100804	chr14_compA_bin3	1	PSMB5	16	lightcyan
ENSG00000100811	chr14_compA_bin50	1	YY1	7	black
ENSG00000100813	chr14_compA_bin3	1	ACIN1	10	purple
ENSG00000100815	chr14_compA_bin45	9	TRIP11	1	turquoise
ENSG00000100823	chr14_compA_bin1	10	APEX1	7	black
ENSG00000100836	chr14_compA_bin3	1	PABPN1	3	brown
ENSG00000100842	chr14_compA_bin3	1	EFS	7	black
ENSG00000100883	chr14_compA_bin10	7	SRP54	17	grey60
ENSG00000100888	chr14_compA_bin2	1	CHD8	1	turquoise
ENSG00000100889	chr14_compA_bin4	2	PCK2	7	black
ENSG00000100890	chr14_compA_bin10	7	KIAA0391	7	black
ENSG00000100897	chr14_compA_bin4	2	DCAF11	7	black
ENSG00000100906	chr14_compA_bin10	7	NFKBIA	1	turquoise
ENSG00000100908	chr14_compA_bin4	2	EMC9	3	brown
ENSG00000100911	chr14_compA_bin4	2	PSME2	3	brown
ENSG00000100918	chr14_compA_bin4	2	REC8	13	salmon
ENSG00000100926	chr14_compA_bin4	2	TM9SF1	7	black
ENSG00000100938	chr14_compA_bin4	2	GMPR2	2	blue
ENSG00000100941	chr14_compA_bin11	7	PNN	3	brown
ENSG00000100949	chr14_compA_bin4	2	RABGGTA	15	midnightblue
ENSG00000100968	chr14_compA_bin4	2	NFATC4	7	black
ENSG00000100979	chr20_compA_bin30	1	PLTP	7	black
ENSG00000100982	chr20_compA_bin30	1	PCIF1	7	black
ENSG00000100985	chr20_compA_bin30	1	MMP9	7	black
ENSG00000100991	chr20_compA_bin21	7	TRPC4AP	9	magenta
ENSG00000100994	chr20_compA_bin15	7	PYGB	16	lightcyan
ENSG00000100997	chr20_compA_bin15	7	ABHD12	3	brown
ENSG00000101003	chr20_compA_bin15	7	GINS1	3	brown
ENSG00000101004	chr20_compA_bin15	7	NINL	7	black
ENSG00000101017	chr20_compA_bin30	1	CD40	2	blue
ENSG00000101040	chr20_compA_bin33	7	ZMYND8	3	brown
ENSG00000101052	chr20_compA_bin27	9	IFT52	2	blue
ENSG00000101079	chr20_compA_bin23	9	NDRG3	8	pink
ENSG00000101084	chr20_compA_bin23	9	C20orf24	1	turquoise
ENSG00000101104	chr20_compA_bin29	2	PABPC1L	1	turquoise
ENSG00000101126	chr20_compA_bin34	1	ADNP	7	black
ENSG00000101150	chr20_compA_bin43	1	TPD52L2	10	purple
ENSG00000101152	chr20_compA_bin43	1	DNAJC5	1	turquoise
ENSG00000101158	chr20_compA_bin39	9	NELFCD	10	purple
ENSG00000101160	chr20_compA_bin39	9	CTSZ	3	brown
ENSG00000101161	chr20_compA_bin43	1	PRPF6	3	brown
ENSG00000101166	chr20_compA_bin39	9	SLMO2	3	brown
ENSG00000101181	chr20_compA_bin41	1	MTG2	3	brown
ENSG00000101182	chr20_compA_bin41	1	PSMA7	6	red
ENSG00000101189	chr20_compA_bin42	1	MRGBP	10	purple
ENSG00000101190	chr20_compA_bin42	1	TCFL5	7	black
ENSG00000101191	chr20_compA_bin42	1	DIDO1	3	brown
ENSG00000101193	chr20_compA_bin42	1	GID8	3	brown
ENSG00000101194	chr20_compA_bin42	1	SLC17A9	1	turquoise
ENSG00000101216	chr20_compA_bin43	1	GMEB2	3	brown
ENSG00000101220	chr20_compA_bin7	2	C20orf27	10	purple
ENSG00000101224	chr20_compA_bin7	2	CDC25B	3	brown
ENSG00000101236	chr20_compA_bin7	2	RNF24	2	blue
ENSG00000101246	chr20_compA_bin43	1	ARFRP1	7	black
ENSG00000101255	chr20_compA_bin1	2	TRIB3	11	greenyellow
ENSG00000101266	chr20_compA_bin1	2	CSNK2A1	13	salmon
ENSG00000101290	chr20_compA_bin8	7	CDS2	7	black
ENSG00000101310	chr20_compA_bin12	10	SEC23B	9	magenta
ENSG00000101335	chr20_compA_bin23	9	MYL9	16	lightcyan
ENSG00000101347	chr20_compA_bin23	9	SAMHD1	2	blue
ENSG00000101353	chr20_compA_bin23	9	MROH8	12	tan
ENSG00000101361	chr20_compA_bin5	9	NOP56	13	salmon
ENSG00000101363	chr20_compA_bin23	9	MANBAL	7	black
ENSG00000101365	chr20_compA_bin5	9	IDH3B	6	red
ENSG00000101367	chr20_compA_bin18	4	MAPRE1	13	salmon
ENSG00000101384	chr20_compA_bin10	10	JAG1	9	magenta
ENSG00000101412	chr20_compA_bin19	1	E2F1	3	brown
ENSG00000101417	chr20_compA_bin19	1	PXMP4	2	blue
ENSG00000101421	chr20_compA_bin19	1	CHMP4B	1	turquoise
ENSG00000101444	chr20_compA_bin20	7	AHCY	1	turquoise
ENSG00000101447	chr20_compA_bin25	9	FAM83D	3	brown
ENSG00000101460	chr20_compA_bin20	7	MAP1LC3A	12	tan
ENSG00000101493	chr18_compA_bin36	10	ZNF516	1	turquoise
ENSG00000101544	chr18_compA_bin38	9	ADNP2	3	brown
ENSG00000101546	chr18_compA_bin38	9	RBFA	3	brown
ENSG00000101558	chr18_compA_bin7	7	VAPA	10	purple
ENSG00000101577	chr18_compA_bin3	9	LPIN2	2	blue
ENSG00000101596	chr18_compA_bin3	9	SMCHD1	3	brown
ENSG00000101605	chr18_compA_bin3	9	MYOM1	15	midnightblue
ENSG00000101608	chr18_compA_bin3	9	MYL12A	8	pink
ENSG00000101624	chr18_compA_bin10	7	CEP76	3	brown
ENSG00000101639	chr18_compA_bin10	7	CEP192	3	brown
ENSG00000101665	chr18_compA_bin23	3	SMAD7	1	turquoise
ENSG00000101695	chr18_compA_bin15	6	RNF125	7	black
ENSG00000101745	chr18_compA_bin7	7	ANKRD12	17	grey60
ENSG00000101752	chr18_compA_bin11	6	MIB1	17	grey60
ENSG00000102572	chr13_compA_bin29	7	STK24	3	brown
ENSG00000102580	chr13_compA_bin26	7	DNAJC3	16	lightcyan
ENSG00000102595	chr13_compA_bin26	7	UGGT2	15	midnightblue
ENSG00000102606	chr13_compA_bin38	9	ARHGEF7	7	black
ENSG00000102710	chr13_compA_bin10	8	SUPT20H	1	turquoise
ENSG00000102738	chr13_compA_bin11	9	MRPS31	3	brown
ENSG00000102743	chr13_compA_bin11	9	SLC25A15	10	purple
ENSG00000102755	chr13_compA_bin5	8	FLT1	8	pink
ENSG00000102796	chr13_compA_bin20	5	DHRS12	11	greenyellow
ENSG00000102805	chr13_compA_bin24	8	CLN5	9	magenta
ENSG00000102858	chr16_compA_bin3	2	MGRN1	16	lightcyan
ENSG00000102870	chr16_compA_bin24	1	ZNF629	2	blue
ENSG00000102871	chr16_compA_bin36	1	TRADD	16	lightcyan
ENSG00000102878	chr16_compA_bin36	1	HSF4	1	turquoise
ENSG00000102879	chr16_compA_bin24	1	CORO1A	10	purple
ENSG00000102882	chr16_compA_bin24	1	MAPK3	8	pink
ENSG00000102886	chr16_compA_bin24	1	GDPD3	1	turquoise
ENSG00000102897	chr16_compA_bin15	5	LYRM1	2	blue
ENSG00000102898	chr16_compA_bin36	1	NUTF2	8	pink
ENSG00000102900	chr16_compA_bin32	3	NUP93	10	purple
ENSG00000102901	chr16_compA_bin36	1	CENPT	9	magenta
ENSG00000102904	chr16_compA_bin36	1	TSNAXIP1	3	brown
ENSG00000102908	chr16_compA_bin37	7	NFAT5	1	turquoise
ENSG00000102921	chr16_compA_bin26	8	N4BP1	1	turquoise
ENSG00000102931	chr16_compA_bin33	6	ARL2BP	17	grey60
ENSG00000102967	chr16_compA_bin39	10	DHODH	10	purple
ENSG00000102974	chr16_compA_bin36	1	CTCF	10	purple
ENSG00000102977	chr16_compA_bin36	1	ACD	3	brown
ENSG00000102978	chr16_compA_bin33	6	POLR2C	13	salmon
ENSG00000102984	chr16_compA_bin39	10	ZNF821	3	brown
ENSG00000103018	chr16_compA_bin37	7	CYB5B	3	brown
ENSG00000103024	chr16_compA_bin2	1	NME3	7	black
ENSG00000103042	chr16_compA_bin34	7	SLC38A7	15	midnightblue
ENSG00000103043	chr16_compA_bin38	1	VAC14	1	turquoise
ENSG00000103051	chr16_compA_bin38	1	COG4	3	brown
ENSG00000103061	chr16_compA_bin36	1	SLC7A6OS	3	brown
ENSG00000103064	chr16_compA_bin36	1	SLC7A6	1	turquoise
ENSG00000103066	chr16_compA_bin36	1	PLA2G15	16	lightcyan
ENSG00000103121	chr16_compA_bin47	6	CMC2	13	salmon
ENSG00000103126	chr16_compA_bin1	1	AXIN1	7	black
ENSG00000103145	chr16_compA_bin2	1	HCFC1R1	2	blue
ENSG00000103148	chr16_compA_bin1	1	NPRL3	7	black
ENSG00000103150	chr16_compA_bin51	8	MLYCD	8	pink
ENSG00000103152	chr16_compA_bin1	1	MPG	7	black
ENSG00000103174	chr16_compA_bin3	2	NAGPA	7	black
ENSG00000103187	chr16_compA_bin52	1	COTL1	13	salmon
ENSG00000103194	chr16_compA_bin52	1	USP10	6	red
ENSG00000103196	chr16_compA_bin52	1	CRISPLD2	7	black
ENSG00000103197	chr16_compA_bin2	1	TSC2	7	black
ENSG00000103199	chr16_compA_bin3	2	ZNF500	7	black
ENSG00000103202	chr16_compA_bin1	1	NME4	2	blue
ENSG00000103222	chr16_compA_bin11	7	ABCC1	1	turquoise
ENSG00000103226	chr16_compA_bin11	7	NOMO3	1	turquoise
ENSG00000103227	chr16_compA_bin1	1	LMF1	7	black
ENSG00000103245	chr16_compA_bin1	1	NARFL	7	black
ENSG00000103249	chr16_compA_bin2	1	CLCN7	1	turquoise
ENSG00000103253	chr16_compA_bin1	1	HAGHL	6	red
ENSG00000103254	chr16_compA_bin1	1	FAM173A	10	purple
ENSG00000103257	chr16_compA_bin55	1	SLC7A5	7	black
ENSG00000103260	chr16_compA_bin1	1	METRN	7	black
ENSG00000103264	chr16_compA_bin54	2	FBXO31	11	greenyellow
ENSG00000103266	chr16_compA_bin1	1	STUB1	1	turquoise
ENSG00000103269	chr16_compA_bin1	1	RHBDL1	7	black
ENSG00000103274	chr16_compA_bin7	6	NUBP1	10	purple
ENSG00000103319	chr16_compA_bin18	7	EEF2K	3	brown
ENSG00000103326	chr16_compA_bin1	1	CAPN15	6	red
ENSG00000103335	chr16_compA_bin56	1	PIEZO1	7	black
ENSG00000103342	chr16_compA_bin8	7	GSPT1	13	salmon
ENSG00000103343	chr16_compA_bin2	1	ZNF174	15	midnightblue
ENSG00000103351	chr16_compA_bin2	1	CLUAP1	7	black
ENSG00000103353	chr16_compA_bin19	7	UBFD1	15	midnightblue
ENSG00000103356	chr16_compA_bin19	7	EARS2	3	brown
ENSG00000103363	chr16_compA_bin2	1	TCEB2	1	turquoise
ENSG00000103365	chr16_compA_bin19	7	GGA2	6	red
ENSG00000103415	chr16_compA_bin3	2	HMOX2	9	magenta
ENSG00000103423	chr16_compA_bin3	2	DNAJA3	6	red
ENSG00000103485	chr16_compA_bin24	1	QPRT	2	blue
ENSG00000103490	chr16_compA_bin24	1	PYCARD	11	greenyellow
ENSG00000103494	chr16_compA_bin31	10	RPGRIP1L	17	grey60
ENSG00000103495	chr16_compA_bin24	1	MAZ	3	brown
ENSG00000103496	chr16_compA_bin24	1	STX4	1	turquoise
ENSG00000103502	chr16_compA_bin24	1	CDIPT	12	tan
ENSG00000103507	chr16_compA_bin24	1	BCKDK	10	purple
ENSG00000103510	chr16_compA_bin24	1	KAT8	7	black
ENSG00000103522	chr16_compA_bin22	6	IL21R	2	blue
ENSG00000103549	chr16_compA_bin24	1	RNF40	1	turquoise
ENSG00000103550	chr16_compA_bin14	10	KNOP1	3	brown
ENSG00000103591	chr15_compA_bin31	3	AAGAB	17	grey60
ENSG00000103599	chr15_compA_bin31	3	IQCH	2	blue
ENSG00000103642	chr15_compA_bin25	5	LACTB	9	magenta
ENSG00000103647	chr15_compA_bin33	9	CORO2B	7	black
ENSG00000103653	chr15_compA_bin38	2	CSK	6	red
ENSG00000103707	chr15_compA_bin28	1	MTFMT	6	red
ENSG00000103710	chr15_compA_bin28	1	RASL12	2	blue
ENSG00000103742	chr15_compA_bin29	4	IGDCC4	3	brown
ENSG00000103811	chr15_compA_bin42	2	CTSH	7	black
ENSG00000103852	chr15_compA_bin56	10	TTC23	12	tan
ENSG00000103876	chr15_compA_bin43	8	FAH	7	black
ENSG00000103932	chr15_compA_bin10	6	RPAP1	6	red
ENSG00000103966	chr15_compA_bin11	2	EHD4	6	red
ENSG00000103994	chr15_compA_bin12	2	ZNF106	2	blue
ENSG00000104081	chr15_compA_bin7	6	BMF	12	tan
ENSG00000104129	chr15_compA_bin9	9	DNAJC17	10	purple
ENSG00000104131	chr15_compA_bin16	1	EIF3J	1	turquoise
ENSG00000104133	chr15_compA_bin16	1	SPG11	11	greenyellow
ENSG00000104142	chr15_compA_bin9	9	VPS18	15	midnightblue
ENSG00000104147	chr15_compA_bin10	6	OIP5	3	brown
ENSG00000104164	chr15_compA_bin18	7	BLOC1S6	2	blue
ENSG00000104205	chr8_compA_bin28	6	SGK3	8	pink
ENSG00000104221	chr8_compA_bin14	2	BRF2	1	turquoise
ENSG00000104325	chr8_compA_bin32	8	DECR1	1	turquoise
ENSG00000104365	chr8_compA_bin17	7	IKBKB	15	midnightblue
ENSG00000104368	chr8_compA_bin17	7	PLAT	2	blue
ENSG00000104415	chr8_compA_bin53	5	WISP1	7	black
ENSG00000104419	chr8_compA_bin53	5	NDRG1	6	red
ENSG00000104472	chr8_compA_bin55	3	CHRAC1	3	brown
ENSG00000104517	chr8_compA_bin41	2	UBR5	1	turquoise
ENSG00000104518	chr8_compA_bin57	1	GSDMD	2	blue
ENSG00000104522	chr8_compA_bin57	1	TSTA3	2	blue
ENSG00000104524	chr8_compA_bin57	1	PYCRL	7	black
ENSG00000104529	chr8_compA_bin57	1	EEF1D	7	black
ENSG00000104549	chr8_compA_bin47	7	SQLE	2	blue
ENSG00000104635	chr8_compA_bin7	2	SLC39A14	1	turquoise
ENSG00000104687	chr8_compA_bin13	7	GSR	2	blue
ENSG00000104695	chr8_compA_bin13	7	PPP2CB	3	brown
ENSG00000104728	chr8_compA_bin1	9	ARHGEF10	2	blue
ENSG00000104738	chr8_compA_bin19	7	MCM4	3	brown
ENSG00000104765	chr8_compA_bin10	3	BNIP3L	1	turquoise
ENSG00000104880	chr19_compA_bin4	4	ARHGEF18	7	black
ENSG00000104957	chr19_compA_bin7	6	CCDC130	6	red
ENSG00000104979	chr19_compA_bin7	6	C19orf53	1	turquoise
ENSG00000105135	chr19_compA_bin8	4	ILVBL	7	black
ENSG00000105137	chr19_compA_bin8	4	SYDE1	7	black
ENSG00000105171	chr19_compA_bin14	4	POP4	3	brown
ENSG00000105202	chr19_compA_bin24	9	FBL	7	black
ENSG00000105204	chr19_compA_bin24	9	DYRK1B	12	tan
ENSG00000105339	chr8_compA_bin56	6	DENND3	3	brown
ENSG00000105372	chr19_compA_bin26	9	RPS19	11	greenyellow
ENSG00000105497	chr19_compA_bin34	8	ZNF175	9	magenta
ENSG00000105499	chr19_compA_bin31	8	PLA2G4C	1	turquoise
ENSG00000105792	chr7_compA_bin46	10	C7orf63	3	brown
ENSG00000105793	chr7_compA_bin46	10	GTPBP10	6	red
ENSG00000105810	chr7_compA_bin48	3	CDK6	9	magenta
ENSG00000105819	chr7_compA_bin56	7	PMPCB	3	brown
ENSG00000105821	chr7_compA_bin56	7	DNAJC2	17	grey60
ENSG00000105835	chr7_compA_bin59	7	NAMPT	1	turquoise
ENSG00000105887	chr7_compA_bin73	7	MTPN	3	brown
ENSG00000105928	chr7_compA_bin14	10	DFNA5	2	blue
ENSG00000105939	chr7_compA_bin74	7	ZC3HAV1	3	brown
ENSG00000105948	chr7_compA_bin74	7	TTC26	3	brown
ENSG00000105953	chr7_compA_bin27	1	OGDH	8	pink
ENSG00000105968	chr7_compA_bin27	1	H2AFV	3	brown
ENSG00000105974	chr7_compA_bin62	3	CAV1	3	brown
ENSG00000105976	chr7_compA_bin62	3	MET	13	salmon
ENSG00000105993	chr7_compA_bin85	2	DNAJB6	13	salmon
ENSG00000106003	chr7_compA_bin4	1	LFNG	3	brown
ENSG00000106009	chr7_compA_bin4	1	BRAT1	10	purple
ENSG00000106012	chr7_compA_bin4	1	IQCE	15	midnightblue
ENSG00000106077	chr7_compA_bin37	1	ABHD11	3	brown
ENSG00000106080	chr7_compA_bin17	7	FKBP14	9	magenta
ENSG00000106086	chr7_compA_bin17	7	PLEKHA8	1	turquoise
ENSG00000106089	chr7_compA_bin37	1	STX1A	8	pink
ENSG00000106100	chr7_compA_bin17	7	NOD1	2	blue
ENSG00000106105	chr7_compA_bin17	7	GARS	2	blue
ENSG00000106144	chr7_compA_bin77	2	CASP2	10	purple
ENSG00000106153	chr7_compA_bin32	9	CHCHD2	3	brown
ENSG00000106211	chr7_compA_bin41	1	HSPB1	16	lightcyan
ENSG00000106244	chr7_compA_bin51	1	PDAP1	3	brown
ENSG00000106245	chr7_compA_bin51	1	BUD31	17	grey60
ENSG00000106246	chr7_compA_bin51	1	PTCD1	7	black
ENSG00000106258	chr7_compA_bin51	1	CYP3A5	6	red
ENSG00000106261	chr7_compA_bin52	1	ZKSCAN1	12	tan
ENSG00000106263	chr7_compA_bin4	1	EIF3B	6	red
ENSG00000106266	chr7_compA_bin4	1	SNX8	7	black
ENSG00000106268	chr7_compA_bin4	1	NUDT1	3	brown
ENSG00000106290	chr7_compA_bin52	1	TAF6	3	brown
ENSG00000106305	chr7_compA_bin6	2	AIMP2	3	brown
ENSG00000106330	chr7_compA_bin52	1	MOSPD3	7	black
ENSG00000106333	chr7_compA_bin52	1	PCOLCE	7	black
ENSG00000106346	chr7_compA_bin6	2	USP42	3	brown
ENSG00000106351	chr7_compA_bin52	1	AGFG2	8	pink
ENSG00000106366	chr7_compA_bin53	2	SERPINE1	1	turquoise
ENSG00000106367	chr7_compA_bin53	2	AP1S1	1	turquoise
ENSG00000106397	chr7_compA_bin53	2	PLOD3	1	turquoise
ENSG00000106399	chr7_compA_bin7	10	RPA3	7	black
ENSG00000106400	chr7_compA_bin53	2	ZNHIT1	1	turquoise
ENSG00000106404	chr7_compA_bin53	2	CLDN15	11	greenyellow
ENSG00000106443	chr7_compA_bin8	6	PHF14	7	black
ENSG00000106462	chr7_compA_bin78	9	EZH2	3	brown
ENSG00000106479	chr7_compA_bin79	9	ZNF862	2	blue
ENSG00000106484	chr7_compA_bin68	9	MEST	9	magenta
ENSG00000106554	chr7_compA_bin71	5	CHCHD3	1	turquoise
ENSG00000106571	chr7_compA_bin24	10	GLI3	11	greenyellow
ENSG00000106603	chr7_compA_bin26	3	COA1	3	brown
ENSG00000106605	chr7_compA_bin26	3	BLVRA	2	blue
ENSG00000106608	chr7_compA_bin26	3	URGCP	6	red
ENSG00000106609	chr7_compA_bin34	9	TMEM248	2	blue
ENSG00000106615	chr7_compA_bin81	2	RHEB	3	brown
ENSG00000106617	chr7_compA_bin81	2	PRKAG2	9	magenta
ENSG00000106624	chr7_compA_bin26	3	AEBP1	7	black
ENSG00000106628	chr7_compA_bin26	3	POLD2	7	black
ENSG00000106635	chr7_compA_bin37	1	BCL7B	3	brown
ENSG00000106636	chr7_compA_bin26	3	YKT6	9	magenta
ENSG00000106638	chr7_compA_bin37	1	TBL2	1	turquoise
ENSG00000106665	chr7_compA_bin37	1	CLIP2	11	greenyellow
ENSG00000106682	chr7_compA_bin37	1	EIF4H	3	brown
ENSG00000106683	chr7_compA_bin37	1	LIMK1	1	turquoise
ENSG00000106701	chr9_compA_bin48	8	FSD1L	1	turquoise
ENSG00000106733	chr9_compA_bin27	7	NMRK1	8	pink
ENSG00000106771	chr9_compA_bin52	8	TMEM245	9	magenta
ENSG00000106785	chr9_compA_bin43	1	TRIM14	3	brown
ENSG00000106789	chr9_compA_bin43	1	CORO2A	16	lightcyan
ENSG00000106799	chr9_compA_bin44	2	TGFBR1	11	greenyellow
ENSG00000106803	chr9_compA_bin44	2	SEC61B	9	magenta
ENSG00000106804	chr9_compA_bin62	1	C5	2	blue
ENSG00000106819	chr9_compA_bin37	9	ASPN	2	blue
ENSG00000106823	chr9_compA_bin37	9	ECM2	12	tan
ENSG00000106853	chr9_compA_bin55	10	PTGR1	1	turquoise
ENSG00000106868	chr9_compA_bin56	3	SUSD1	9	magenta
ENSG00000106948	chr9_compA_bin59	8	AKNA	2	blue
ENSG00000106976	chr9_compA_bin67	1	DNM1	7	black
ENSG00000106991	chr9_compA_bin67	1	ENG	16	lightcyan
ENSG00000106992	chr9_compA_bin67	1	AK1	9	magenta
ENSG00000107021	chr9_compA_bin67	1	TBC1D13	3	brown
ENSG00000107036	chr9_compA_bin6	10	KIAA1432	12	tan
ENSG00000107130	chr9_compA_bin67	1	NCS1	1	turquoise
ENSG00000107140	chr9_compA_bin20	1	TESK1	7	black
ENSG00000107164	chr9_compA_bin68	1	FUBP3	1	turquoise
ENSG00000107175	chr9_compA_bin20	1	CREB3	9	magenta
ENSG00000107185	chr9_compA_bin20	1	RGP1	8	pink
ENSG00000107223	chr9_compA_bin73	1	EDF1	2	blue
ENSG00000107262	chr9_compA_bin19	2	BAG1	10	purple
ENSG00000107263	chr9_compA_bin68	1	RAPGEF1	7	black
ENSG00000107281	chr9_compA_bin73	1	NPDC1	7	black
ENSG00000107290	chr9_compA_bin69	9	SETX	2	blue
ENSG00000107317	chr9_compA_bin73	1	PTGDS	2	blue
ENSG00000107331	chr9_compA_bin73	1	ABCA2	3	brown
ENSG00000107338	chr9_compA_bin22	3	SHB	6	red
ENSG00000107404	chr1_compA_bin2	1	DVL1	7	black
ENSG00000107521	chr10_compA_bin57	7	HPS1	7	black
ENSG00000107537	chr10_compA_bin5	6	PHYH	2	blue
ENSG00000107551	chr10_compA_bin24	10	RASSF4	11	greenyellow
ENSG00000107554	chr10_compA_bin59	10	DNMBP	8	pink
ENSG00000107562	chr10_compA_bin24	10	CXCL12	2	blue
ENSG00000107566	chr10_compA_bin59	10	ERLIN1	3	brown
ENSG00000107581	chr10_compA_bin70	2	EIF3A	3	brown
ENSG00000107611	chr10_compA_bin9	3	CUBN	7	black
ENSG00000107614	chr10_compA_bin9	3	TRDMT1	7	black
ENSG00000107625	chr10_compA_bin31	7	DDX50	2	blue
ENSG00000107651	chr10_compA_bin70	2	SEC23IP	1	turquoise
ENSG00000107672	chr10_compA_bin71	7	NSMCE4A	3	brown
ENSG00000107679	chr10_compA_bin71	7	PLEKHA1	2	blue
ENSG00000107731	chr10_compA_bin34	1	UNC5B	7	black
ENSG00000107738	chr10_compA_bin35	2	C10orf54	8	pink
ENSG00000107742	chr10_compA_bin35	2	SPOCK2	1	turquoise
ENSG00000107745	chr10_compA_bin36	6	MICU1	11	greenyellow
ENSG00000107758	chr10_compA_bin38	6	PPP3CB	2	blue
ENSG00000107779	chr10_compA_bin46	2	BMPR1A	3	brown
ENSG00000107796	chr10_compA_bin47	10	ACTA2	2	blue
ENSG00000107815	chr10_compA_bin61	1	C10orf2	6	red
ENSG00000107816	chr10_compA_bin61	1	LZTS2	12	tan
ENSG00000107819	chr10_compA_bin61	1	SFXN3	15	midnightblue
ENSG00000107821	chr10_compA_bin61	1	KAZALD1	8	pink
ENSG00000107833	chr10_compA_bin62	2	NPM3	3	brown
ENSG00000107862	chr10_compA_bin62	2	GBF1	8	pink
ENSG00000107863	chr10_compA_bin11	8	ARHGAP21	2	blue
ENSG00000107872	chr10_compA_bin62	2	FBXL15	7	black
ENSG00000107874	chr10_compA_bin62	2	CUEDC2	7	black
ENSG00000107882	chr10_compA_bin62	2	SUFU	7	black
ENSG00000107897	chr10_compA_bin12	6	ACBD5	13	salmon
ENSG00000107902	chr10_compA_bin74	9	LHPP	7	black
ENSG00000107929	chr10_compA_bin1	7	LARP4B	3	brown
ENSG00000107937	chr10_compA_bin1	7	GTPBP4	1	turquoise
ENSG00000107951	chr10_compA_bin15	5	MTPAP	1	turquoise
ENSG00000107954	chr10_compA_bin63	3	NEURL1	6	red
ENSG00000107957	chr10_compA_bin63	3	SH3PXD2A	7	black
ENSG00000107960	chr10_compA_bin63	3	OBFC1	2	blue
ENSG00000108010	chr10_compA_bin78	9	GLRX3	1	turquoise
ENSG00000108021	chr10_compA_bin4	7	FAM208B	1	turquoise
ENSG00000108055	chr10_compA_bin64	3	SMC3	3	brown
ENSG00000108175	chr10_compA_bin44	3	ZMIZ1	6	red
ENSG00000108179	chr10_compA_bin44	3	PPIF	1	turquoise
ENSG00000108239	chr10_compA_bin52	7	TBC1D12	12	tan
ENSG00000108256	chr17_compA_bin18	9	NUFIP2	9	magenta
ENSG00000108262	chr17_compA_bin18	9	GIT1	7	black
ENSG00000108264	chr17_compA_bin26	7	TADA2A	2	blue
ENSG00000108272	chr17_compA_bin24	9	DHRS11	3	brown
ENSG00000108292	chr17_compA_bin27	9	MLLT6	7	black
ENSG00000108294	chr17_compA_bin27	9	PSMB3	10	purple
ENSG00000108296	chr17_compA_bin27	9	CWC25	3	brown
ENSG00000108298	chr17_compA_bin27	9	RPL19	11	greenyellow
ENSG00000108306	chr17_compA_bin27	9	FBXL20	17	grey60
ENSG00000108312	chr17_compA_bin31	1	UBTF	3	brown
ENSG00000108349	chr17_compA_bin28	2	CASC3	3	brown
ENSG00000108352	chr17_compA_bin28	2	RAPGEFL1	7	black
ENSG00000108384	chr17_compA_bin41	7	RAD51C	13	salmon
ENSG00000108387	chr17_compA_bin41	7	SEPT4	7	black
ENSG00000108389	chr17_compA_bin41	7	MTMR4	7	black
ENSG00000108406	chr17_compA_bin43	2	DHX40	2	blue
ENSG00000108423	chr17_compA_bin43	2	TUBD1	3	brown
ENSG00000108424	chr17_compA_bin34	1	KPNB1	3	brown
ENSG00000108439	chr17_compA_bin34	1	PNPO	7	black
ENSG00000108443	chr17_compA_bin43	2	RPS6KB1	3	brown
ENSG00000108465	chr17_compA_bin34	1	CDK5RAP3	2	blue
ENSG00000108468	chr17_compA_bin34	1	CBX1	3	brown
ENSG00000108469	chr17_compA_bin56	1	RECQL5	7	black
ENSG00000108474	chr17_compA_bin11	5	PIGL	1	turquoise
ENSG00000108479	chr17_compA_bin56	1	GALK1	7	black
ENSG00000108509	chr17_compA_bin4	1	CAMTA2	7	black
ENSG00000108511	chr17_compA_bin35	9	HOXB6	10	purple
ENSG00000108515	chr17_compA_bin4	1	ENO3	7	black
ENSG00000108518	chr17_compA_bin4	1	PFN1	13	salmon
ENSG00000108523	chr17_compA_bin4	1	RNF167	9	magenta
ENSG00000108528	chr17_compA_bin4	1	SLC25A11	10	purple
ENSG00000108551	chr17_compA_bin12	1	RASD1	2	blue
ENSG00000108556	chr17_compA_bin4	1	CHRNE	1	turquoise
ENSG00000108557	chr17_compA_bin12	1	RAI1	10	purple
ENSG00000108588	chr17_compA_bin48	1	CCDC47	1	turquoise
ENSG00000108590	chr17_compA_bin6	10	MED31	17	grey60
ENSG00000108591	chr17_compA_bin12	1	DRG2	2	blue
ENSG00000108592	chr17_compA_bin48	1	FTSJ3	3	brown
ENSG00000108604	chr17_compA_bin48	1	SMARCD2	2	blue
ENSG00000108622	chr17_compA_bin48	1	ICAM2	8	pink
ENSG00000108641	chr17_compA_bin13	1	B9D1	2	blue
ENSG00000108651	chr17_compA_bin20	7	UTP6	1	turquoise
ENSG00000108654	chr17_compA_bin48	1	DDX5	17	grey60
ENSG00000108669	chr17_compA_bin59	2	CYTH1	7	black
ENSG00000108671	chr17_compA_bin21	4	PSMD11	3	brown
ENSG00000108679	chr17_compA_bin59	2	LGALS3BP	7	black
ENSG00000108733	chr17_compA_bin23	9	PEX12	3	brown
ENSG00000108771	chr17_compA_bin29	1	DHX58	2	blue
ENSG00000108773	chr17_compA_bin29	1	KAT2A	7	black
ENSG00000108774	chr17_compA_bin29	1	RAB5C	1	turquoise
ENSG00000108784	chr17_compA_bin29	1	NAGLU	2	blue
ENSG00000108786	chr17_compA_bin29	1	HSD17B1	6	red
ENSG00000108788	chr17_compA_bin29	1	MLX	3	brown
ENSG00000108797	chr17_compA_bin29	1	CNTNAP1	2	blue
ENSG00000108799	chr17_compA_bin29	1	EZH1	7	black
ENSG00000108819	chr17_compA_bin36	1	PPP1R9B	3	brown
ENSG00000108821	chr17_compA_bin36	1	COL1A1	8	pink
ENSG00000108826	chr17_compA_bin36	1	MRPL27	13	salmon
ENSG00000108829	chr17_compA_bin36	1	LRRC59	13	salmon
ENSG00000108840	chr17_compA_bin31	1	HDAC5	7	black
ENSG00000108846	chr17_compA_bin36	1	ABCC3	7	black
ENSG00000108854	chr17_compA_bin48	1	SMURF2	1	turquoise
ENSG00000108883	chr17_compA_bin31	1	EFTUD2	10	purple
ENSG00000108932	chr17_compA_bin52	9	SLC16A6	1	turquoise
ENSG00000108946	chr17_compA_bin53	9	PRKAR1A	1	turquoise
ENSG00000108947	chr17_compA_bin7	2	EFNB3	2	blue
ENSG00000108950	chr17_compA_bin53	9	FAM20A	2	blue
ENSG00000108953	chr17_compA_bin1	1	YWHAE	3	brown
ENSG00000108961	chr17_compA_bin7	2	RANGRF	11	greenyellow
ENSG00000108963	chr17_compA_bin1	1	DPH1	7	black
ENSG00000109063	chr17_compA_bin10	9	MYH3	3	brown
ENSG00000109089	chr17_compA_bin56	1	CDR2L	1	turquoise
ENSG00000109099	chr17_compA_bin11	5	PMP22	12	tan
ENSG00000109111	chr17_compA_bin17	2	SUPT6H	1	turquoise
ENSG00000109113	chr17_compA_bin17	2	RAB34	7	black
ENSG00000109118	chr17_compA_bin17	2	PHF12	2	blue
ENSG00000109180	chr4_compA_bin15	6	OCIAD1	1	turquoise
ENSG00000109320	chr4_compA_bin38	9	NFKB1	2	blue
ENSG00000109381	chr4_compA_bin50	5	ELF2	3	brown
ENSG00000109390	chr4_compA_bin50	5	NDUFC1	3	brown
ENSG00000109436	chr4_compA_bin52	8	TBC1D9	1	turquoise
ENSG00000109458	chr4_compA_bin53	7	GAB1	2	blue
ENSG00000109472	chr4_compA_bin66	7	CPE	12	tan
ENSG00000109519	chr4_compA_bin4	1	GRPEL1	1	turquoise
ENSG00000109685	chr4_compA_bin1	1	WHSC1	3	brown
ENSG00000109736	chr4_compA_bin2	1	MFSD10	6	red
ENSG00000109756	chr4_compA_bin64	10	RAPGEF2	1	turquoise
ENSG00000109762	chr4_compA_bin71	3	SNX25	9	magenta
ENSG00000109771	chr4_compA_bin71	3	LRP2BP	7	black
ENSG00000109775	chr4_compA_bin71	3	UFSP2	2	blue
ENSG00000109805	chr4_compA_bin8	4	NCAPG	3	brown
ENSG00000109814	chr4_compA_bin14	7	UGDH	16	lightcyan
ENSG00000109846	chr11_compA_bin59	5	CRYAB	8	pink
ENSG00000109906	chr11_compA_bin61	7	ZBTB16	2	blue
ENSG00000109919	chr11_compA_bin26	1	MTCH2	1	turquoise
ENSG00000109920	chr11_compA_bin26	1	FNBP4	1	turquoise
ENSG00000109944	chr11_compA_bin68	8	C11orf63	1	turquoise
ENSG00000109971	chr11_compA_bin69	3	HSPA8	3	brown
ENSG00000110011	chr11_compA_bin32	1	DNAJC4	12	tan
ENSG00000110042	chr11_compA_bin28	9	DTX4	7	black
ENSG00000110046	chr11_compA_bin33	2	ATG2A	7	black
ENSG00000110047	chr11_compA_bin33	2	EHD1	1	turquoise
ENSG00000110063	chr11_compA_bin71	2	DCPS	3	brown
ENSG00000110066	chr11_compA_bin34	1	SUV420H1	17	grey60
ENSG00000110074	chr11_compA_bin71	2	FOXRED1	3	brown
ENSG00000110075	chr11_compA_bin34	1	PPP6R3	13	salmon
ENSG00000110080	chr11_compA_bin71	2	ST3GAL4	7	black
ENSG00000110090	chr11_compA_bin34	1	CPT1A	7	black
ENSG00000110092	chr11_compA_bin34	1	CCND1	1	turquoise
ENSG00000110169	chr11_compA_bin6	7	HPX	1	turquoise
ENSG00000110171	chr11_compA_bin6	7	TRIM3	7	black
ENSG00000110200	chr11_compA_bin36	6	ANAPC15	3	brown
ENSG00000110203	chr11_compA_bin36	6	FOLR3	1	turquoise
ENSG00000110218	chr11_compA_bin51	9	PANX1	1	turquoise
ENSG00000110237	chr11_compA_bin38	1	ARHGEF17	2	blue
ENSG00000110274	chr11_compA_bin62	9	CEP164	3	brown
ENSG00000110315	chr11_compA_bin10	5	RNF141	17	grey60
ENSG00000110318	chr11_compA_bin55	3	KIAA1377	8	pink
ENSG00000110321	chr11_compA_bin10	5	EIF4G2	1	turquoise
ENSG00000110330	chr11_compA_bin55	3	BIRC2	1	turquoise
ENSG00000110367	chr11_compA_bin63	2	DDX6	3	brown
ENSG00000110395	chr11_compA_bin63	2	CBL	6	red
ENSG00000110400	chr11_compA_bin63	2	PVRL1	7	black
ENSG00000110422	chr11_compA_bin19	8	HIPK3	17	grey60
ENSG00000110429	chr11_compA_bin20	3	FBXO3	2	blue
ENSG00000110436	chr11_compA_bin22	5	SLC1A2	2	blue
ENSG00000110455	chr11_compA_bin23	7	ACCS	2	blue
ENSG00000110492	chr11_compA_bin25	1	MDK	11	greenyellow
ENSG00000110497	chr11_compA_bin25	1	AMBRA1	7	black
ENSG00000110514	chr11_compA_bin26	1	MADD	10	purple
ENSG00000110536	chr11_compA_bin26	1	PTPMT1	16	lightcyan
ENSG00000110583	chr11_compA_bin32	1	NAA40	10	purple
ENSG00000110619	chr11_compA_bin4	1	CARS	7	black
ENSG00000110628	chr11_compA_bin4	1	SLC22A18	12	tan
ENSG00000110651	chr11_compA_bin3	1	CD81	7	black
ENSG00000110697	chr11_compA_bin33	2	PITPNM1	7	black
ENSG00000110711	chr11_compA_bin33	2	AIP	2	blue
ENSG00000110717	chr11_compA_bin34	1	NDUFS8	7	black
ENSG00000110719	chr11_compA_bin34	1	TCIRG1	6	red
ENSG00000110721	chr11_compA_bin34	1	CHKA	1	turquoise
ENSG00000110801	chr12_compA_bin66	1	PSMD9	10	purple
ENSG00000110841	chr12_compA_bin16	5	PPFIBP1	2	blue
ENSG00000110851	chr12_compA_bin54	2	PRDM4	6	red
ENSG00000110871	chr12_compA_bin64	2	COQ5	1	turquoise
ENSG00000110876	chr12_compA_bin55	2	SELPLG	1	turquoise
ENSG00000110880	chr12_compA_bin55	2	CORO1C	1	turquoise
ENSG00000110881	chr12_compA_bin27	7	ASIC1	2	blue
ENSG00000110900	chr12_compA_bin18	9	TSPAN11	1	turquoise
ENSG00000110917	chr12_compA_bin64	2	MLEC	16	lightcyan
ENSG00000110921	chr12_compA_bin56	9	MVK	7	black
ENSG00000110925	chr12_compA_bin28	7	CSRNP2	1	turquoise
ENSG00000110931	chr12_compA_bin66	1	CAMKK2	2	blue
ENSG00000110955	chr12_compA_bin32	2	ATP5B	6	red
ENSG00000110958	chr12_compA_bin32	2	PTGES3	3	brown
ENSG00000110987	chr12_compA_bin66	1	BCL7A	3	brown
ENSG00000111011	chr12_compA_bin66	1	RSRC2	3	brown
ENSG00000111012	chr12_compA_bin33	1	CYP27B1	1	turquoise
ENSG00000111077	chr12_compA_bin30	1	TENC1	7	black
ENSG00000111087	chr12_compA_bin33	1	GLI1	3	brown
ENSG00000111110	chr12_compA_bin35	5	PPM1H	1	turquoise
ENSG00000111142	chr12_compA_bin46	10	METAP2	3	brown
ENSG00000111145	chr12_compA_bin47	10	ELK3	3	brown
ENSG00000111186	chr12_compA_bin3	5	WNT5B	3	brown
ENSG00000111199	chr12_compA_bin56	9	TRPV4	7	black
ENSG00000111203	chr12_compA_bin4	1	ITFG2	1	turquoise
ENSG00000111206	chr12_compA_bin4	1	FOXM1	3	brown
ENSG00000111229	chr12_compA_bin56	9	ARPC3	1	turquoise
ENSG00000111231	chr12_compA_bin56	9	GPN3	3	brown
ENSG00000111237	chr12_compA_bin56	9	VPS29	17	grey60
ENSG00000111266	chr12_compA_bin12	3	DUSP16	2	blue
ENSG00000111269	chr12_compA_bin12	3	CREBL2	2	blue
ENSG00000111271	chr12_compA_bin57	9	ACAD10	11	greenyellow
ENSG00000111275	chr12_compA_bin57	9	ALDH2	7	black
ENSG00000111276	chr12_compA_bin12	3	CDKN1B	3	brown
ENSG00000111300	chr12_compA_bin57	9	NAA25	13	salmon
ENSG00000111319	chr12_compA_bin7	2	SCNN1A	2	blue
ENSG00000111321	chr12_compA_bin7	2	LTBR	15	midnightblue
ENSG00000111325	chr12_compA_bin66	1	OGFOD2	6	red
ENSG00000111328	chr12_compA_bin66	1	CDK2AP1	1	turquoise
ENSG00000111358	chr12_compA_bin66	1	GTF2H3	10	purple
ENSG00000111361	chr12_compA_bin66	1	EIF2B1	3	brown
ENSG00000111364	chr12_compA_bin66	1	DDX55	10	purple
ENSG00000111412	chr12_compA_bin61	7	C12orf49	1	turquoise
ENSG00000111424	chr12_compA_bin25	2	VDR	7	black
ENSG00000111452	chr12_compA_bin68	4	GPR133	1	turquoise
ENSG00000111481	chr12_compA_bin31	2	COPZ1	13	salmon
ENSG00000111540	chr12_compA_bin32	2	RAB5B	2	blue
ENSG00000111602	chr12_compA_bin32	2	TIMELESS	3	brown
ENSG00000111639	chr12_compA_bin7	2	MRPL51	13	salmon
ENSG00000111640	chr12_compA_bin7	2	GAPDH	6	red
ENSG00000111641	chr12_compA_bin7	2	NOP2	6	red
ENSG00000111642	chr12_compA_bin7	2	CHD4	3	brown
ENSG00000111644	chr12_compA_bin7	2	ACRBP	7	black
ENSG00000111652	chr12_compA_bin7	2	COPS7A	3	brown
ENSG00000111653	chr12_compA_bin7	2	ING4	2	blue
ENSG00000111664	chr12_compA_bin7	2	GNB3	9	magenta
ENSG00000111665	chr12_compA_bin7	2	CDCA3	3	brown
ENSG00000111667	chr12_compA_bin7	2	USP5	10	purple
ENSG00000111669	chr12_compA_bin7	2	TPI1	6	red
ENSG00000111671	chr12_compA_bin7	2	SPSB2	2	blue
ENSG00000111674	chr12_compA_bin7	2	ENO2	6	red
ENSG00000111676	chr12_compA_bin7	2	ATN1	3	brown
ENSG00000111678	chr12_compA_bin7	2	C12orf57	3	brown
ENSG00000111684	chr12_compA_bin7	2	LPCAT3	2	blue
ENSG00000111707	chr12_compA_bin62	7	SUDS3	1	turquoise
ENSG00000111727	chr12_compA_bin50	5	HCFC2	2	blue
ENSG00000111737	chr12_compA_bin64	2	RAB35	3	brown
ENSG00000111752	chr12_compA_bin9	4	PHC1	7	black
ENSG00000111775	chr12_compA_bin64	2	COX6A1	1	turquoise
ENSG00000111786	chr12_compA_bin64	2	SRSF9	13	salmon
ENSG00000111801	chr6_compA_bin21	10	BTN3A3	8	pink
ENSG00000111817	chr6_compA_bin56	5	DSE	12	tan
ENSG00000111832	chr6_compA_bin56	5	RWDD1	2	blue
ENSG00000111863	chr6_compA_bin10	5	ADTRP	1	turquoise
ENSG00000111885	chr6_compA_bin58	9	MAN1A1	2	blue
ENSG00000111911	chr6_compA_bin60	10	HINT3	9	magenta
ENSG00000111981	chr6_compA_bin74	1	ULBP1	1	turquoise
ENSG00000112033	chr6_compA_bin29	2	PPARD	2	blue
ENSG00000112039	chr6_compA_bin29	2	FANCE	3	brown
ENSG00000112062	chr6_compA_bin30	4	MAPK14	11	greenyellow
ENSG00000112096	chr6_compA_bin83	5	SOD2	12	tan
ENSG00000112110	chr6_compA_bin83	5	MRPL18	6	red
ENSG00000112130	chr6_compA_bin31	7	RNF8	1	turquoise
ENSG00000112146	chr6_compA_bin39	10	FBXO9	2	blue
ENSG00000112200	chr6_compA_bin40	5	ZNF451	6	red
ENSG00000112208	chr6_compA_bin40	5	BAG2	1	turquoise
ENSG00000112210	chr6_compA_bin40	5	RAB23	17	grey60
ENSG00000112237	chr6_compA_bin49	6	CCNC	3	brown
ENSG00000112242	chr6_compA_bin18	2	E2F3	13	salmon
ENSG00000112320	chr6_compA_bin50	7	SOBP	3	brown
ENSG00000112335	chr6_compA_bin50	7	SNX3	2	blue
ENSG00000112357	chr6_compA_bin65	10	PEX7	13	salmon
ENSG00000112406	chr6_compA_bin67	9	HECA	12	tan
ENSG00000112473	chr6_compA_bin26	1	SLC39A7	16	lightcyan
ENSG00000112511	chr6_compA_bin26	1	PHF1	1	turquoise
ENSG00000112514	chr6_compA_bin26	1	CUTA	1	turquoise
ENSG00000112531	chr6_compA_bin86	6	QKI	2	blue
ENSG00000112561	chr6_compA_bin35	1	TFEB	7	black
ENSG00000112576	chr6_compA_bin35	1	CCND3	3	brown
ENSG00000112578	chr6_compA_bin35	1	BYSL	6	red
ENSG00000112592	chr6_compA_bin89	7	TBP	3	brown
ENSG00000112619	chr6_compA_bin35	1	PRPH2	7	black
ENSG00000112624	chr6_compA_bin35	1	GLTSCR1L	2	blue
ENSG00000112640	chr6_compA_bin35	1	PPP2R5D	7	black
ENSG00000112651	chr6_compA_bin35	1	MRPL2	7	black
ENSG00000112655	chr6_compA_bin35	1	PTK7	11	greenyellow
ENSG00000112658	chr6_compA_bin35	1	SRF	10	purple
ENSG00000112659	chr6_compA_bin35	1	CUL9	7	black
ENSG00000112667	chr6_compA_bin35	1	DNPH1	3	brown
ENSG00000112679	chr6_compA_bin1	9	DUSP22	2	blue
ENSG00000112685	chr6_compA_bin1	9	EXOC2	9	magenta
ENSG00000112715	chr6_compA_bin36	1	VEGFA	6	red
ENSG00000112739	chr6_compA_bin5	2	PRPF4B	3	brown
ENSG00000112759	chr6_compA_bin36	1	SLC29A1	10	purple
ENSG00000112763	chr6_compA_bin21	10	BTN2A1	1	turquoise
ENSG00000112769	chr6_compA_bin55	5	LAMA4	11	greenyellow
ENSG00000112787	chr12_compA_bin70	1	FBRSL1	6	red
ENSG00000112855	chr5_compA_bin65	5	HARS2	12	tan
ENSG00000112936	chr5_compA_bin23	10	C7	3	brown
ENSG00000112941	chr5_compA_bin7	6	PAPD7	10	purple
ENSG00000112972	chr5_compA_bin25	9	HMGCS1	2	blue
ENSG00000112977	chr5_compA_bin10	10	DAP	16	lightcyan
ENSG00000112992	chr5_compA_bin25	9	NNT	2	blue
ENSG00000113013	chr5_compA_bin63	2	HSPA9	13	salmon
ENSG00000113068	chr5_compA_bin65	5	PFDN1	6	red
ENSG00000113070	chr5_compA_bin65	5	HBEGF	1	turquoise
ENSG00000113108	chr5_compA_bin65	5	APBB3	12	tan
ENSG00000113119	chr5_compA_bin65	5	TMCO6	3	brown
ENSG00000113141	chr5_compA_bin65	5	IK	3	brown
ENSG00000113163	chr5_compA_bin37	10	COL4A3BP	1	turquoise
ENSG00000113194	chr5_compA_bin90	1	FAF2	1	turquoise
ENSG00000113269	chr5_compA_bin93	2	RNF130	2	blue
ENSG00000113272	chr5_compA_bin77	10	THG1L	7	black
ENSG00000113282	chr5_compA_bin77	10	CLINT1	9	magenta
ENSG00000113300	chr5_compA_bin94	6	CNOT6	11	greenyellow
ENSG00000113368	chr5_compA_bin55	5	LMNB1	3	brown
ENSG00000113369	chr5_compA_bin42	3	ARRDC3	3	brown
ENSG00000113384	chr5_compA_bin13	9	GOLPH3	15	midnightblue
ENSG00000113387	chr5_compA_bin13	9	SUB1	3	brown
ENSG00000113389	chr5_compA_bin13	9	3	9	magenta
ENSG00000113407	chr5_compA_bin14	6	TARS	3	brown
ENSG00000113441	chr5_compA_bin44	10	LNPEP	9	magenta
ENSG00000113494	chr5_compA_bin17	8	PRLR	1	turquoise
ENSG00000113504	chr5_compA_bin2	4	SLC12A7	11	greenyellow
ENSG00000113522	chr5_compA_bin59	3	RAD50	1	turquoise
ENSG00000113552	chr5_compA_bin67	2	GNPDA1	1	turquoise
ENSG00000113555	chr5_compA_bin67	2	PCDH12	1	turquoise
ENSG00000113558	chr5_compA_bin61	3	SKP1	1	turquoise
ENSG00000113569	chr5_compA_bin20	6	NUP155	3	brown
ENSG00000113575	chr5_compA_bin61	3	PPP2CA	13	salmon
ENSG00000113578	chr5_compA_bin67	2	FGF1	2	blue
ENSG00000113593	chr5_compA_bin32	10	PPWD1	3	brown
ENSG00000113595	chr5_compA_bin32	10	TRIM23	6	red
ENSG00000113597	chr5_compA_bin32	10	TRAPPC13	3	brown
ENSG00000113615	chr5_compA_bin61	3	SEC24A	9	magenta
ENSG00000113621	chr5_compA_bin61	3	TXNDC15	8	pink
ENSG00000113638	chr5_compA_bin23	10	TTC33	3	brown
ENSG00000113643	chr5_compA_bin83	9	RARS	1	turquoise
ENSG00000113645	chr5_compA_bin83	9	WWC1	6	red
ENSG00000113648	chr5_compA_bin62	7	H2AFY	3	brown
ENSG00000113712	chr5_compA_bin70	2	CSNK1A1	1	turquoise
ENSG00000113719	chr5_compA_bin87	3	ERGIC1	8	pink
ENSG00000113721	chr5_compA_bin72	2	PDGFRB	7	black
ENSG00000113732	chr5_compA_bin87	3	ATP6V0E1	1	turquoise
ENSG00000113734	chr5_compA_bin87	3	BNIP1	6	red
ENSG00000113758	chr5_compA_bin91	2	DBN1	6	red
ENSG00000113810	chr3_compA_bin95	7	SMC4	3	brown
ENSG00000113845	chr3_compA_bin60	4	TIMMDC1	1	turquoise
ENSG00000113971	chr3_compA_bin75	6	NPHP3	2	blue
ENSG00000114019	chr3_compA_bin77	3	AMOTL2	1	turquoise
ENSG00000114021	chr3_compA_bin54	5	NIT2	11	greenyellow
ENSG00000114026	chr3_compA_bin4	2	OGG1	3	brown
ENSG00000114054	chr3_compA_bin78	9	PCCB	7	black
ENSG00000114098	chr3_compA_bin80	9	ARMC8	17	grey60
ENSG00000114107	chr3_compA_bin80	9	CEP70	2	blue
ENSG00000114125	chr3_compA_bin81	5	RNF7	1	turquoise
ENSG00000114126	chr3_compA_bin81	5	TFDP2	11	greenyellow
ENSG00000114166	chr3_compA_bin11	4	KAT2B	3	brown
ENSG00000114268	chr3_compA_bin31	1	PFKFB4	10	purple
ENSG00000114270	chr3_compA_bin31	1	COL7A1	1	turquoise
ENSG00000114302	chr3_compA_bin31	1	PRKAR2A	13	salmon
ENSG00000114315	chr3_compA_bin108	2	HES1	1	turquoise
ENSG00000114316	chr3_compA_bin31	1	USP4	3	brown
ENSG00000114331	chr3_compA_bin109	9	ACAP2	15	midnightblue
ENSG00000114353	chr3_compA_bin32	1	GNAI2	8	pink
ENSG00000114378	chr3_compA_bin32	1	HYAL1	2	blue
ENSG00000114383	chr3_compA_bin32	1	TUSC2	1	turquoise
ENSG00000114388	chr3_compA_bin32	1	NPRL2	7	black
ENSG00000114391	chr3_compA_bin56	7	RPL24	7	black
ENSG00000114395	chr3_compA_bin32	1	CYB561D2	16	lightcyan
ENSG00000114450	chr3_compA_bin101	7	GNB4	3	brown
ENSG00000114473	chr3_compA_bin110	7	IQCG	2	blue
ENSG00000114503	chr3_compA_bin109	9	NCBP2	3	brown
ENSG00000114520	chr3_compA_bin66	9	SNX4	13	salmon
ENSG00000114554	chr3_compA_bin69	1	PLXNA1	7	black
ENSG00000114626	chr3_compA_bin70	1	ABTB1	7	black
ENSG00000114631	chr3_compA_bin70	1	PODXL2	7	black
ENSG00000114648	chr3_compA_bin30	1	KLHL18	1	turquoise
ENSG00000114650	chr3_compA_bin30	1	SCAP	7	black
ENSG00000114686	chr3_compA_bin73	8	MRPL3	3	brown
ENSG00000114739	chr3_compA_bin21	6	ACVR2B	3	brown
ENSG00000114744	chr3_compA_bin87	5	COMMD2	8	pink
ENSG00000114770	chr3_compA_bin103	1	ABCC5	1	turquoise
ENSG00000114779	chr3_compA_bin34	1	ABHD14B	2	blue
ENSG00000114841	chr3_compA_bin34	1	DNAH1	15	midnightblue
ENSG00000114850	chr3_compA_bin91	10	SSR3	16	lightcyan
ENSG00000114853	chr3_compA_bin26	9	ZBTB47	2	blue
ENSG00000114859	chr3_compA_bin103	1	CLCN2	1	turquoise
ENSG00000114867	chr3_compA_bin103	1	EIF4G1	13	salmon
ENSG00000114902	chr3_compA_bin34	1	SPCS1	3	brown
ENSG00000114904	chr3_compA_bin34	1	NEK4	3	brown
ENSG00000114923	chr2_compA_bin124	6	SLC4A3	3	brown
ENSG00000114942	chr2_compA_bin118	9	EEF1B2	7	black
ENSG00000114956	chr2_compA_bin53	6	DGUOK	1	turquoise
ENSG00000114978	chr2_compA_bin53	6	MOB1A	17	grey60
ENSG00000114988	chr2_compA_bin61	1	LMAN2L	1	turquoise
ENSG00000114993	chr2_compA_bin53	6	RTKN	7	black
ENSG00000114999	chr2_compA_bin70	2	TTL	13	salmon
ENSG00000115008	chr2_compA_bin70	2	IL1A	1	turquoise
ENSG00000115041	chr2_compA_bin59	1	KCNIP3	7	black
ENSG00000115042	chr2_compA_bin59	1	FAHD2A	3	brown
ENSG00000115053	chr2_compA_bin132	9	NCL	13	salmon
ENSG00000115091	chr2_compA_bin72	10	ACTR3	3	brown
ENSG00000115128	chr2_compA_bin17	6	SF3B14	1	turquoise
ENSG00000115129	chr2_compA_bin17	6	TP53I3	1	turquoise
ENSG00000115137	chr2_compA_bin18	6	DNAJC27	7	black
ENSG00000115138	chr2_compA_bin18	6	POMC	1	turquoise
ENSG00000115155	chr2_compA_bin21	9	OTOF	6	red
ENSG00000115159	chr2_compA_bin89	10	GPD2	3	brown
ENSG00000115183	chr2_compA_bin92	7	TANC1	3	brown
ENSG00000115194	chr2_compA_bin22	1	SLC30A3	1	turquoise
ENSG00000115204	chr2_compA_bin22	1	MPV17	2	blue
ENSG00000115207	chr2_compA_bin22	1	GTF3C2	10	purple
ENSG00000115211	chr2_compA_bin22	1	EIF2B4	1	turquoise
ENSG00000115216	chr2_compA_bin22	1	NRBP1	9	magenta
ENSG00000115226	chr2_compA_bin22	1	FNDC4	3	brown
ENSG00000115233	chr2_compA_bin94	4	PSMD14	13	salmon
ENSG00000115234	chr2_compA_bin22	1	SNX17	10	purple
ENSG00000115241	chr2_compA_bin22	1	PPM1G	3	brown
ENSG00000115274	chr2_compA_bin53	6	INO80B	2	blue
ENSG00000115275	chr2_compA_bin53	6	MOGS	16	lightcyan
ENSG00000115306	chr2_compA_bin40	5	SPTBN1	2	blue
ENSG00000115310	chr2_compA_bin41	5	RTN4	9	magenta
ENSG00000115355	chr2_compA_bin41	5	CCDC88A	1	turquoise
ENSG00000115457	chr2_compA_bin121	7	IGFBP2	8	pink
ENSG00000115459	chr2_compA_bin56	2	ELMOD3	2	blue
ENSG00000115461	chr2_compA_bin121	7	IGFBP5	3	brown
ENSG00000115468	chr2_compA_bin133	4	EFHD1	11	greenyellow
ENSG00000115484	chr2_compA_bin44	4	CCT4	3	brown
ENSG00000115486	chr2_compA_bin56	2	GGCX	8	pink
ENSG00000115504	chr2_compA_bin45	5	EHBP1	7	black
ENSG00000115520	chr2_compA_bin108	10	COQ10B	1	turquoise
ENSG00000115525	chr2_compA_bin56	2	ST3GAL5	2	blue
ENSG00000115540	chr2_compA_bin108	10	MOB4	1	turquoise
ENSG00000115541	chr2_compA_bin108	10	HSPE1	10	purple
ENSG00000115548	chr2_compA_bin56	2	KDM3A	1	turquoise
ENSG00000115556	chr2_compA_bin123	1	PLCD4	2	blue
ENSG00000115568	chr2_compA_bin123	1	ZNF142	7	black
ENSG00000115594	chr2_compA_bin64	5	IL1R1	7	black
ENSG00000115598	chr2_compA_bin64	5	IL1RL2	6	red
ENSG00000115602	chr2_compA_bin64	5	IL1RL1	1	turquoise
ENSG00000115604	chr2_compA_bin64	5	IL18R1	1	turquoise
ENSG00000115641	chr2_compA_bin66	3	FHL2	9	magenta
ENSG00000115648	chr2_compA_bin139	2	MLPH	16	lightcyan
ENSG00000115661	chr2_compA_bin124	6	STK16	3	brown
ENSG00000115677	chr2_compA_bin140	1	HDLBP	2	blue
ENSG00000115685	chr2_compA_bin140	1	PPP1R7	16	lightcyan
ENSG00000115687	chr2_compA_bin140	1	PASK	9	magenta
ENSG00000115694	chr2_compA_bin140	1	STK25	6	red
ENSG00000115738	chr2_compA_bin5	5	ID2	1	turquoise
ENSG00000115750	chr2_compA_bin6	3	TAF1B	3	brown
ENSG00000115756	chr2_compA_bin6	3	HPCAL1	3	brown
ENSG00000115758	chr2_compA_bin6	3	ODC1	1	turquoise
ENSG00000115760	chr2_compA_bin25	7	BIRC6	1	turquoise
ENSG00000115806	chr2_compA_bin96	10	GORASP2	9	magenta
ENSG00000115808	chr2_compA_bin28	1	STRN	2	blue
ENSG00000115827	chr2_compA_bin97	6	DCAF17	17	grey60
ENSG00000115844	chr2_compA_bin98	10	DLX2	1	turquoise
ENSG00000115866	chr2_compA_bin84	4	DARS	3	brown
ENSG00000115875	chr2_compA_bin29	9	SRSF7	3	brown
ENSG00000115884	chr2_compA_bin15	3	SDC1	10	purple
ENSG00000115902	chr2_compA_bin46	3	SLC1A4	7	black
ENSG00000115935	chr2_compA_bin100	7	WIPF1	7	black
ENSG00000115942	chr2_compA_bin110	10	ORC2	6	red
ENSG00000115946	chr2_compA_bin47	6	PNO1	1	turquoise
ENSG00000115947	chr2_compA_bin86	8	ORC4	1	turquoise
ENSG00000115970	chr2_compA_bin33	2	THADA	16	lightcyan
ENSG00000115998	chr2_compA_bin49	5	C2orf42	1	turquoise
ENSG00000116001	chr2_compA_bin49	5	TIA1	2	blue
ENSG00000116005	chr2_compA_bin49	5	PCYOX1	8	pink
ENSG00000116016	chr2_compA_bin36	5	EPAS1	1	turquoise
ENSG00000116044	chr2_compA_bin102	2	NFE2L2	12	tan
ENSG00000116095	chr2_compA_bin103	7	PLEKHA3	1	turquoise
ENSG00000116106	chr2_compA_bin126	9	EPHA4	7	black
ENSG00000116132	chr1_compA_bin97	10	PRRX1	11	greenyellow
ENSG00000116133	chr1_compA_bin46	1	DHCR24	2	blue
ENSG00000116138	chr1_compA_bin16	1	DNAJC16	1	turquoise
ENSG00000116151	chr1_compA_bin3	1	MORN1	2	blue
ENSG00000116157	chr1_compA_bin45	1	GPX7	3	brown
ENSG00000116171	chr1_compA_bin45	1	SCP2	2	blue
ENSG00000116183	chr1_compA_bin103	4	PAPPA2	7	black
ENSG00000116191	chr1_compA_bin105	5	RALGPS2	3	brown
ENSG00000116194	chr1_compA_bin105	5	ANGPTL1	9	magenta
ENSG00000116199	chr1_compA_bin105	5	FAM20B	2	blue
ENSG00000116205	chr1_compA_bin46	1	TCEANC2	2	blue
ENSG00000116209	chr1_compA_bin46	1	TMEM59	15	midnightblue
ENSG00000116221	chr1_compA_bin46	1	MRPL37	13	salmon
ENSG00000116237	chr1_compA_bin6	9	ICMT	3	brown
ENSG00000116251	chr1_compA_bin6	9	RPL22	11	greenyellow
ENSG00000116266	chr1_compA_bin73	1	STXBP3	1	turquoise
ENSG00000116273	chr1_compA_bin7	1	PHF13	7	black
ENSG00000116285	chr1_compA_bin8	3	ERRFI1	8	pink
ENSG00000116288	chr1_compA_bin8	3	PARK7	3	brown
ENSG00000116299	chr1_compA_bin73	1	KIAA1324	1	turquoise
ENSG00000116337	chr1_compA_bin73	1	AMPD2	7	black
ENSG00000116350	chr1_compA_bin27	2	SRSF4	3	brown
ENSG00000116353	chr1_compA_bin27	2	MECR	7	black
ENSG00000116478	chr1_compA_bin30	2	HDAC1	3	brown
ENSG00000116489	chr1_compA_bin75	1	CAPZA1	6	red
ENSG00000116497	chr1_compA_bin30	2	S100PBP	2	blue
ENSG00000116514	chr1_compA_bin30	2	RNF19B	6	red
ENSG00000116521	chr1_compA_bin87	2	SCAMP3	1	turquoise
ENSG00000116525	chr1_compA_bin30	2	TRIM62	9	magenta
ENSG00000116539	chr1_compA_bin87	2	ASH1L	12	tan
ENSG00000116560	chr1_compA_bin31	9	SFPQ	3	brown
ENSG00000116574	chr1_compA_bin143	9	RHOU	2	blue
ENSG00000116580	chr1_compA_bin87	2	GON4L	15	midnightblue
ENSG00000116584	chr1_compA_bin87	2	ARHGEF2	11	greenyellow
ENSG00000116586	chr1_compA_bin87	2	LAMTOR2	3	brown
ENSG00000116604	chr1_compA_bin87	2	MEF2D	15	midnightblue
ENSG00000116649	chr1_compA_bin10	9	SRM	6	red
ENSG00000116668	chr1_compA_bin111	5	SWT1	1	turquoise
ENSG00000116679	chr1_compA_bin111	5	IVNS1ABP	3	brown
ENSG00000116685	chr1_compA_bin11	1	KIAA2013	7	black
ENSG00000116688	chr1_compA_bin11	1	MFN2	6	red
ENSG00000116691	chr1_compA_bin11	1	MIIP	1	turquoise
ENSG00000116729	chr1_compA_bin57	10	WLS	8	pink
ENSG00000116731	chr1_compA_bin13	9	PRDM2	11	greenyellow
ENSG00000116761	chr1_compA_bin59	10	CTH	7	black
ENSG00000116771	chr1_compA_bin16	1	AGMAT	1	turquoise
ENSG00000116774	chr1_compA_bin76	8	OLFML3	11	greenyellow
ENSG00000116786	chr1_compA_bin16	1	PLEKHM2	12	tan
ENSG00000116809	chr1_compA_bin16	1	ZBTB17	6	red
ENSG00000116863	chr1_compA_bin32	2	ADPRHL2	6	red
ENSG00000116871	chr1_compA_bin32	2	MAP7D1	1	turquoise
ENSG00000116874	chr1_compA_bin78	4	WARS2	7	black
ENSG00000116883	chr1_compA_bin32	2	RP11-268J15.5	11	greenyellow
ENSG00000116885	chr1_compA_bin32	2	OSCP1	2	blue
ENSG00000116898	chr1_compA_bin32	2	MRPS15	6	red
ENSG00000116906	chr1_compA_bin145	9	GNPAT	3	brown
ENSG00000116918	chr1_compA_bin146	10	TSNAX	1	turquoise
ENSG00000116922	chr1_compA_bin33	9	C1orf109	6	red
ENSG00000116957	chr1_compA_bin147	3	TBCE	13	salmon
ENSG00000116962	chr1_compA_bin148	7	NID1	2	blue
ENSG00000117000	chr1_compA_bin35	7	RLF	3	brown
ENSG00000117036	chr1_compA_bin87	2	ETV3	1	turquoise
ENSG00000117054	chr1_compA_bin60	10	ACADM	3	brown
ENSG00000117118	chr1_compA_bin17	9	SDHB	6	red
ENSG00000117122	chr1_compA_bin17	9	MFAP2	2	blue
ENSG00000117133	chr1_compA_bin63	7	RPF1	13	salmon
ENSG00000117139	chr1_compA_bin120	4	KDM5B	15	midnightblue
ENSG00000117151	chr1_compA_bin63	7	CTBS	2	blue
ENSG00000117153	chr1_compA_bin120	4	KLHL12	2	blue
ENSG00000117155	chr1_compA_bin63	7	SSX2IP	8	pink
ENSG00000117174	chr1_compA_bin64	3	ZNHIT6	1	turquoise
ENSG00000117245	chr1_compA_bin21	6	KIF17	1	turquoise
ENSG00000117262	chr1_compA_bin82	5	GPR89A	2	blue
ENSG00000117280	chr1_compA_bin125	7	RAB7L1	12	tan
ENSG00000117289	chr1_compA_bin82	5	TXNIP	1	turquoise
ENSG00000117298	chr1_compA_bin22	1	ECE1	8	pink
ENSG00000117305	chr1_compA_bin23	2	HMGCL	2	blue
ENSG00000117308	chr1_compA_bin23	2	GALE	6	red
ENSG00000117318	chr1_compA_bin23	2	ID3	1	turquoise
ENSG00000117360	chr1_compA_bin84	2	PRPF3	1	turquoise
ENSG00000117362	chr1_compA_bin84	2	APH1A	7	black
ENSG00000117385	chr1_compA_bin37	7	LEPRE1	16	lightcyan
ENSG00000117394	chr1_compA_bin37	7	SLC2A1	1	turquoise
ENSG00000117399	chr1_compA_bin38	1	CDC20	3	brown
ENSG00000117408	chr1_compA_bin38	1	IPO13	15	midnightblue
ENSG00000117410	chr1_compA_bin38	1	ATP6V0B	1	turquoise
ENSG00000117411	chr1_compA_bin38	1	B4GALT2	3	brown
ENSG00000117448	chr1_compA_bin40	7	AKR1A1	2	blue
ENSG00000117450	chr1_compA_bin40	7	PRDX1	6	red
ENSG00000117480	chr1_compA_bin41	8	FAAH	11	greenyellow
ENSG00000117481	chr1_compA_bin41	8	NSUN4	3	brown
ENSG00000117500	chr1_compA_bin69	7	TMED5	9	magenta
ENSG00000117505	chr1_compA_bin69	7	DR1	1	turquoise
ENSG00000117519	chr1_compA_bin71	5	CNN3	8	pink
ENSG00000117525	chr1_compA_bin71	5	F3	1	turquoise
ENSG00000117528	chr1_compA_bin71	5	ABCD3	3	brown
ENSG00000117593	chr1_compA_bin101	10	DARS2	3	brown
ENSG00000117616	chr1_compA_bin25	1	C1orf63	1	turquoise
ENSG00000117632	chr1_compA_bin25	1	STMN1	3	brown
ENSG00000117640	chr1_compA_bin25	1	MTFR1L	15	midnightblue
ENSG00000117643	chr1_compA_bin25	1	MAN1C1	7	black
ENSG00000117650	chr1_compA_bin128	10	NEK2	3	brown
ENSG00000117676	chr1_compA_bin25	1	RPS6KA1	10	purple
ENSG00000117682	chr1_compA_bin25	1	DHDDS	16	lightcyan
ENSG00000117697	chr1_compA_bin130	7	NSL1	3	brown
ENSG00000117713	chr1_compA_bin25	1	ARID1A	3	brown
ENSG00000117724	chr1_compA_bin131	3	CENPF	3	brown
ENSG00000117748	chr1_compA_bin25	1	RPA2	3	brown
ENSG00000117751	chr1_compA_bin25	1	PPP1R8	13	salmon
ENSG00000117758	chr1_compA_bin25	1	STX12	8	pink
ENSG00000117862	chr1_compA_bin44	8	TXNDC12	3	brown
ENSG00000117868	chr7_compA_bin86	7	ESYT2	7	black
ENSG00000117899	chr15_compA_bin45	7	MESDC2	2	blue
ENSG00000118058	chr11_compA_bin63	2	KMT2A	12	tan
ENSG00000118096	chr11_compA_bin63	2	IFT46	7	black
ENSG00000118181	chr11_compA_bin63	2	RPS25	2	blue
ENSG00000118193	chr1_compA_bin117	7	KIF14	3	brown
ENSG00000118197	chr1_compA_bin117	7	DDX59	1	turquoise
ENSG00000118200	chr1_compA_bin117	7	CAMSAP2	1	turquoise
ENSG00000118217	chr1_compA_bin90	3	ATF6	9	magenta
ENSG00000118260	chr2_compA_bin119	3	CREB1	3	brown
ENSG00000118292	chr1_compA_bin84	2	C1orf54	2	blue
ENSG00000118363	chr11_compA_bin39	7	SPCS2	7	black
ENSG00000118496	chr6_compA_bin72	10	FBXO30	1	turquoise
ENSG00000118564	chr4_compA_bin7	2	FBXL5	8	pink
ENSG00000118579	chr4_compA_bin8	4	MED28	2	blue
ENSG00000118655	chr1_compA_bin76	8	DCLRE1B	3	brown
ENSG00000118680	chr18_compA_bin3	9	MYL12B	1	turquoise
ENSG00000118705	chr20_compA_bin23	9	RPN2	16	lightcyan
ENSG00000118707	chr20_compA_bin23	9	TGIF2	3	brown
ENSG00000118804	chr4_compA_bin27	9	FAM47E-STBD1	6	red
ENSG00000118849	chr3_compA_bin93	10	RARRES1	8	pink
ENSG00000118855	chr3_compA_bin93	10	MFSD1	9	magenta
ENSG00000118894	chr16_compA_bin3	2	FAM86A	7	black
ENSG00000118898	chr16_compA_bin3	2	PPL	2	blue
ENSG00000118900	chr16_compA_bin3	2	UBN1	15	midnightblue
ENSG00000118939	chr13_compA_bin23	5	UCHL3	9	magenta
ENSG00000118960	chr2_compA_bin15	3	HS1BP3	7	black
ENSG00000119004	chr2_compA_bin115	9	CYP20A1	1	turquoise
ENSG00000119013	chr2_compA_bin110	10	NDUFB3	1	turquoise
ENSG00000119048	chr5_compA_bin61	3	UBE2B	1	turquoise
ENSG00000119138	chr9_compA_bin26	3	KLF9	2	blue
ENSG00000119139	chr9_compA_bin25	6	TJP2	2	blue
ENSG00000119185	chr2_compA_bin6	3	ITGB1BP1	10	purple
ENSG00000119203	chr2_compA_bin6	3	CPSF3	3	brown
ENSG00000119227	chr3_compA_bin109	9	PIGZ	2	blue
ENSG00000119231	chr3_compA_bin109	9	SENP5	1	turquoise
ENSG00000119280	chr1_compA_bin145	9	C1orf198	2	blue
ENSG00000119333	chr9_compA_bin67	1	WDR34	3	brown
ENSG00000119335	chr9_compA_bin67	1	SET	3	brown
ENSG00000119383	chr9_compA_bin67	1	PPP2R4	7	black
ENSG00000119392	chr9_compA_bin67	1	GLE1	7	black
ENSG00000119396	chr9_compA_bin62	1	RAB14	11	greenyellow
ENSG00000119397	chr9_compA_bin62	1	CNTRL	3	brown
ENSG00000119403	chr9_compA_bin62	1	PHF19	3	brown
ENSG00000119414	chr9_compA_bin65	9	PPP6C	16	lightcyan
ENSG00000119431	chr9_compA_bin57	1	HDHD3	15	midnightblue
ENSG00000119523	chr9_compA_bin44	2	ALG2	1	turquoise
ENSG00000119537	chr18_compA_bin32	7	KDSR	12	tan
ENSG00000119541	chr18_compA_bin32	7	VPS4B	17	grey60
ENSG00000119596	chr14_compA_bin33	1	YLPM1	3	brown
ENSG00000119599	chr14_compA_bin31	9	DCAF4	1	turquoise
ENSG00000119616	chr14_compA_bin33	1	FCF1	1	turquoise
ENSG00000119630	chr14_compA_bin33	1	PGF	1	turquoise
ENSG00000119636	chr14_compA_bin32	2	CCDC176	8	pink
ENSG00000119638	chr14_compA_bin33	1	NEK9	2	blue
ENSG00000119640	chr14_compA_bin33	1	ACYP1	3	brown
ENSG00000119655	chr14_compA_bin33	1	NPC2	12	tan
ENSG00000119661	chr14_compA_bin32	2	DNAL1	1	turquoise
ENSG00000119669	chr14_compA_bin35	1	IRF2BPL	2	blue
ENSG00000119673	chr14_compA_bin32	2	ACOT2	7	black
ENSG00000119681	chr14_compA_bin33	1	LTBP2	7	black
ENSG00000119682	chr14_compA_bin33	1	AREL1	6	red
ENSG00000119684	chr14_compA_bin33	1	MLH3	1	turquoise
ENSG00000119686	chr14_compA_bin33	1	FLVCR2	16	lightcyan
ENSG00000119688	chr14_compA_bin32	2	ABCD4	12	tan
ENSG00000119689	chr14_compA_bin33	1	DLST	7	black
ENSG00000119705	chr14_compA_bin36	6	SLIRP	1	turquoise
ENSG00000119707	chr14_compA_bin31	9	RBM25	17	grey60
ENSG00000119711	chr14_compA_bin32	2	ALDH6A1	2	blue
ENSG00000119714	chr14_compA_bin43	9	GPR68	1	turquoise
ENSG00000119718	chr14_compA_bin33	1	EIF2B2	3	brown
ENSG00000119723	chr14_compA_bin32	2	COQ6	6	red
ENSG00000119725	chr14_compA_bin32	2	ZNF410	9	magenta
ENSG00000119760	chr2_compA_bin22	1	SUPT7L	1	turquoise
ENSG00000119771	chr2_compA_bin16	7	KLHL29	1	turquoise
ENSG00000119772	chr2_compA_bin19	1	DNMT3A	3	brown
ENSG00000119777	chr2_compA_bin22	1	TMEM214	8	pink
ENSG00000119782	chr2_compA_bin17	6	FKBP1B	16	lightcyan
ENSG00000119787	chr2_compA_bin29	9	ATL2	1	turquoise
ENSG00000119820	chr2_compA_bin25	7	YIPF4	2	blue
ENSG00000119844	chr2_compA_bin46	3	AFTPH	13	salmon
ENSG00000119862	chr2_compA_bin46	3	LGALSL	2	blue
ENSG00000119865	chr2_compA_bin47	6	CNRIP1	3	brown
ENSG00000119899	chr6_compA_bin41	2	SLC17A5	9	magenta
ENSG00000119915	chr10_compA_bin62	2	ELOVL3	7	black
ENSG00000119943	chr10_compA_bin57	7	PYROXD2	2	blue
ENSG00000119950	chr10_compA_bin64	3	MXI1	11	greenyellow
ENSG00000119953	chr10_compA_bin64	3	SMNDC1	1	turquoise
ENSG00000119969	chr10_compA_bin52	7	HELLS	3	brown
ENSG00000119979	chr10_compA_bin70	2	FAM45A	2	blue
ENSG00000119986	chr10_compA_bin56	2	AVPI1	1	turquoise
ENSG00000120029	chr10_compA_bin62	2	C10orf76	6	red
ENSG00000120063	chr17_compA_bin48	1	GNA13	7	black
ENSG00000120068	chr17_compA_bin35	9	HOXB8	7	black
ENSG00000120075	chr17_compA_bin35	9	HOXB5	10	purple
ENSG00000120093	chr17_compA_bin35	9	HOXB3	3	brown
ENSG00000120129	chr5_compA_bin87	3	DUSP1	9	magenta
ENSG00000120137	chr5_compA_bin83	9	PANK3	2	blue
ENSG00000120156	chr9_compA_bin17	10	TEK	7	black
ENSG00000120253	chr6_compA_bin74	1	NUP43	3	brown
ENSG00000120254	chr6_compA_bin75	3	MTHFD1L	7	black
ENSG00000120256	chr6_compA_bin74	1	LRP11	2	blue
ENSG00000120262	chr6_compA_bin75	3	CCDC170	2	blue
ENSG00000120265	chr6_compA_bin74	1	PCMT1	3	brown
ENSG00000120306	chr5_compA_bin65	5	CYSTM1	1	turquoise
ENSG00000120314	chr5_compA_bin65	5	WDR55	13	salmon
ENSG00000120318	chr5_compA_bin66	7	ARAP3	7	black
ENSG00000120437	chr6_compA_bin83	5	ACAT2	2	blue
ENSG00000120438	chr6_compA_bin83	5	TCP1	3	brown
ENSG00000120451	chr11_compA_bin75	10	SNX19	8	pink
ENSG00000120539	chr10_compA_bin12	6	MASTL	3	brown
ENSG00000120616	chr10_compA_bin18	10	EPC1	3	brown
ENSG00000120656	chr1_compA_bin26	7	TAF12	3	brown
ENSG00000120690	chr13_compA_bin11	9	ELF1	1	turquoise
ENSG00000120696	chr13_compA_bin12	5	KBTBD7	2	blue
ENSG00000120705	chr5_compA_bin63	2	ETF1	1	turquoise
ENSG00000120709	chr5_compA_bin63	2	FAM53C	1	turquoise
ENSG00000120727	chr5_compA_bin64	1	PAIP2	1	turquoise
ENSG00000120733	chr5_compA_bin63	2	KDM3B	3	brown
ENSG00000120738	chr5_compA_bin63	2	EGR1	6	red
ENSG00000120742	chr3_compA_bin88	10	SERP1	1	turquoise
ENSG00000120784	chr19_compA_bin22	8	ZFP30	1	turquoise
ENSG00000120802	chr12_compA_bin48	7	TMPO	3	brown
ENSG00000120820	chr12_compA_bin50	5	GLT8D2	12	tan
ENSG00000120832	chr12_compA_bin53	7	MTERFD3	2	blue
ENSG00000120833	chr12_compA_bin45	10	SOCS2	2	blue
ENSG00000120837	chr12_compA_bin50	5	NFYB	7	black
ENSG00000120868	chr12_compA_bin48	7	APAF1	1	turquoise
ENSG00000120889	chr8_compA_bin7	2	TNFRSF10B	1	turquoise
ENSG00000120896	chr8_compA_bin7	2	SORBS3	2	blue
ENSG00000120910	chr8_compA_bin7	2	PPP3CC	1	turquoise
ENSG00000120913	chr8_compA_bin7	2	PDLIM2	2	blue
ENSG00000120942	chr1_compA_bin10	9	UBIAD1	6	red
ENSG00000120963	chr8_compA_bin40	5	ZNF706	11	greenyellow
ENSG00000121022	chr8_compA_bin28	6	COPS5	7	black
ENSG00000121057	chr17_compA_bin39	9	AKAP1	10	purple
ENSG00000121067	chr17_compA_bin36	1	SPOP	3	brown
ENSG00000121068	chr17_compA_bin45	3	TBX2	3	brown
ENSG00000121073	chr17_compA_bin36	1	SLC35B1	3	brown
ENSG00000121075	chr17_compA_bin45	3	TBX4	7	black
ENSG00000121104	chr17_compA_bin36	1	FAM117A	11	greenyellow
ENSG00000121152	chr2_compA_bin60	6	NCAPH	3	brown
ENSG00000121210	chr4_compA_bin59	10	KIAA0922	1	turquoise
ENSG00000121211	chr4_compA_bin59	10	MND1	3	brown
ENSG00000121274	chr16_compA_bin28	6	PAPD5	1	turquoise
ENSG00000121281	chr16_compA_bin28	6	ADCY7	3	brown
ENSG00000121289	chr19_compA_bin17	4	CEP89	3	brown
ENSG00000121310	chr1_compA_bin45	1	ECHDC2	12	tan
ENSG00000121413	chr19_compA_bin42	8	ZSCAN18	12	tan
ENSG00000121417	chr19_compA_bin42	8	ZNF211	1	turquoise
ENSG00000121481	chr1_compA_bin111	5	RNF2	3	brown
ENSG00000121486	chr1_compA_bin111	5	TRMT1L	3	brown
ENSG00000121644	chr1_compA_bin154	7	DESI2	7	black
ENSG00000121653	chr11_compA_bin25	1	MAPK8IP1	3	brown
ENSG00000121671	chr11_compA_bin25	1	CRY2	1	turquoise
ENSG00000121680	chr11_compA_bin25	1	PEX16	7	black
ENSG00000121716	chr7_compA_bin52	1	PILRB	1	turquoise
ENSG00000121749	chr12_compA_bin39	3	TBC1D15	2	blue
ENSG00000121753	chr1_compA_bin30	2	BAI2	2	blue
ENSG00000121766	chr1_compA_bin29	7	ZCCHC17	1	turquoise
ENSG00000121769	chr1_compA_bin29	7	FABP3	2	blue
ENSG00000121774	chr1_compA_bin30	2	KHDRBS1	3	brown
ENSG00000121775	chr1_compA_bin30	2	TMEM39B	3	brown
ENSG00000121848	chr1_compA_bin82	5	RNF115	2	blue
ENSG00000121851	chr1_compA_bin82	5	POLR3GL	2	blue
ENSG00000121864	chr3_compA_bin101	7	ZNF639	3	brown
ENSG00000121892	chr4_compA_bin14	7	PDS5A	3	brown
ENSG00000121900	chr1_compA_bin30	2	TMEM54	7	black
ENSG00000121903	chr1_compA_bin30	2	ZSCAN20	2	blue
ENSG00000121940	chr1_compA_bin73	1	CLCC1	9	magenta
ENSG00000121957	chr1_compA_bin73	1	GPSM2	3	brown
ENSG00000122008	chr5_compA_bin37	10	POLK	2	blue
ENSG00000122026	chr13_compA_bin4	10	RPL21	11	greenyellow
ENSG00000122033	chr13_compA_bin4	10	MTIF3	9	magenta
ENSG00000122034	chr13_compA_bin4	10	GTF3A	3	brown
ENSG00000122035	chr13_compA_bin4	10	RASL11A	3	brown
ENSG00000122042	chr13_compA_bin6	5	UBL3	9	magenta
ENSG00000122068	chr3_compA_bin110	7	FYTTD1	8	pink
ENSG00000122085	chr2_compA_bin140	1	MTERFD2	3	brown
ENSG00000122203	chr5_compA_bin90	1	KIAA1191	1	turquoise
ENSG00000122218	chr1_compA_bin89	7	COPA	9	magenta
ENSG00000122299	chr16_compA_bin8	7	ZC3H7A	1	turquoise
ENSG00000122335	chr6_compA_bin82	2	SERAC1	2	blue
ENSG00000122359	chr10_compA_bin45	2	ANXA11	7	black
ENSG00000122376	chr10_compA_bin46	2	FAM35A	13	salmon
ENSG00000122386	chr16_compA_bin2	1	ZNF205	11	greenyellow
ENSG00000122390	chr16_compA_bin2	1	NAA60	9	magenta
ENSG00000122483	chr1_compA_bin69	7	CCDC18	3	brown
ENSG00000122490	chr18_compA_bin38	9	PQLC1	8	pink
ENSG00000122497	chr1_compA_bin83	10	NBPF14	7	black
ENSG00000122512	chr7_compA_bin6	2	PMS2	7	black
ENSG00000122515	chr7_compA_bin27	1	ZMIZ2	6	red
ENSG00000122545	chr7_compA_bin21	7	SEPT7	2	blue
ENSG00000122591	chr7_compA_bin12	3	FAM126A	3	brown
ENSG00000122642	chr7_compA_bin19	1	FKBP9	2	blue
ENSG00000122643	chr7_compA_bin19	1	NT5C3A	3	brown
ENSG00000122678	chr7_compA_bin26	3	POLM	3	brown
ENSG00000122687	chr7_compA_bin4	1	FTSJ2	3	brown
ENSG00000122694	chr9_compA_bin20	1	GLIPR2	3	brown
ENSG00000122705	chr9_compA_bin20	1	CLTA	1	turquoise
ENSG00000122707	chr9_compA_bin20	1	RECK	2	blue
ENSG00000122756	chr9_compA_bin20	1	CNTFR	6	red
ENSG00000122786	chr7_compA_bin72	2	CALD1	2	blue
ENSG00000122861	chr10_compA_bin39	2	PLAU	6	red
ENSG00000122862	chr10_compA_bin31	7	SRGN	16	lightcyan
ENSG00000122863	chr10_compA_bin35	2	CHST3	16	lightcyan
ENSG00000122870	chr10_compA_bin27	5	BICC1	2	blue
ENSG00000122912	chr10_compA_bin31	7	SLC25A16	13	salmon
ENSG00000122958	chr10_compA_bin31	7	VPS26A	1	turquoise
ENSG00000122970	chr12_compA_bin56	9	IFT81	2	blue
ENSG00000122971	chr12_compA_bin64	2	ACADS	7	black
ENSG00000122986	chr12_compA_bin56	9	HVCN1	3	brown
ENSG00000123064	chr12_compA_bin58	1	DDX54	3	brown
ENSG00000123096	chr12_compA_bin15	7	SSPN	2	blue
ENSG00000123213	chr5_compA_bin32	10	NLN	2	blue
ENSG00000123219	chr5_compA_bin32	10	CENPK	3	brown
ENSG00000123297	chr12_compA_bin33	1	TSFM	3	brown
ENSG00000123342	chr12_compA_bin32	2	MMP19	8	pink
ENSG00000123349	chr12_compA_bin30	1	PFDN5	1	turquoise
ENSG00000123352	chr12_compA_bin26	1	SPATS2	16	lightcyan
ENSG00000123353	chr12_compA_bin32	2	ORMDL2	13	salmon
ENSG00000123358	chr12_compA_bin29	2	NR4A1	3	brown
ENSG00000123360	chr12_compA_bin31	2	PDE1B	7	black
ENSG00000123374	chr12_compA_bin32	2	CDK2	3	brown
ENSG00000123384	chr12_compA_bin33	1	LRP1	12	tan
ENSG00000123395	chr12_compA_bin29	2	C12orf44	1	turquoise
ENSG00000123411	chr12_compA_bin32	2	IKZF4	3	brown
ENSG00000123415	chr12_compA_bin31	2	SMUG1	13	salmon
ENSG00000123416	chr12_compA_bin26	1	TUBA1B	3	brown
ENSG00000123427	chr12_compA_bin33	1	METTL21B	15	midnightblue
ENSG00000123444	chr11_compA_bin26	1	KBTBD4	3	brown
ENSG00000123453	chr9_compA_bin71	1	SARDH	3	brown
ENSG00000123472	chr1_compA_bin41	8	ATPAF1	3	brown
ENSG00000123505	chr6_compA_bin53	7	1	1	turquoise
ENSG00000123552	chr6_compA_bin49	6	USP45	1	turquoise
ENSG00000123684	chr1_compA_bin128	10	LPGAT1	2	blue
ENSG00000123685	chr1_compA_bin130	7	BATF3	7	black
ENSG00000123737	chr4_compA_bin45	5	EXOSC9	3	brown
ENSG00000123908	chr8_compA_bin55	3	AGO2	3	brown
ENSG00000123933	chr4_compA_bin1	1	MXD4	8	pink
ENSG00000123977	chr2_compA_bin131	10	DAW1	9	magenta
ENSG00000123983	chr2_compA_bin127	5	ACSL3	2	blue
[truncated: 4,556 more rows]
