# Supplementary material for: Increased body mass index is linked to systemic inflammation through altered chromatin co-accessibility in human preadipocytes
Source: Nat Commun. 2023 Jul 14;14:4214. doi: 10.1038/s41467-023-39919-y (PMC10349101; doi:10.1038/s41467-023-39919-y)
Supplement: Supplementary file 9 — Supplementary Data 7 [file 41467_2023_39919_MOESM9_ESM.xlsx]

## Sheet: Sheet 1 - suppTable_clust1black
Supplementary data 7. The A compartment cluster 1 genes in the black co-expression module (for description of the parameters, please see the Supplementary Data file).
Ensembl ID	Black module PC1 cor FDR	DE gene FDR	Gene symbol	Is gene in a reprogrammed A compartment
ENSG00000002330	0	0.0610859	BAD	n
ENSG00000006025	0.00294248	0.0610859	OSBPL7	n
ENSG00000006283	0.178441	NA	CACNA1G	y
ENSG00000007038	0.0693133	NA	PRSS21	n
ENSG00000007541	0.000393346	0.0239115	PIGQ	n
ENSG00000008710	0.0247565	0.0452196	PKD1	n
ENSG00000010256	0.118924	NA	UQCRC1	y
ENSG00000011347	0.000143312	0.171089	SYT7	n
ENSG00000014164	0.00142335	0.0610859	ZC3H3	n
ENSG00000023191	1.73006e-05	0.0396105	RNH1	n
ENSG00000031698	0	0.0440009	SARS	n
ENSG00000038358	0	0.059624	EDC4	n
ENSG00000041988	0.107619	NA	THAP3	n
ENSG00000042062	0.000379789	0.21452	FAM65C	n
ENSG00000044090	0.003287	0.117643	CUL7	n
ENSG00000049540	0.10504	NA	ELN	n
ENSG00000055070	0	0.103924	SZRD1	n
ENSG00000059145	0.000351701	0.322434	UNKL	n
ENSG00000060491	0	0.10296	OGFR	n
ENSG00000060642	0.0308322	0.0610859	PIGV	y
ENSG00000062282	0.0221606	0.706871	DGAT2	n
ENSG00000063660	0.0142739	0.0428016	GPC1	n
ENSG00000065526	0.0113468	0.0971135	SPEN	n
ENSG00000067596	1.44989e-05	0.103582	DHX8	n
ENSG00000068001	0	0.0918493	HYAL2	n
ENSG00000068028	0.0803166	NA	RASSF1	n
ENSG00000070444	0.00167219	0.0440009	MNT	y
ENSG00000070476	0.000301573	0.0663057	ZXDC	n
ENSG00000070610	0.0930351	NA	GBA2	y
ENSG00000071894	2.97941e-06	0.0640965	CPSF1	n
ENSG00000072310	0	0.10146	SREBF1	y
ENSG00000073060	0.0303982	0.364289	SCARB1	y
ENSG00000074416	0.00063869	0.0127563	MGLL	n
ENSG00000075413	0.39847	NA	MARK3	y
ENSG00000076864	0.159771	NA	RAP1GAP	y
ENSG00000078124	0.12373	NA	ACER3	n
ENSG00000078487	0.146833	NA	ZCWPW1	y
ENSG00000080603	0.00605992	0.0968987	SRCAP	y
ENSG00000087152	0.00516014	0.137436	ATXN7L3	n
ENSG00000087274	0	0.0492253	ADD1	n
ENSG00000090539	0.00986197	0.317076	CHRD	n
ENSG00000090612	0.0780199	NA	ZNF268	n
ENSG00000090615	0.00659795	0.0440009	GOLGA3	n
ENSG00000090861	5.71107e-07	0.103643	AARS	n
ENSG00000091536	0.067598	NA	MYO15A	y
ENSG00000092096	0.003287	0.0620956	SLC22A17	y
ENSG00000095370	0.0156698	0.191369	SH2D3C	n
ENSG00000095906	5.35649e-05	0.0728891	NUBP2	n
ENSG00000096433	0.00675532	0.107822	ITPR3	y
ENSG00000097007	0.00011799	0.0648669	ABL1	n
ENSG00000099284	0.000112288	0.0730048	H2AFY2	n
ENSG00000099381	0.00986197	0.168108	SETD1A	y
ENSG00000099385	0.000883953	0.114331	BCL7C	y
ENSG00000100599	0.103767	NA	RIN3	n
ENSG00000100802	0.00119897	0.130281	C14orf93	y
ENSG00000100811	0	0.162408	YY1	n
ENSG00000100842	0.0113468	0.0620956	EFS	y
ENSG00000100979	1.76663e-06	0.0563131	PLTP	n
ENSG00000100982	1.24401e-05	0.0452196	PCIF1	n
ENSG00000100985	0.0201536	0.553312	MMP9	n
ENSG00000101126	0.0757717	NA	ADNP	n
ENSG00000101190	1.44989e-05	0.127554	TCFL5	n
ENSG00000101246	0	0.042181	ARFRP1	n
ENSG00000103024	0.0995227	NA	NME3	n
ENSG00000103126	0.110506	NA	AXIN1	n
ENSG00000103148	0	0.0728891	NPRL3	n
ENSG00000103152	0	0.0640965	MPG	n
ENSG00000103196	0.170502	NA	CRISPLD2	n
ENSG00000103197	0.0020307	0.0247617	TSC2	n
ENSG00000103227	0.000511865	0.0440009	LMF1	n
ENSG00000103245	0.000181078	0.042181	NARFL	n
ENSG00000103257	0.00490812	0.0696015	SLC7A5	n
ENSG00000103260	0.00648778	0.0648669	METRN	n
ENSG00000103269	0.374171	NA	RHBDL1	n
ENSG00000103335	0.0120451	0.0127563	PIEZO1	n
ENSG00000103351	0.0117964	0.0648669	CLUAP1	n
ENSG00000103510	1.9838e-05	0.0696015	KAT8	y
ENSG00000104524	0.00321034	0.0865508	PYCRL	n
ENSG00000104529	0.000251636	0.15707	EEF1D	n
ENSG00000106246	0.243363	NA	PTCD1	y
ENSG00000106266	0.12691	NA	SNX8	n
ENSG00000106330	0.00620717	0.0974081	MOSPD3	y
ENSG00000106333	1.08403e-05	0.0663057	PCOLCE	y
ENSG00000106976	0	0.0950082	DNM1	n
ENSG00000107140	0.000379789	0.0365858	TESK1	y
ENSG00000107263	1.73006e-05	0.0530934	RAPGEF1	n
ENSG00000107281	0.0616651	NA	NPDC1	n
ENSG00000107404	0.0113468	0.0610859	DVL1	n
ENSG00000107731	0	0.0610859	UNC5B	n
ENSG00000108439	0.000181078	0.0968987	PNPO	n
ENSG00000108469	0.0525179	NA	RECQL5	y
ENSG00000108479	0	0.0903082	GALK1	y
ENSG00000108509	0.0923186	NA	CAMTA2	y
ENSG00000108515	0.796687	NA	ENO3	y
ENSG00000108773	0.00528992	0.0804727	KAT2A	n
ENSG00000108799	0.00109064	0.103582	EZH1	n
ENSG00000108840	0	0.107822	HDAC5	n
ENSG00000108846	0.0942156	NA	ABCC3	y
ENSG00000108963	0.00595711	0.131803	DPH1	y
ENSG00000110090	0.0271069	0.134775	CPT1A	n
ENSG00000110497	0.000364562	0.135788	AMBRA1	y
ENSG00000110619	0.00225274	0.1862	CARS	n
ENSG00000110651	1.85312e-05	0.0308428	CD81	n
ENSG00000110717	0.0184537	0.103924	NDUFS8	n
ENSG00000111077	1.76663e-06	0.0669707	TENC1	y
ENSG00000112561	0.0348236	0.307028	TFEB	n
ENSG00000112619	0.0520161	NA	PRPH2	n
ENSG00000112640	0	0.0610859	PPP2R5D	n
ENSG00000112651	0.170502	NA	MRPL2	n
ENSG00000112659	0.00710289	0.0623654	CUL9	n
ENSG00000114388	0.169135	NA	NPRL2	n
ENSG00000114554	0.000290271	0.0365858	PLXNA1	n
ENSG00000114626	1.94264e-05	0.0518563	ABTB1	n
ENSG00000114631	0.00116369	0.436156	PODXL2	n
ENSG00000114650	0.000161519	0.0452196	SCAP	n
ENSG00000115041	0.000409384	0.250956	KCNIP3	n
ENSG00000115568	0	0.0308428	ZNF142	n
ENSG00000116273	0	0.0610859	PHF13	n
ENSG00000116337	0.0693133	NA	AMPD2	n
ENSG00000116685	0.129839	NA	KIAA2013	n
ENSG00000117643	1.81686e-06	0.0880427	MAN1C1	y
ENSG00000119383	0.000592192	0.0776006	PPP2R4	n
ENSG00000119392	0	0.17139	GLE1	n
ENSG00000119681	1.76663e-06	0.0440009	LTBP2	n
ENSG00000119689	0.00128848	0.152288	DLST	n
ENSG00000120063	0.0204722	0.384008	GNA13	y
ENSG00000121680	0.00441703	0.0673423	PEX16	y
ENSG00000124243	0.0359788	0.0610859	BCAS4	n
ENSG00000124257	0.00209307	0.271753	NEURL2	n
ENSG00000124920	0.0187514	0.408646	MYRF	n
ENSG00000125449	0.152388	NA	ARMC7	y
ENSG00000125520	0	0.103582	SLC2A4RG	n
ENSG00000125967	0.0872864	NA	NECAB3	n
ENSG00000126705	0.00013609	0.125915	AHDC1	y
ENSG00000127054	0	0.121462	CPSF3L	n
ENSG00000127419	0.0113468	0.00540783	TMEM175	n
ENSG00000127580	0.00583514	0.0648669	WDR24	n
ENSG00000130429	0.000325057	0.0696015	ARPC1B	y
ENSG00000130590	0.000309567	0.0784996	SAMD10	n
ENSG00000130640	0.00321034	0.154438	TUBGCP2	n
ENSG00000130706	0.000364562	0.0648669	ADRM1	n
ENSG00000130921	0.0982961	NA	C12orf65	y
ENSG00000130939	0	0.0776006	UBE4B	y
ENSG00000130997	0.027505	0.18889	POLN	n
ENSG00000131061	0.0299689	0.168455	ZNF341	n
ENSG00000131143	0.00225274	0.137527	COX4I1	n
ENSG00000131323	0.000309567	0.155492	TRAF3	n
ENSG00000131584	0.010981	0.0440009	ACAP3	n
ENSG00000131634	0	0.0610859	TMEM204	n
ENSG00000131652	0.0112163	0.275589	THOC6	n
ENSG00000131899	1.65721e-05	0.0440009	LLGL1	y
ENSG00000132376	0	0.0854067	INPP5K	y
ENSG00000132394	1.16443e-05	0.0968987	EEFSEC	n
ENSG00000132405	0	0.135788	TBC1D14	n
ENSG00000132613	0.0148111	0.204093	MTSS1L	n
ENSG00000133027	0.00119897	0.103625	PEMT	y
ENSG00000134569	0.00011799	0.137616	LRP4	n
ENSG00000134575	0.270277	NA	ACP2	n
ENSG00000134825	0.00659795	0.191369	TMEM258	n
ENSG00000135069	9.03328e-05	0.103582	PSAT1	n
ENSG00000135390	2.27855e-05	0.107747	ATP5G2	y
ENSG00000136367	0.0525179	NA	ZFHX2	y
ENSG00000136444	0.00162675	0.119018	RSAD1	y
ENSG00000136490	0.00105781	0.0610859	LIMD2	y
ENSG00000136807	0.0190527	0.187402	CDK9	n
ENSG00000136830	0.0318855	0.118478	FAM129B	n
ENSG00000136859	0.000202057	0.188844	ANGPTL2	n
ENSG00000136877	1.31633e-05	0.042181	FPGS	n
ENSG00000136878	0.00178811	0.0308428	USP20	n
ENSG00000137075	0.000225935	0.187184	RNF38	y
ENSG00000137076	0.0930351	NA	TLN1	y
ENSG00000137133	0.000613612	0.135788	HINT2	y
ENSG00000137161	7.73378e-05	0.0918493	CNPY3	n
ENSG00000137218	0.00355227	0.21452	FRS3	n
ENSG00000137413	0.0166656	0.38577	TAF8	n
ENSG00000138085	0.00364888	0.0440009	ATRAID	n
ENSG00000138615	0.0353977	0.239895	CILP	n
ENSG00000138835	4.15395e-06	0.0473808	RGS3	n
ENSG00000139266	0.0173739	0.505655	MARCH9	y
ENSG00000139637	0.000263572	0.0640965	C12orf10	y
ENSG00000139718	0.00826045	0.117643	SETD1B	y
ENSG00000140044	0	0.0968987	JDP2	n
ENSG00000140105	0	0.0792517	WARS	n
ENSG00000140479	1.94264e-05	0.125915	PCSK6	n
ENSG00000140577	0.000447432	0.205202	CRTC3	n
ENSG00000140682	1.94148e-05	0.0506071	TGFB1I1	y
ENSG00000140988	0.000351701	0.103582	RPS2	n
ENSG00000141012	0.245008	NA	GALNS	n
ENSG00000141258	5.71107e-07	0.0880087	SGSM2	y
ENSG00000141480	0.00076844	0.1862	ARRB2	y
ENSG00000141503	0.0201536	0.112219	MINK1	y
ENSG00000141556	0	0.103582	TBCD	n
ENSG00000141562	0.0693133	NA	NARF	n
ENSG00000141569	0.000339157	0.0854067	TRIM65	y
ENSG00000141576	0.00142335	0.15707	RNF157	y
ENSG00000141582	0.517216	NA	CBX4	n
ENSG00000141698	0.0156698	0.862863	NT5C3B	n
ENSG00000141699	0.374171	NA	FAM134C	n
ENSG00000141756	0.00480336	0.0610859	FKBP10	n
ENSG00000142089	0.000528468	0.0782035	IFITM3	n
ENSG00000142327	0	0.0893543	RNPEPL1	n
ENSG00000142583	0.067598	NA	SLC2A5	y
ENSG00000142632	0.046317	0.0669707	ARHGEF19	n
ENSG00000143028	0.00986197	0.253648	SYPL2	n
ENSG00000144579	1.73006e-05	0.0440009	CTDSP1	n
ENSG00000146112	0.0151084	0.0935179	PPP1R18	n
ENSG00000146535	0.000592192	0.0904965	GNA12	n
ENSG00000146830	0.000393346	0.230027	GIGYF1	y
ENSG00000146834	0.000820872	0.215277	MEPCE	y
ENSG00000148303	7.15044e-05	0.17139	RPL7A	n
ENSG00000148334	0.0470294	0.233301	PTGES2	n
ENSG00000148337	1.65721e-05	0.0640965	CIZ1	n
ENSG00000148341	2.35979e-05	0.0648669	SH3GLB2	n
ENSG00000148832	0.00225274	0.0971135	PAOX	n
ENSG00000149179	0.00102574	0.0648669	C11orf49	n
ENSG00000149182	0.00635723	0.0730048	ARFGAP2	n
ENSG00000149679	1.16443e-05	0.0620956	CABLES2	n
ENSG00000149761	0.0542307	NA	NUDT22	n
ENSG00000149781	0.351479	NA	FERMT3	n
ENSG00000149782	4.40184e-05	0.0431809	PLCB3	n
ENSG00000149923	0.188484	NA	PPP4C	y
ENSG00000149932	0.0213032	0.0649067	TMEM219	y
ENSG00000150281	0.00076844	0.0773221	CTF1	y
ENSG00000155367	0.0303982	0.155527	PPM1J	n
ENSG00000156381	0.0635976	NA	ANKRD9	n
ENSG00000156521	0	0.131691	TYSND1	n
ENSG00000156853	9.03328e-05	0.0610859	ZNF689	y
ENSG00000156873	0.0930351	NA	PHKG2	y
ENSG00000157353	0.00225274	0.139042	FUK	n
ENSG00000157881	0.178441	NA	PANK4	y
ENSG00000157911	0.000192003	0.103846	PEX10	y
ENSG00000158156	0.0835411	NA	XKR8	y
ENSG00000158195	1.73006e-05	0.103846	WASF2	y
ENSG00000158470	0.00903322	0.504836	B4GALT5	n
ENSG00000158555	0	0.0452196	GDPD5	n
ENSG00000158792	0.02625	0.38577	SPATA2L	n
ENSG00000159069	0.245008	NA	FBXW5	n
ENSG00000159111	0	0.0675656	MRPL10	n
ENSG00000159674	0.20763	NA	SPON2	n
ENSG00000159692	5.71107e-07	0.0663035	CTBP1	n
ENSG00000159761	0	0.066129	C16orf86	n
ENSG00000159792	0.0324223	0.128769	PSKH1	n
ENSG00000159842	0	0.0782035	ABR	y
ENSG00000159884	0.532943	NA	CCDC107	y
ENSG00000160075	0.18476	NA	SSU72	n
ENSG00000160200	4.40184e-05	0.135788	CBS	n
ENSG00000160221	0	0.0696015	C21orf33	n
ENSG00000160226	0.111567	NA	C21orf2	n
ENSG00000160325	0.0835411	NA	CACFD1	n
ENSG00000160326	0.0365672	0.0630343	SLC2A6	n
ENSG00000160360	0.161467	NA	GPSM1	n
ENSG00000160408	0.00085197	0.270982	ST6GALNAC6	n
ENSG00000160539	0.188484	NA	PPAPDC3	n
ENSG00000160796	0.0159804	0.3186	NBEAL2	n
ENSG00000160801	0.249945	NA	PTH1R	n
ENSG00000160972	0.0294631	0.384984	PPP1R16A	n
ENSG00000161542	0	0.101599	PRPSAP1	y
ENSG00000161654	0.241189	NA	12	n
ENSG00000161682	0.000658134	0.042181	FAM171A2	n
ENSG00000161692	0	0.10146	DBF4B	n
ENSG00000161921	0.00190243	0.198406	CXCL16	y
ENSG00000161999	2.48643e-05	0.059624	JMJD8	n
ENSG00000162062	0.00605992	0.198406	C16orf59	n
ENSG00000162066	0.00903322	0.0880427	AMDHD2	n
ENSG00000162076	0.00286097	0.14583	FLYWCH2	n
ENSG00000162104	0.000339157	0.042181	ADCY9	n
ENSG00000162148	0.139864	NA	PPP1R32	n
ENSG00000162244	0.0022223	0.164286	RPL29	n
ENSG00000162337	0.000528468	0.0696015	LRP5	n
ENSG00000162341	0.00255252	0.133186	TPCN2	n
ENSG00000162430	0	0.0651123	SEPN1	y
ENSG00000162461	0.454402	NA	SLC25A34	n
ENSG00000162576	0.000658134	0.0170639	MXRA8	n
ENSG00000162585	0.00864001	0.103907	C1orf86	y
ENSG00000163013	0.00659795	0.358853	FBXO41	n
ENSG00000163930	6.53801e-05	0.0648669	BAP1	n
ENSG00000163931	0.000409384	0.0958634	TKT	n
ENSG00000164054	0.0229141	0.0669707	SHISA5	y
ENSG00000164068	0.0229141	0.295758	RNF123	y
ENSG00000164088	0	0.0712097	PPM1M	n
ENSG00000164091	0.0115882	0.434618	WDR82	n
ENSG00000165801	5.71107e-07	0.0934194	ARHGEF40	n
ENSG00000165804	0.000225935	0.0947658	ZNF219	n
ENSG00000165912	0.000658134	0.212591	PACSIN3	n
ENSG00000166278	0	0.0506071	C2	n
ENSG00000166482	0	0.0640965	MFAP4	n
ENSG00000166839	0.00262705	0.233487	ANKDD1A	n
ENSG00000166986	0	0.066129	MARS	y
ENSG00000166987	0.0137096	0.15707	MBD6	y
ENSG00000167103	0.205649	NA	PIP5KL1	n
ENSG00000167113	0.000794335	0.0912453	COQ4	n
ENSG00000167371	0.00595711	0.384008	PRRT2	y
ENSG00000167395	0.0271069	0.191369	ZNF646	y
ENSG00000167522	0.00215693	0.0774379	ANKRD11	n
ENSG00000167526	0.000263572	0.14583	RPL13	n
ENSG00000167700	0.20368	NA	MFSD3	n
ENSG00000167716	0	0.0610859	WDR81	y
ENSG00000167779	1.08403e-05	0.0360045	IGFBP6	y
ENSG00000167925	0.000571318	0.0971135	GHDC	n
ENSG00000167930	0.00279215	0.0127563	ITFG3	n
ENSG00000167962	0.000251636	0.0915935	ZNF598	n
ENSG00000167967	0.000364562	0.131691	E4F1	n
ENSG00000167969	0	0.0623654	ECI1	n
ENSG00000167994	0.000277551	0.157226	RAB3IL1	n
ENSG00000168005	0.0107496	0.405913	C11orf84	n
ENSG00000168237	2.97941e-06	0.0640965	GLYCTK	n
ENSG00000168286	0	0.0730048	THAP11	n
ENSG00000168395	0.0145184	0.15707	ING5	n
ENSG00000168488	5.35649e-05	0.0893543	ATXN2L	n
ENSG00000168758	0.00239889	0.194181	SEMA4C	n
ENSG00000168884	0.0100455	0.101993	TNIP2	n
ENSG00000168936	0.000161519	0.042181	TMEM129	n
ENSG00000169026	0.0290439	0.0968987	MFSD7	n
ENSG00000169258	0.000820872	0.140497	GPRIN1	n
ENSG00000169442	0.0131221	0.519009	CD52	y
ENSG00000169692	0.20368	NA	AGPAT2	n
ENSG00000169710	0	0.0930884	FASN	n
ENSG00000169738	0.0107496	0.0648669	DCXR	n
ENSG00000169750	0.00074673	0.204093	RAC3	n
ENSG00000169925	0	0.10535	BRD3	n
ENSG00000169926	4.86948e-05	0.0669707	KLF13	n
ENSG00000169951	0.000143312	0.140497	ZNF764	y
ENSG00000169957	0	0.0648669	ZNF768	y
ENSG00000170801	0.00190243	0.159845	HTRA3	n
ENSG00000171159	0.00864001	0.0730048	C9orf16	n
ENSG00000171282	0	0.0648669	RP11-1055B8.7	n
ENSG00000171533	0.0712386	NA	MAP6	n
ENSG00000171608	0.218177	NA	PIK3CD	y
ENSG00000171703	0.00408644	0.0776006	TCEA2	n
ENSG00000171772	0.133124	NA	SYCE1	n
ENSG00000171953	0.0923186	NA	ATPAF2	y
ENSG00000172046	0.00152563	0.0957651	USP19	y
ENSG00000172053	1.85312e-05	0.0654302	QARS	y
ENSG00000172432	0.190363	NA	GTPBP2	y
ENSG00000172819	0.000351701	0.00834703	RARG	y
ENSG00000172935	0	0.0308428	MRGPRF	n
ENSG00000173153	0.0204722	0.0915935	ESRRA	n
ENSG00000173531	0.00374755	0.0912134	MST1	y
ENSG00000173757	9.75909e-05	0.245877	STAT5B	n
ENSG00000173786	0.000112288	0.0918493	CNP	n
ENSG00000174137	0.0225671	0.103924	FAM53A	n
ENSG00000174348	0.00225274	0.0854067	PODN	n
ENSG00000175182	0.268559	NA	FAM131A	n
ENSG00000175264	0.000794335	0.121449	CHST1	y
ENSG00000175287	3.4655e-05	0.155527	PHYHD1	n
ENSG00000175414	0	0.103924	10	n
ENSG00000175938	0.000309567	0.100992	ORAI3	y
ENSG00000176058	7.73378e-05	0.125915	TPRN	n
ENSG00000176095	2.97941e-06	0.110031	IP6K1	y
ENSG00000176125	0.00419439	0.0620956	UFSP1	y
ENSG00000176155	0	0.0640965	CCDC57	n
ENSG00000176248	0.00555724	0.0236942	ANAPC2	n
ENSG00000176473	0.00112423	0.0865508	WDR25	n
ENSG00000176946	0.0597768	NA	THAP4	n
ENSG00000176978	0.0145184	0.283492	DPP7	n
ENSG00000177030	0.000571318	0.135788	DEAF1	n
ENSG00000177042	0.0267133	0.233301	TMEM80	n
ENSG00000177084	0	0.131803	POLE	n
ENSG00000177225	0.00441703	0.0440009	PDDC1	n
ENSG00000177303	1.44989e-05	0.204093	CASKIN2	y
ENSG00000177374	0	0.103582	HIC1	y
ENSG00000177427	0.0177106	0.103582	MIEF2	y
ENSG00000177600	0.0243197	0.53201	RPLP2	n
ENSG00000177674	0.0525179	NA	AGTRAP	n
ENSG00000177728	1.78555e-05	0.0632449	KIAA0195	y
ENSG00000177731	1.16443e-05	0.0365858	FLII	y
ENSG00000177946	0.00648778	0.0730048	CENPBD1	n
ENSG00000178035	0.00157556	0.246422	IMPDH2	y
ENSG00000178057	0.14332	NA	NDUFAF3	y
ENSG00000178149	0.000393346	0.0582537	DALRD3	y
ENSG00000178209	4.86948e-05	0.0106563	PLEC	n
ENSG00000178252	0.00335242	0.114331	WDR6	y
ENSG00000178467	0.000112288	0.10146	P4HTM	y
ENSG00000178498	0.574904	NA	DTX3	y
ENSG00000178685	0.000467388	0.042181	PARP10	n
ENSG00000178814	0	0.0854067	OPLAH	n
ENSG00000178927	0.0569523	NA	C17orf62	n
ENSG00000178952	0.477242	NA	TUFM	n
ENSG00000179886	0.000528468	0.131691	TIGD5	n
ENSG00000179965	0.00335242	0.116627	ZNF771	y
ENSG00000180035	0.000152761	0.143024	ZNF48	y
ENSG00000181396	0	0.130281	OGFOD3	n
ENSG00000182307	0.0308322	0.491152	C8orf33	n
ENSG00000182500	0.270277	NA	ORAI1	y
ENSG00000182544	0.165271	NA	MFSD5	y
ENSG00000182580	9.03328e-05	0.0669707	EPHB3	n
ENSG00000182979	2.55618e-05	0.0610859	MTA1	n
ENSG00000183020	1.94714e-05	0.0610859	AP2A2	n
ENSG00000183495	0	0.0968987	EP400	n
ENSG00000184967	0.00605992	0.139319	NOC4L	n
ENSG00000185163	0.000290271	0.0782035	DDX51	n
ENSG00000185201	0.00011799	0.0904906	IFITM2	n
ENSG00000185359	0	0.0623654	HGS	n
ENSG00000185504	0	0.0582537	C17orf70	n
ENSG00000185885	0.0100455	0.115967	IFITM1	n
ENSG00000185909	0.00112423	0.0776006	KLHDC8B	y
ENSG00000185924	0.111567	NA	RTN4RL1	y
ENSG00000186350	1.83789e-05	0.042181	RXRA	n
ENSG00000186635	0.000309567	0.100802	ARAP1	n
ENSG00000187535	1.60656e-05	0.0623068	IFT140	n
ENSG00000187713	0	0.0651123	TMEM203	n
ENSG00000188070	0.0318855	0.327456	C11orf95	n
ENSG00000188242	0	0.0968987	CTD-2228K2.5	n
ENSG00000188372	0.257742	NA	ZP3	y
ENSG00000188825	0.00335242	0.204081	LINC00910	n
ENSG00000188986	4.89664e-06	0.0610859	NELFB	n
ENSG00000189091	0.000447432	0.148406	SF3B3	n
ENSG00000189143	0.027505	0.103643	CLDN4	n
ENSG00000196155	1.85312e-05	0.0669707	PLEKHG4	n
ENSG00000196378	0.0194144	0.101745	ZNF34	n
ENSG00000196411	0.000143312	0.042181	EPHB4	y
ENSG00000196517	0.00503288	0.0861615	SLC6A9	y
ENSG00000196700	0.000301573	0.042181	ZNF512B	n
ENSG00000197093	0.107619	NA	GAL3ST4	y
ENSG00000197111	0.000613612	0.0915935	PCBP2	y
ENSG00000197119	0	0.0239115	SLC25A29	n
ENSG00000197283	0.00102574	0.103924	SYNGAP1	y
ENSG00000197457	1.31633e-05	0.0782035	STMN3	n
ENSG00000197562	3.03396e-05	0.0640965	RAB40C	n
ENSG00000197858	0	0.042181	GPAA1	n
ENSG00000197879	0	0.0308428	MYO1C	y
ENSG00000198198	0.128369	NA	SZT2	y
ENSG00000198246	0.0712386	NA	SLC29A3	n
ENSG00000198752	0.0290439	0.0440009	CDC42BPB	n
ENSG00000203722	0.00286097	0.267137	RAET1G	n
ENSG00000203896	0.117819	NA	LIME1	n
ENSG00000203993	0	0.0127563	C9orf37	n
ENSG00000204160	0.0813815	NA	ZDHHC18	y
ENSG00000204228	0.0187514	0.464514	HSD17B8	y
ENSG00000204231	0.00555724	0.135788	RXRB	y
ENSG00000204237	0.0156698	0.133432	OXLD1	n
ENSG00000204315	0.0190527	0.103643	FKBPL	n
ENSG00000204316	0.139864	NA	MRPL38	y
ENSG00000204356	0.0117964	0.0775986	NELFE	n
ENSG00000204366	0.00011799	0.105732	ZBTB12	n
ENSG00000204371	0	0.114331	EHMT2	n
ENSG00000204394	0	0.0610859	VARS	n
ENSG00000204410	0.0477499	0.114331	MSH5	n
ENSG00000204444	0.00167219	0.0308428	APOM	n
ENSG00000204463	0	0.0870105	BAG6	n
ENSG00000204469	0.000550979	0.0696015	PRRC2A	n
ENSG00000204839	1.44989e-05	0.0610859	MROH6	n
ENSG00000205090	0.0078676	0.0782035	TMEM240	n
ENSG00000205309	0.00109064	0.15957	NT5M	y
ENSG00000212864	0.118924	NA	RNF208	n
ENSG00000213337	0.00076844	0.065715	ANKRD39	n
ENSG00000213420	0.64553	NA	GPC2	y
ENSG00000213563	0.00923505	0.15453	C8orf82	n
ENSG00000213654	0	0.0648669	GPSM3	n
ENSG00000213672	0.000202057	0.0651123	NCKIPSD	y
ENSG00000213676	1.94148e-05	0.0440009	ATF6B	n
ENSG00000213930	0.211623	NA	GALT	y
ENSG00000214063	0.00105781	0.0473808	TSPAN4	n
ENSG00000214140	0.0294631	0.0696015	PRCD	y
ENSG00000218510	0.00142335	0.270982	LINC00339	y
ENSG00000221829	0.000171688	0.114331	FANCG	y
ENSG00000221838	0	0.0620956	AP4M1	y
ENSG00000223501	0	0.042181	VPS52	y
ENSG00000225663	0.00569485	0.0974081	FAM195B	n
ENSG00000231500	0.012856	0.437954	RPS18	y
ENSG00000234745	0.218177	NA	HLA-B	n
ENSG00000235098	0.000916841	0.0935179	ANKRD65	n
ENSG00000237441	0.000309567	0.0582537	RGL2	y
ENSG00000238227	0.00490812	0.0630343	C9orf69	n
ENSG00000240771	0.032966	0.583215	ARHGEF25	y
ENSG00000241404	0.211623	NA	EGFL8	n
ENSG00000247596	0.000301573	0.144337	TWF2	n
ENSG00000248333	1.73006e-05	0.0651123	CDK11B	n
ENSG00000256525	0.15605	NA	POLG2	y
ENSG00000258366	0.0139895	0.15707	RTEL1	n
ENSG00000259431	0	0.0782035	THTPA	y
ENSG00000269554	0.012298	0.0452196	AL590822.2	y
