# Supplementary material for: Increased body mass index is linked to systemic inflammation through altered chromatin co-accessibility in human preadipocytes
Source: Nat Commun. 2023 Jul 14;14:4214. doi: 10.1038/s41467-023-39919-y (PMC10349101; doi:10.1038/s41467-023-39919-y)
Supplement: Supplementary file 10 — Supplementary Data 8 [file 41467_2023_39919_MOESM10_ESM.xlsx]

## Sheet: Sheet 1 - clust1blackModDEgenes
Supplementary Data 8. ATAC-seq peak correlations with the 52 black co-expression module DE genes in the reprogrammed cluster 1 A compartments (for description of the parameters, please see the Supplementary Data file).
Ensembl ID	A compartment	ATAC peak	Spearman's rho	FDR	Gene symbol
ENSG00000269554	chr1_compA_bin3	Peak_206	0.830753	0.00279972	AL590822.2
ENSG00000111077	chr12_compA_bin30	Peak_41086	0.651187	0.0810866	TENC1
ENSG00000111077	chr12_compA_bin30	Peak_41096	0.688338	0.0589259	TENC1
ENSG00000111077	chr12_compA_bin30	Peak_41094	0.857585	0	TENC1
ENSG00000111077	chr12_compA_bin30	Peak_41092	0.671827	0.0682235	TENC1
ENSG00000111077	chr12_compA_bin30	Peak_41128	-0.671827	0.0682235	TENC1
ENSG00000111077	chr12_compA_bin30	Peak_41157	0.636739	0.0912085	TENC1
ENSG00000111077	chr12_compA_bin30	Peak_41145	0.644995	0.082397	TENC1
ENSG00000111077	chr12_compA_bin30	Peak_41109	0.721362	0.0449912	TENC1
ENSG00000111077	chr12_compA_bin30	Peak_41110	0.708978	0.0508154	TENC1
ENSG00000111077	chr12_compA_bin30	Peak_41104	0.812178	0.00971451	TENC1
ENSG00000111077	chr12_compA_bin30	Peak_41107	0.624355	0.0991677	TENC1
ENSG00000111077	chr12_compA_bin30	Peak_41135	0.742002	0.0366389	TENC1
ENSG00000139637	chr12_compA_bin30	Peak_41135	0.698658	0.0548238	C12orf10
ENSG00000139637	chr12_compA_bin30	Peak_41094	0.632611	0.0941381	C12orf10
ENSG00000139637	chr12_compA_bin30	Peak_41145	0.686275	0.0589259	C12orf10
ENSG00000139637	chr12_compA_bin30	Peak_41104	0.653251	0.0810866	C12orf10
ENSG00000139637	chr12_compA_bin30	Peak_41127	0.653251	0.0810866	C12orf10
ENSG00000139637	chr12_compA_bin30	Peak_41169	0.649123	0.0810866	C12orf10
ENSG00000167779	chr12_compA_bin30	Peak_41086	0.659443	0.0744687	IGFBP6
ENSG00000167779	chr12_compA_bin30	Peak_41090	0.675955	0.0652205	IGFBP6
ENSG00000167779	chr12_compA_bin30	Peak_41109	0.622291	0.0991677	IGFBP6
ENSG00000167779	chr12_compA_bin30	Peak_41128	-0.729618	0.04044	IGFBP6
ENSG00000167779	chr12_compA_bin30	Peak_41104	0.78741	0.023625	IGFBP6
ENSG00000167779	chr12_compA_bin30	Peak_41100	-0.750258	0.035603	IGFBP6
ENSG00000167779	chr12_compA_bin30	Peak_41092	0.682147	0.0611753	IGFBP6
ENSG00000167779	chr12_compA_bin30	Peak_41110	0.855521	0	IGFBP6
ENSG00000167779	chr12_compA_bin30	Peak_41096	0.690402	0.0589259	IGFBP6
ENSG00000167779	chr12_compA_bin30	Peak_41094	0.826625	0.00441479	IGFBP6
ENSG00000167779	chr12_compA_bin30	Peak_41107	0.686275	0.0589259	IGFBP6
ENSG00000167779	chr12_compA_bin30	Peak_41123	0.663571	0.0728297	IGFBP6
ENSG00000167779	chr12_compA_bin30	Peak_41113	0.634675	0.0926562	IGFBP6
ENSG00000167779	chr12_compA_bin30	Peak_41127	0.680083	0.06191	IGFBP6
ENSG00000167779	chr12_compA_bin30	Peak_41135	0.822497	0.00608457	IGFBP6
ENSG00000167779	chr12_compA_bin30	Peak_41165	0.661507	0.0729868	IGFBP6
ENSG00000167779	chr12_compA_bin30	Peak_41114	0.739938	0.0366389	IGFBP6
ENSG00000172819	chr12_compA_bin30	Peak_41104	0.647059	0.0811048	RARG
ENSG00000172819	chr12_compA_bin30	Peak_41117	0.622291	0.0991677	RARG
ENSG00000172819	chr12_compA_bin30	Peak_41107	0.665635	0.0718499	RARG
ENSG00000172819	chr12_compA_bin30	Peak_41110	0.678019	0.0635475	RARG
ENSG00000172819	chr12_compA_bin30	Peak_41092	0.748194	0.035603	RARG
ENSG00000172819	chr12_compA_bin30	Peak_41135	0.622291	0.0991677	RARG
ENSG00000172819	chr12_compA_bin30	Peak_41159	0.70485	0.0518035	RARG
ENSG00000070444	chr17_compA_bin1	Peak_71379	0.665635	0.0718499	MNT
ENSG00000070444	chr17_compA_bin1	Peak_71480	-0.628483	0.0972042	MNT
ENSG00000070444	chr17_compA_bin1	Peak_71364	-0.839009	0	MNT
ENSG00000070444	chr17_compA_bin1	Peak_71497	0.663571	0.0728297	MNT
ENSG00000070444	chr17_compA_bin1	Peak_71579	0.783282	0.023625	MNT
ENSG00000070444	chr17_compA_bin1	Peak_71421	0.717234	0.0477263	MNT
ENSG00000070444	chr17_compA_bin1	Peak_71348	0.803922	0.0129135	MNT
ENSG00000132376	chr17_compA_bin1	Peak_71447*	0.801858	0.0136003	INPP5K
ENSG00000132376	chr17_compA_bin1	Peak_71511	0.692466	0.0586184	INPP5K
ENSG00000132376	chr17_compA_bin1	Peak_71440	0.812178	0.00971451	INPP5K
ENSG00000132376	chr17_compA_bin1	Peak_71422*	0.843137	0	INPP5K
ENSG00000132376	chr17_compA_bin1	Peak_71415	0.770898	0.0280061	INPP5K
ENSG00000132376	chr17_compA_bin1	Peak_71487	0.805986	0.0122402	INPP5K
ENSG00000132376	chr17_compA_bin1	Peak_71348	0.711042	0.0501241	INPP5K
ENSG00000132376	chr17_compA_bin1	Peak_71349	0.649123	0.0810866	INPP5K
ENSG00000132376	chr17_compA_bin1	Peak_71424*	-0.713106	0.0489287	INPP5K
ENSG00000132376	chr17_compA_bin1	Peak_71457	0.628483	0.0972042	INPP5K
ENSG00000132376	chr17_compA_bin1	Peak_71490	0.783282	0.023625	INPP5K
ENSG00000132376	chr17_compA_bin1	Peak_71418	0.729618	0.04044	INPP5K
ENSG00000132376	chr17_compA_bin1	Peak_71513	0.661507	0.0729868	INPP5K
ENSG00000132376	chr17_compA_bin1	Peak_71497	0.686275	0.0589259	INPP5K
ENSG00000132376	chr17_compA_bin1	Peak_71531	0.651187	0.0810866	INPP5K
ENSG00000132376	chr17_compA_bin1	Peak_71433	0.713106	0.0489287	INPP5K
ENSG00000132376	chr17_compA_bin1	Peak_71410	0.708978	0.0508154	INPP5K
ENSG00000132376	chr17_compA_bin1	Peak_71582	0.706914	0.0510294	INPP5K
ENSG00000132376	chr17_compA_bin1	Peak_71491	0.651187	0.0810866	INPP5K
ENSG00000132376	chr17_compA_bin1	Peak_71423*	0.832817	0.00209808	INPP5K
ENSG00000132376	chr17_compA_bin1	Peak_71319	0.651187	0.0810866	INPP5K
ENSG00000132376	chr17_compA_bin1	Peak_71537	0.754386	0.0353558	INPP5K
ENSG00000132376	chr17_compA_bin1	Peak_71367	0.698658	0.0548238	INPP5K
ENSG00000132376	chr17_compA_bin1	Peak_71492	0.622291	0.0991677	INPP5K
ENSG00000132376	chr17_compA_bin1	Peak_71427*	0.72549	0.0418568	INPP5K
ENSG00000132376	chr17_compA_bin1	Peak_71552	0.768834	0.0280061	INPP5K
ENSG00000132376	chr17_compA_bin1	Peak_71522	0.665635	0.0718499	INPP5K
ENSG00000132376	chr17_compA_bin1	Peak_71380	0.754386	0.0353558	INPP5K
ENSG00000132376	chr17_compA_bin1	Peak_71507	0.632611	0.0941381	INPP5K
ENSG00000132376	chr17_compA_bin1	Peak_71535	0.859649	0	INPP5K
ENSG00000132376	chr17_compA_bin1	Peak_71493	0.700722	0.0539516	INPP5K
ENSG00000141258	chr17_compA_bin1	Peak_71492	0.700722	0.0539516	SGSM2
ENSG00000141258	chr17_compA_bin1	Peak_71423	0.742002	0.0366389	SGSM2
ENSG00000141258	chr17_compA_bin1	Peak_71368	-0.640867	0.0863004	SGSM2
ENSG00000141258	chr17_compA_bin1	Peak_71569	0.692466	0.0586184	SGSM2
ENSG00000141258	chr17_compA_bin1	Peak_71319	0.634675	0.0926562	SGSM2
ENSG00000141258	chr17_compA_bin1	Peak_71531	0.688338	0.0589259	SGSM2
ENSG00000141258	chr17_compA_bin1	Peak_71448	0.624355	0.0991677	SGSM2
ENSG00000141258	chr17_compA_bin1	Peak_71415	0.661507	0.0729868	SGSM2
ENSG00000141258	chr17_compA_bin1	Peak_71497	0.622291	0.0991677	SGSM2
ENSG00000141258	chr17_compA_bin1	Peak_71493	0.640867	0.0863004	SGSM2
ENSG00000141258	chr17_compA_bin1	Peak_71543	0.624355	0.0991677	SGSM2
ENSG00000141258	chr17_compA_bin1	Peak_71490	0.634675	0.0926562	SGSM2
ENSG00000141258	chr17_compA_bin1	Peak_71380	0.688338	0.0589259	SGSM2
ENSG00000159842	chr17_compA_bin1	Peak_71569	0.624355	0.0991677	ABR
ENSG00000159842	chr17_compA_bin1	Peak_71423	0.630547	0.0965158	ABR
ENSG00000159842	chr17_compA_bin1	Peak_71323	-0.626419	0.0987885	ABR
ENSG00000159842	chr17_compA_bin1	Peak_71492	0.739938	0.0366389	ABR
ENSG00000159842	chr17_compA_bin1	Peak_71511	0.700722	0.0539516	ABR
ENSG00000159842	chr17_compA_bin1	Peak_71497	0.70485	0.0518035	ABR
ENSG00000159842	chr17_compA_bin1	Peak_71458	0.688338	0.0589259	ABR
ENSG00000159842	chr17_compA_bin1	Peak_71513	0.692466	0.0586184	ABR
ENSG00000159842	chr17_compA_bin1	Peak_71457	0.671827	0.0682235	ABR
ENSG00000159842	chr17_compA_bin1	Peak_71422	0.630547	0.0965158	ABR
ENSG00000159842	chr17_compA_bin1	Peak_71448	0.680083	0.06191	ABR
ENSG00000159842	chr17_compA_bin1	Peak_71367	0.754386	0.0353558	ABR
ENSG00000159842	chr17_compA_bin1	Peak_71582	0.719298	0.0466213	ABR
ENSG00000159842	chr17_compA_bin1	Peak_71348	0.686275	0.0589259	ABR
ENSG00000167716	chr17_compA_bin1	Peak_71318	0.69453	0.0581604	WDR81
ENSG00000167716	chr17_compA_bin1	Peak_71507	0.634675	0.0926562	WDR81
ENSG00000167716	chr17_compA_bin1	Peak_71424	-0.733746	0.04044	WDR81
ENSG00000167716	chr17_compA_bin1	Peak_71449	0.628483	0.0972042	WDR81
ENSG00000167716	chr17_compA_bin1	Peak_71323	-0.698658	0.0548238	WDR81
ENSG00000167716	chr17_compA_bin1	Peak_71337	0.622291	0.0991677	WDR81
ENSG00000167716	chr17_compA_bin1	Peak_71433	0.73581	0.0394504	WDR81
ENSG00000167716	chr17_compA_bin1	Peak_71497	0.748194	0.035603	WDR81
ENSG00000167716	chr17_compA_bin1	Peak_71571	0.669763	0.0691033	WDR81
ENSG00000167716	chr17_compA_bin1	Peak_71348	0.678019	0.0635475	WDR81
ENSG00000167716	chr17_compA_bin1	Peak_71444	0.653251	0.0810866	WDR81
ENSG00000167716	chr17_compA_bin1	Peak_71448	0.841073	0	WDR81
ENSG00000167716	chr17_compA_bin1	Peak_71492	0.665635	0.0718499	WDR81
ENSG00000167716	chr17_compA_bin1	Peak_71362	0.622291	0.0991677	WDR81
ENSG00000167716	chr17_compA_bin1	Peak_71538	0.717234	0.0477263	WDR81
ENSG00000167716	chr17_compA_bin1	Peak_71457	0.628483	0.0972042	WDR81
ENSG00000167716	chr17_compA_bin1	Peak_71419	0.644995	0.082397	WDR81
ENSG00000167716	chr17_compA_bin1	Peak_71367	0.779154	0.0254456	WDR81
ENSG00000167716	chr17_compA_bin1	Peak_71505	0.647059	0.0811048	WDR81
ENSG00000167716	chr17_compA_bin1	Peak_71423	0.702786	0.0531139	WDR81
ENSG00000167716	chr17_compA_bin1	Peak_71511	0.640867	0.0863004	WDR81
ENSG00000197879	chr17_compA_bin1	Peak_71348	0.810114	0.0103531	MYO1C
ENSG00000197879	chr17_compA_bin1	Peak_71444	0.661507	0.0729868	MYO1C
ENSG00000197879	chr17_compA_bin1	Peak_71415	0.632611	0.0941381	MYO1C
ENSG00000197879	chr17_compA_bin1	Peak_71399	0.772962	0.027519	MYO1C
ENSG00000197879	chr17_compA_bin1	Peak_71418	0.760578	0.0341417	MYO1C
ENSG00000197879	chr17_compA_bin1	Peak_71433	0.644995	0.082397	MYO1C
ENSG00000197879	chr17_compA_bin1	Peak_71349	0.779154	0.0254456	MYO1C
ENSG00000197879	chr17_compA_bin1	Peak_71423	0.663571	0.0728297	MYO1C
ENSG00000197879	chr17_compA_bin1	Peak_71531	0.768834	0.0280061	MYO1C
ENSG00000197879	chr17_compA_bin1	Peak_71497	0.711042	0.0501241	MYO1C
ENSG00000197879	chr17_compA_bin1	Peak_71424	-0.706914	0.0510294	MYO1C
ENSG00000197879	chr17_compA_bin1	Peak_71419	0.669763	0.0691033	MYO1C
ENSG00000197879	chr17_compA_bin1	Peak_71364	-0.729618	0.04044	MYO1C
ENSG00000197879	chr17_compA_bin1	Peak_71538	0.750258	0.035603	MYO1C
ENSG00000197879	chr17_compA_bin1	Peak_71569	0.690402	0.0589259	MYO1C
ENSG00000197879	chr17_compA_bin1	Peak_71422	0.71517	0.0483066	MYO1C
ENSG00000197879	chr17_compA_bin1	Peak_71441	0.706914	0.0510294	MYO1C
ENSG00000197879	chr17_compA_bin1	Peak_71579	0.647059	0.0811048	MYO1C
ENSG00000197879	chr17_compA_bin1	Peak_71534	0.72549	0.0418568	MYO1C
ENSG00000197879	chr17_compA_bin1	Peak_71490	0.649123	0.0810866	MYO1C
ENSG00000131899	chr17_compA_bin12	Peak_72820	0.758514	0.0353548	LLGL1
ENSG00000131899	chr17_compA_bin12	Peak_72897	0.74613	0.0356136	LLGL1
ENSG00000131899	chr17_compA_bin12	Peak_72827	0.857585	0	LLGL1
ENSG00000131899	chr17_compA_bin12	Peak_72902	0.626419	0.0987885	LLGL1
ENSG00000131899	chr17_compA_bin12	Peak_72828	0.651187	0.0810866	LLGL1
ENSG00000131899	chr17_compA_bin12	Peak_72833	0.665635	0.0718499	LLGL1
ENSG00000131899	chr17_compA_bin12	Peak_72867	0.680083	0.06191	LLGL1
ENSG00000131899	chr17_compA_bin12	Peak_72840	0.71517	0.0483066	LLGL1
ENSG00000131899	chr17_compA_bin12	Peak_72854	0.731682	0.04044	LLGL1
ENSG00000131899	chr17_compA_bin12	Peak_72954	0.775026	0.0273733	LLGL1
ENSG00000131899	chr17_compA_bin12	Peak_72928	0.75645	0.0353558	LLGL1
ENSG00000131899	chr17_compA_bin12	Peak_72877	0.688338	0.0589259	LLGL1
ENSG00000131899	chr17_compA_bin12	Peak_72881	0.626419	0.0987885	LLGL1
ENSG00000131899	chr17_compA_bin12	Peak_72892	0.624355	0.0991677	LLGL1
ENSG00000131899	chr17_compA_bin12	Peak_72952	0.816305	0.00901692	LLGL1
ENSG00000131899	chr17_compA_bin12	Peak_72911	0.702786	0.0531139	LLGL1
ENSG00000131899	chr17_compA_bin12	Peak_72965	0.760578	0.0341417	LLGL1
ENSG00000177731	chr17_compA_bin12	Peak_72833	0.628483	0.0972042	FLII
ENSG00000177731	chr17_compA_bin12	Peak_72897	0.727554	0.0413989	FLII
ENSG00000177731	chr17_compA_bin12	Peak_72820	0.661507	0.0729868	FLII
ENSG00000177731	chr17_compA_bin12	Peak_72928	0.744066	0.0366389	FLII
ENSG00000177731	chr17_compA_bin12	Peak_72952	0.748194	0.035603	FLII
ENSG00000177731	chr17_compA_bin12	Peak_72854	0.632611	0.0941381	FLII
ENSG00000177731	chr17_compA_bin12	Peak_72954	0.74613	0.0356136	FLII
ENSG00000177731	chr17_compA_bin12	Peak_72827	0.772962	0.027519	FLII
ENSG00000177731	chr17_compA_bin12	Peak_72965	0.642931	0.0845346	FLII
ENSG00000223501	chr6_compA_bin26	Peak_155119	-0.713106	0.0489287	VPS52
ENSG00000223501	chr6_compA_bin26	Peak_155145	0.880289	0	VPS52
ENSG00000223501	chr6_compA_bin26	Peak_155146	-0.843137	0	VPS52
ENSG00000223501	chr6_compA_bin26	Peak_155177	0.684211	0.0591652	VPS52
ENSG00000223501	chr6_compA_bin26	Peak_155150	0.649123	0.0810866	VPS52
ENSG00000223501	chr6_compA_bin26	Peak_155166	0.661507	0.0729868	VPS52
ENSG00000223501	chr6_compA_bin26	Peak_155174	0.684211	0.0591652	VPS52
ENSG00000223501	chr6_compA_bin26	Peak_155195	0.752322	0.035603	VPS52
ENSG00000223501	chr6_compA_bin26	Peak_155184	0.642931	0.0845346	VPS52
ENSG00000223501	chr6_compA_bin26	Peak_155187	0.649123	0.0810866	VPS52
ENSG00000223501	chr6_compA_bin26	Peak_155193	0.69453	0.0581604	VPS52
ENSG00000223501	chr6_compA_bin26	Peak_155217	0.688338	0.0589259	VPS52
ENSG00000223501	chr6_compA_bin26	Peak_155196	0.626419	0.0987885	VPS52
ENSG00000223501	chr6_compA_bin26	Peak_155198	0.638803	0.0885183	VPS52
ENSG00000237441	chr6_compA_bin26	Peak_155206	0.680083	0.06191	RGL2
ENSG00000237441	chr6_compA_bin26	Peak_155146	-0.73581	0.0394504	RGL2
ENSG00000237441	chr6_compA_bin26	Peak_155217	0.768834	0.0280061	RGL2
ENSG00000106330	chr7_compA_bin52	Peak_170806	-0.729618	0.04044	MOSPD3
ENSG00000106330	chr7_compA_bin52	Peak_170780	0.649123	0.0810866	MOSPD3
ENSG00000106330	chr7_compA_bin52	Peak_170827	0.651187	0.0810866	MOSPD3
ENSG00000106330	chr7_compA_bin52	Peak_170787	0.783282	0.023625	MOSPD3
ENSG00000106330	chr7_compA_bin52	Peak_170822	-0.667699	0.0713582	MOSPD3
ENSG00000106330	chr7_compA_bin52	Peak_170840	0.75645	0.0353558	MOSPD3
ENSG00000106330	chr7_compA_bin52	Peak_170801	0.785346	0.023625	MOSPD3
ENSG00000106330	chr7_compA_bin52	Peak_170830	0.671827	0.0682235	MOSPD3
ENSG00000106330	chr7_compA_bin52	Peak_170865	0.731682	0.04044	MOSPD3
ENSG00000106330	chr7_compA_bin52	Peak_170862	0.649123	0.0810866	MOSPD3
ENSG00000106330	chr7_compA_bin52	Peak_170839	0.706914	0.0510294	MOSPD3
ENSG00000106333	chr7_compA_bin52	Peak_170778	0.739938	0.0366389	PCOLCE
ENSG00000106333	chr7_compA_bin52	Peak_170827	0.692466	0.0586184	PCOLCE
ENSG00000106333	chr7_compA_bin52	Peak_170865	0.669763	0.0691033	PCOLCE
ENSG00000106333	chr7_compA_bin52	Peak_170782	0.708978	0.0508154	PCOLCE
ENSG00000106333	chr7_compA_bin52	Peak_170787	0.622291	0.0991677	PCOLCE
ENSG00000106333	chr7_compA_bin52	Peak_170786	-0.686275	0.0589259	PCOLCE
ENSG00000106333	chr7_compA_bin52	Peak_170801	0.77709	0.0263957	PCOLCE
ENSG00000106333	chr7_compA_bin52	Peak_170839	0.727554	0.0413989	PCOLCE
ENSG00000106333	chr7_compA_bin52	Peak_170824	0.663571	0.0728297	PCOLCE
ENSG00000106333	chr7_compA_bin52	Peak_170800	-0.748194	0.035603	PCOLCE
ENSG00000106333	chr7_compA_bin52	Peak_170840	0.814241	0.00964977	PCOLCE
ENSG00000106333	chr7_compA_bin52	Peak_170810	0.622291	0.0991677	PCOLCE
ENSG00000176125	chr7_compA_bin52	Peak_170860	0.622291	0.0991677	UFSP1
ENSG00000176125	chr7_compA_bin52	Peak_170800	-0.690402	0.0589259	UFSP1
ENSG00000176125	chr7_compA_bin52	Peak_170798	-0.649123	0.0810866	UFSP1
ENSG00000176125	chr7_compA_bin52	Peak_170831	-0.647059	0.0811048	UFSP1
ENSG00000196411	chr7_compA_bin52	Peak_170798	-0.739938	0.0366389	EPHB4
ENSG00000196411	chr7_compA_bin52	Peak_170789	0.723426	0.0434033	EPHB4
ENSG00000196411	chr7_compA_bin52	Peak_170858	0.628483	0.0972042	EPHB4
ENSG00000196411	chr7_compA_bin52	Peak_170800	-0.638803	0.0885183	EPHB4
ENSG00000196411	chr7_compA_bin52	Peak_170812	-0.644995	0.082397	EPHB4
ENSG00000221838	chr7_compA_bin52	Peak_170858	0.71517	0.0483066	AP4M1
ENSG00000221838	chr7_compA_bin52	Peak_170782	0.684211	0.0591652	AP4M1
ENSG00000221838	chr7_compA_bin52	Peak_170786	-0.72549	0.0418568	AP4M1
ENSG00000221838	chr7_compA_bin52	Peak_170801	0.729618	0.04044	AP4M1
ENSG00000221838	chr7_compA_bin52	Peak_170800	-0.696594	0.0567249	AP4M1
ENSG00000221838	chr7_compA_bin52	Peak_170787	0.669763	0.0691033	AP4M1
ENSG00000221838	chr7_compA_bin52	Peak_170778	0.675955	0.0652205	AP4M1
ENSG00000221838	chr7_compA_bin52	Peak_170862	0.653251	0.0810866	AP4M1
ENSG00000221838	chr7_compA_bin52	Peak_170839	0.74613	0.0356136	AP4M1
ENSG00000221838	chr7_compA_bin52	Peak_170865	0.684211	0.0591652	AP4M1
ENSG00000221838	chr7_compA_bin52	Peak_170810	0.686275	0.0589259	AP4M1
ENSG00000221838	chr7_compA_bin52	Peak_170840	0.832817	0.00209808	AP4M1
ENSG00000107140	chr9_compA_bin20	Peak_186419	-0.647059	0.0811048	TESK1
ENSG00000107140	chr9_compA_bin20	Peak_186428	0.659443	0.0744687	TESK1
ENSG00000107140	chr9_compA_bin20	Peak_186453	0.684211	0.0591652	TESK1
ENSG00000107140	chr9_compA_bin20	Peak_186461	0.731682	0.04044	TESK1
ENSG00000107140	chr9_compA_bin20	Peak_186485	-0.647059	0.0811048	TESK1
ENSG00000107140	chr9_compA_bin20	Peak_186504	0.671827	0.0682235	TESK1
ENSG00000107140	chr9_compA_bin20	Peak_186551	-0.70485	0.0518035	TESK1
ENSG00000107140	chr9_compA_bin20	Peak_186566	0.659443	0.0744687	TESK1
ENSG00000107140	chr9_compA_bin20	Peak_186579	0.750258	0.035603	TESK1
ENSG00000107140	chr9_compA_bin20	Peak_186629	0.742002	0.0366389	TESK1
ENSG00000107140	chr9_compA_bin20	Peak_186667	-0.647059	0.0811048	TESK1
