# Supplementary material for: Increased body mass index is linked to systemic inflammation through altered chromatin co-accessibility in human preadipocytes
Source: Nat Commun. 2023 Jul 14;14:4214. doi: 10.1038/s41467-023-39919-y (PMC10349101; doi:10.1038/s41467-023-39919-y)
Supplement: Supplementary file 12 — Source Data [file 41467_2023_39919_MOESM12_ESM.zip]

Archive with 2 entries (2 files):
- SourceData062823_compressedV2.xlsx
- __MACOSX/._SourceData062823_compressedV2.xlsx
