# Supplementary material for: Increased body mass index is linked to systemic inflammation through altered chromatin co-accessibility in human preadipocytes
Source: Nat Commun. 2023 Jul 14;14:4214. doi: 10.1038/s41467-023-39919-y (PMC10349101; doi:10.1038/s41467-023-39919-y)
Supplement: Supplementary file 12 — Source Data [file 41467_2023_39919_MOESM12_ESM.zip › SourceData062823_compressedV2.xlsx]

## Sheet: Figure1A
chr	start	end	bin	eigen	compType
1	700000	800000	bin_8	-0.0257339	A
1	800000	900000	bin_9	-0.0139575	A
1	900000	1000000	bin_10	-0.00365447	A
1	1000000	1100000	bin_11	0.0021929	B
1	1100000	1200000	bin_12	-0.00333345	A
1	1200000	1300000	bin_13	-0.0157293	A
1	1300000	1400000	bin_14	-0.0232211	A
1	1400000	1500000	bin_15	-0.0247718	A
1	1500000	1600000	bin_16	-0.0240359	A
1	1600000	1700000	bin_17	-0.024501	A
1	1700000	1800000	bin_18	-0.024326	A
1	1800000	1900000	bin_19	-0.0237831	A
1	1900000	2000000	bin_20	-0.0100245	A
1	2000000	2100000	bin_21	0.000629145	B
1	2100000	2200000	bin_22	-0.00281316	A
1	2200000	2300000	bin_23	-0.015716	A
1	2300000	2400000	bin_24	-0.0234424	A
1	2400000	2500000	bin_25	-0.0166349	A
1	2500000	2600000	bin_26	-0.00556344	A
1	2600000	2700000	bin_27	0.00285184	B
1	2700000	2800000	bin_28	0.00977638	B
1	2800000	2900000	bin_29	0.0136538	B
1	2900000	3000000	bin_30	0.0179994	B
1	3000000	3100000	bin_31	0.0183709	B
1	3100000	3200000	bin_32	0.020177	B
1	3200000	3300000	bin_33	0.00364451	B
1	3300000	3400000	bin_34	0.00435991	B
1	3400000	3500000	bin_35	-0.00648822	A
1	3500000	3600000	bin_36	0.00832348	B
1	3600000	3700000	bin_37	0.0051211	B
1	3700000	3800000	bin_38	0.00741131	B
1	3800000	3900000	bin_39	-0.00843362	A
1	4000000	4100000	bin_41	-0.00452151	A
1	4100000	4200000	bin_42	0.00529593	B
1	4200000	4300000	bin_43	0.0224883	B
1	4300000	4400000	bin_44	0.0227327	B
1	4400000	4500000	bin_45	0.0244818	B
1	4500000	4600000	bin_46	0.0239386	B
1	4600000	4700000	bin_47	0.0269604	B
1	4700000	4800000	bin_48	0.0194684	B
1	4800000	4900000	bin_49	0.0202532	B
1	4900000	5000000	bin_50	0.0151641	B
1	5000000	5100000	bin_51	0.0209287	B
1	5100000	5200000	bin_52	0.0208061	B
1	5200000	5300000	bin_53	0.0245285	B
1	5300000	5400000	bin_54	0.0261671	B
1	5400000	5500000	bin_55	0.0260743	B
1	5500000	5600000	bin_56	0.0266174	B
1	5600000	5700000	bin_57	0.0211363	B
1	5700000	5800000	bin_58	0.0194028	B
1	5800000	5900000	bin_59	0.0197661	B
1	5900000	6000000	bin_60	0.0227719	B
1	6000000	6100000	bin_61	0.0141726	B
1	6100000	6200000	bin_62	0.00667082	B
1	6200000	6300000	bin_63	-0.00678634	A
1	6300000	6400000	bin_64	-0.00625403	A
1	6400000	6500000	bin_65	-0.0086293	A
1	6500000	6600000	bin_66	0.00176944	B
1	6600000	6700000	bin_67	-0.00708386	A
1	6700000	6800000	bin_68	-0.0101546	A
1	6800000	6900000	bin_69	-0.022891	A
1	6900000	7000000	bin_70	-0.0169509	A
1	7000000	7100000	bin_71	-0.0030116	A
1	7100000	7200000	bin_72	0.0152134	B
1	7200000	7300000	bin_73	0.0259513	B
1	7300000	7400000	bin_74	0.0117962	B
1	7400000	7500000	bin_75	0.00209079	B
1	7500000	7600000	bin_76	0.000585514	B
1	7600000	7700000	bin_77	0.0135118	B
1	7700000	7800000	bin_78	0.0178918	B
1	7800000	7900000	bin_79	0.00826822	B
1	7900000	8000000	bin_80	0.00647437	B
1	8000000	8100000	bin_81	-0.00741041	A
1	8100000	8200000	bin_82	-0.0109744	A
1	8200000	8300000	bin_83	-0.0189076	A
1	8300000	8400000	bin_84	-0.00625055	A
1	8400000	8500000	bin_85	-0.00416187	A
1	8500000	8600000	bin_86	-0.00514747	A
1	8600000	8700000	bin_87	0.000296385	B
1	8700000	8800000	bin_88	0.00975872	B
1	8800000	8900000	bin_89	0.00659271	B
1	8900000	9000000	bin_90	-0.0103318	A
1	9000000	9100000	bin_91	-0.0102945	A
1	9100000	9200000	bin_92	-0.00390553	A
1	9200000	9300000	bin_93	-0.0036393	A
1	9300000	9400000	bin_94	-0.0156258	A
1	9400000	9500000	bin_95	-0.0220931	A
1	9500000	9600000	bin_96	-0.0218303	A
1	9600000	9700000	bin_97	-0.019932	A
1	9700000	9800000	bin_98	-0.0203101	A
1	9800000	9900000	bin_99	-0.0188323	A
1	9900000	10000000	bin_100	-0.0148634	A
1	10000000	10100000	bin_101	-0.0156088	A
1	10100000	10200000	bin_102	-0.0093749	A
1	10200000	10300000	bin_103	-0.0168542	A
1	10300000	10400000	bin_104	-0.00916929	A
1	10400000	10500000	bin_105	-0.0145056	A
1	10500000	10600000	bin_106	-0.00826833	A
1	10600000	10700000	bin_107	-0.00340437	A
1	10700000	10800000	bin_108	0.00457462	B
1	10800000	10900000	bin_109	0.0168682	B
1	10900000	11000000	bin_110	0.0179023	B
1	11000000	11100000	bin_111	0.00785684	B
1	11100000	11200000	bin_112	-0.0104474	A
1	11200000	11300000	bin_113	-0.0198122	A
1	11300000	11400000	bin_114	-0.0205558	A
1	11400000	11500000	bin_115	-0.00262376	A
1	11500000	11600000	bin_116	0.00471463	B
1	11600000	11700000	bin_117	0.0211526	B
1	11700000	11800000	bin_118	0.0139112	B
1	11800000	11900000	bin_119	-0.000569251	A
1	11900000	12000000	bin_120	-0.00842326	A
1	12000000	12100000	bin_121	-0.0168228	A
1	12100000	12200000	bin_122	-0.0103757	A
1	12200000	12300000	bin_123	-0.019417	A
1	12300000	12400000	bin_124	-0.00356997	A
1	12400000	12500000	bin_125	0.00253994	B
1	12500000	12600000	bin_126	0.00803214	B
1	12600000	12700000	bin_127	-0.00834464	A
1	12700000	12800000	bin_128	-0.00656871	A
1	12800000	12900000	bin_129	0.00110644	B
1	12900000	13000000	bin_130	0.0148226	B
1	13100000	13200000	bin_132	0.00637116	B
1	13700000	13800000	bin_138	0.00629408	B
1	13800000	13900000	bin_139	0.00367845	B
1	13900000	14000000	bin_140	0.00504982	B
1	14000000	14100000	bin_141	-0.00586115	A
1	14100000	14200000	bin_142	-0.0138445	A
1	14200000	14300000	bin_143	-0.014466	A
1	14300000	14400000	bin_144	-0.00300484	A
1	14400000	14500000	bin_145	0.00875125	B
1	14500000	14600000	bin_146	0.0159462	B
1	14600000	14700000	bin_147	0.0104791	B
1	14700000	14800000	bin_148	0.00639716	B
1	14800000	14900000	bin_149	-0.000549465	A
1	14900000	15000000	bin_150	0.00670169	B
1	15000000	15100000	bin_151	0.012046	B
1	15100000	15200000	bin_152	0.0129814	B
1	15200000	15300000	bin_153	0.00272661	B
1	15300000	15400000	bin_154	-0.0037386	A
1	15400000	15500000	bin_155	0.000587934	B
1	15500000	15600000	bin_156	-0.00110048	A
1	15600000	15700000	bin_157	-0.00338874	A
1	15700000	15800000	bin_158	-0.00866424	A
1	15800000	15900000	bin_159	-0.00433539	A
1	15900000	16000000	bin_160	-0.00900613	A
1	16000000	16100000	bin_161	-0.00950354	A
1	16100000	16200000	bin_162	-0.01879	A
1	16200000	16300000	bin_163	-0.0196658	A
1	16300000	16400000	bin_164	-0.0169232	A
1	16400000	16500000	bin_165	-0.0086616	A
1	16500000	16600000	bin_166	-0.00471546	A
1	16600000	16700000	bin_167	-0.0157999	A
1	16700000	16800000	bin_168	-0.0172468	A
1	16800000	16900000	bin_169	-0.0065127	A
1	16900000	17000000	bin_170	0.00887685	B
1	17000000	17100000	bin_171	0.0163009	B
1	17100000	17200000	bin_172	0.0052541	B
1	17200000	17300000	bin_173	-0.00403756	A
1	17300000	17400000	bin_174	-0.0178969	A
1	17400000	17500000	bin_175	-0.0120074	A
1	17500000	17600000	bin_176	-0.00460424	A
1	17600000	17700000	bin_177	0.0117508	B
1	17700000	17800000	bin_178	0.00554771	B
1	17800000	17900000	bin_179	-0.00609375	A
1	17900000	18000000	bin_180	-0.0137832	A
1	18000000	18100000	bin_181	-0.0171578	A
1	18100000	18200000	bin_182	-0.0119731	A
1	18200000	18300000	bin_183	-0.0106289	A
1	18300000	18400000	bin_184	0.00349473	B
1	18400000	18500000	bin_185	0.0145462	B
1	18500000	18600000	bin_186	0.0234559	B
1	18600000	18700000	bin_187	0.0249367	B
1	18700000	18800000	bin_188	0.0231106	B
1	18800000	18900000	bin_189	0.0243186	B
1	18900000	19000000	bin_190	0.0253196	B
1	19000000	19100000	bin_191	0.0289058	B
1	19100000	19200000	bin_192	0.0268272	B
1	19200000	19300000	bin_193	0.0101019	B
1	19300000	19400000	bin_194	0.000816168	B
1	19400000	19500000	bin_195	-0.0121631	A
1	19500000	19600000	bin_196	-0.0143625	A
1	19600000	19700000	bin_197	-0.023235	A
1	19700000	19800000	bin_198	-0.0289237	A
1	19800000	19900000	bin_199	-0.0254214	A
1	19900000	20000000	bin_200	-0.0230785	A
1	20000000	20100000	bin_201	-0.0106461	A
1	20100000	20200000	bin_202	0.00153714	B
1	20200000	20300000	bin_203	0.00850948	B
1	20300000	20400000	bin_204	-0.00260279	A
1	20400000	20500000	bin_205	-0.00829469	A
1	20500000	20600000	bin_206	0.000180198	B
1	20600000	20700000	bin_207	0.0123996	B
1	20700000	20800000	bin_208	0.00449124	B
1	20800000	20900000	bin_209	-0.0146105	A
1	20900000	21000000	bin_210	-0.0203205	A
1	21000000	21100000	bin_211	-0.0158825	A
1	21100000	21200000	bin_212	-0.012333	A
1	21200000	21300000	bin_213	-0.00254736	A
1	21300000	21400000	bin_214	0.00513121	B
1	21400000	21500000	bin_215	0.0111836	B
1	21500000	21600000	bin_216	-0.00401786	A
1	21600000	21700000	bin_217	-0.0185864	A
1	21700000	21800000	bin_218	-0.0259751	A
1	21800000	21900000	bin_219	-0.0231512	A
1	21900000	22000000	bin_220	-0.0137365	A
1	22000000	22100000	bin_221	-2.3102e-05	A
1	22100000	22200000	bin_222	-0.00354853	A
1	22200000	22300000	bin_223	-0.0105825	A
1	22300000	22400000	bin_224	-0.0227832	A
1	22400000	22500000	bin_225	-0.0130165	A
1	22500000	22600000	bin_226	0.00147664	B
1	22600000	22700000	bin_227	0.0133129	B
1	22700000	22800000	bin_228	0.00880214	B
1	22800000	22900000	bin_229	0.0041067	B
1	22900000	23000000	bin_230	0.00513302	B
1	23000000	23100000	bin_231	0.00760574	B
1	23100000	23200000	bin_232	0.00804178	B
1	23200000	23300000	bin_233	0.00697829	B
1	23300000	23400000	bin_234	9.14121e-05	B
1	23400000	23500000	bin_235	-0.00522427	A
1	23500000	23600000	bin_236	-0.00697255	A
1	23600000	23700000	bin_237	-0.00921162	A
1	23700000	23800000	bin_238	-0.0145815	A
1	23800000	23900000	bin_239	-0.0283666	A
1	23900000	24000000	bin_240	-0.0216976	A
1	24000000	24100000	bin_241	-0.0178155	A
1	24100000	24200000	bin_242	-0.00906684	A
1	24200000	24300000	bin_243	-0.0035528	A
1	24300000	24400000	bin_244	-0.0045796	A
1	24400000	24500000	bin_245	0.00174276	B
1	24500000	24600000	bin_246	0.00530949	B
1	24600000	24700000	bin_247	0.0171847	B
1	24700000	24800000	bin_248	0.0163756	B
1	24800000	24900000	bin_249	0.00643757	B
1	24900000	25000000	bin_250	-0.0100078	A
1	25000000	25100000	bin_251	-0.0235724	A
1	25100000	25200000	bin_252	-0.0274783	A
1	25200000	25300000	bin_253	-0.0149169	A
1	25300000	25400000	bin_254	-0.000434347	A
1	25400000	25500000	bin_255	0.014648	B
1	25500000	25600000	bin_256	0.00512117	B
1	25600000	25700000	bin_257	-0.0012993	A
1	25700000	25800000	bin_258	-0.0152043	A
1	25800000	25900000	bin_259	-0.00270918	A
1	25900000	26000000	bin_260	-0.00610308	A
1	26000000	26100000	bin_261	-0.00629605	A
1	26100000	26200000	bin_262	-0.0176242	A
1	26200000	26300000	bin_263	-0.0219699	A
1	26300000	26400000	bin_264	-0.0122079	A
1	26400000	26500000	bin_265	-0.0102268	A
1	26500000	26600000	bin_266	-0.00792095	A
1	26600000	26700000	bin_267	-0.0185051	A
1	26700000	26800000	bin_268	-0.0147967	A
1	26800000	26900000	bin_269	-0.00681091	A
1	26900000	27000000	bin_270	-0.00671841	A
1	27000000	27100000	bin_271	-0.0172608	A
1	27100000	27200000	bin_272	-0.0266334	A
1	27200000	27300000	bin_273	-0.0271231	A
1	27300000	27400000	bin_274	-0.0256008	A
1	27400000	27500000	bin_275	-0.0218676	A
1	27500000	27600000	bin_276	-0.0120006	A
1	27600000	27700000	bin_277	-0.0105302	A
1	27700000	27800000	bin_278	-0.0142304	A
1	27800000	27900000	bin_279	-0.0215779	A
1	27900000	28000000	bin_280	-0.0226485	A
1	28000000	28100000	bin_281	-0.0217527	A
1	28100000	28200000	bin_282	-0.0206155	A
1	28200000	28300000	bin_283	-0.0160585	A
1	28300000	28400000	bin_284	0.00201322	B
1	28400000	28500000	bin_285	0.012771	B
1	28500000	28600000	bin_286	0.00968765	B
1	28600000	28700000	bin_287	0.00129058	B
1	28700000	28800000	bin_288	-0.00178034	A
1	28800000	28900000	bin_289	-0.00104099	A
1	28900000	29000000	bin_290	-0.0103196	A
1	29000000	29100000	bin_291	-0.0169974	A
1	29100000	29200000	bin_292	-0.00441921	A
1	29200000	29300000	bin_293	0.000122577	B
1	29300000	29400000	bin_294	0.00808841	B
1	29400000	29500000	bin_295	-0.0087629	A
1	29500000	29600000	bin_296	-0.0153465	A
1	29600000	29700000	bin_297	-0.0199004	A
1	29700000	29800000	bin_298	-0.0146531	A
1	29800000	29900000	bin_299	-0.000577873	A
1	30000000	30100000	bin_301	0.0034313	B
1	30100000	30200000	bin_302	0.00981066	B
1	30200000	30300000	bin_303	0.0118908	B
1	30300000	30400000	bin_304	0.0178884	B
1	30400000	30500000	bin_305	0.0269348	B
1	30500000	30600000	bin_306	0.0293455	B
1	30600000	30700000	bin_307	0.0214614	B
1	30700000	30800000	bin_308	0.0190816	B
1	30800000	30900000	bin_309	0.0151131	B
1	30900000	31000000	bin_310	0.0168656	B
1	31000000	31100000	bin_311	0.0183129	B
1	31100000	31200000	bin_312	0.00941323	B
1	31200000	31300000	bin_313	0.00119746	B
1	31300000	31400000	bin_314	-0.00778035	A
1	31400000	31500000	bin_315	0.000254179	B
1	31500000	31600000	bin_316	0.00356319	B
1	31600000	31700000	bin_317	-0.00272912	A
1	31700000	31800000	bin_318	-0.0116977	A
1	31800000	31900000	bin_319	-0.0199648	A
1	31900000	32000000	bin_320	-0.00495171	A
1	32000000	32100000	bin_321	0.00313955	B
1	32100000	32200000	bin_322	0.00221746	B
1	32200000	32300000	bin_323	-0.0142331	A
1	32300000	32400000	bin_324	-0.0230848	A
1	32400000	32500000	bin_325	-0.0230346	A
1	32500000	32600000	bin_326	-0.0254158	A
1	32600000	32700000	bin_327	-0.0277205	A
1	32700000	32800000	bin_328	-0.0186751	A
1	32800000	32900000	bin_329	-0.00980469	A
1	32900000	33000000	bin_330	-0.0072268	A
1	33000000	33100000	bin_331	-0.00744773	A
1	33100000	33200000	bin_332	-0.00969016	A
1	33200000	33300000	bin_333	-0.0155913	A
1	33300000	33400000	bin_334	-0.0140211	A
1	33400000	33500000	bin_335	-0.0132169	A
1	33500000	33600000	bin_336	-0.00997966	A
1	33600000	33700000	bin_337	-0.0120117	A
1	33700000	33800000	bin_338	-0.0171757	A
1	33800000	33900000	bin_339	-0.018557	A
1	33900000	34000000	bin_340	-0.0190115	A
1	34000000	34100000	bin_341	-0.00434367	A
1	34100000	34200000	bin_342	0.00892487	B
1	34200000	34300000	bin_343	0.0143553	B
1	34300000	34400000	bin_344	0.00869191	B
1	34400000	34500000	bin_345	0.00602923	B
1	34500000	34600000	bin_346	0.00337582	B
1	34600000	34700000	bin_347	0.00353418	B
1	34700000	34800000	bin_348	0.00922949	B
1	34800000	34900000	bin_349	0.0184742	B
1	34900000	35000000	bin_350	0.025009	B
1	35000000	35100000	bin_351	0.0275419	B
1	35100000	35200000	bin_352	0.0271278	B
1	35200000	35300000	bin_353	0.0279158	B
1	35300000	35400000	bin_354	0.0211967	B
1	35400000	35500000	bin_355	0.00445338	B
1	35500000	35600000	bin_356	-0.00693816	A
1	35600000	35700000	bin_357	-0.0163615	A
1	35700000	35800000	bin_358	-0.00967548	A
1	35800000	35900000	bin_359	0.00243824	B
1	35900000	36000000	bin_360	0.00729829	B
1	36000000	36100000	bin_361	0.00469018	B
1	36100000	36200000	bin_362	-0.011222	A
1	36200000	36300000	bin_363	-0.0198438	A
1	36300000	36400000	bin_364	-0.0253474	A
1	36400000	36500000	bin_365	-0.0194248	A
1	36500000	36600000	bin_366	-0.0160737	A
1	36600000	36700000	bin_367	-0.0172528	A
1	36700000	36800000	bin_368	-0.0238768	A
1	36800000	36900000	bin_369	-0.0272011	A
1	36900000	37000000	bin_370	-0.0196992	A
1	37000000	37100000	bin_371	-0.00320664	A
1	37100000	37200000	bin_372	0.0125951	B
1	37200000	37300000	bin_373	0.0221642	B
1	37300000	37400000	bin_374	0.0194936	B
1	37400000	37500000	bin_375	0.0226589	B
1	37500000	37600000	bin_376	0.026163	B
1	37600000	37700000	bin_377	0.0295817	B
1	37700000	37800000	bin_378	0.0296956	B
1	37800000	37900000	bin_379	0.0270366	B
1	37900000	38000000	bin_380	0.013312	B
1	38000000	38100000	bin_381	-0.00447068	A
1	38100000	38200000	bin_382	-0.0205134	A
1	38200000	38300000	bin_383	-0.0226571	A
1	38300000	38400000	bin_384	-0.020123	A
1	38400000	38500000	bin_385	-0.0217025	A
1	38500000	38600000	bin_386	-0.00931778	A
1	38600000	38700000	bin_387	0.00190279	B
1	38700000	38800000	bin_388	0.0214893	B
1	38800000	38900000	bin_389	0.0240198	B
1	38900000	39000000	bin_390	0.0272819	B
1	39000000	39100000	bin_391	0.0262809	B
1	39100000	39200000	bin_392	0.0213078	B
1	39200000	39300000	bin_393	0.0223735	B
1	39300000	39400000	bin_394	0.0119855	B
1	39400000	39500000	bin_395	0.00918254	B
1	39500000	39600000	bin_396	0.00084812	B
1	39600000	39700000	bin_397	0.00119502	B
1	39700000	39800000	bin_398	-0.000715112	A
1	39800000	39900000	bin_399	-0.0127344	A
1	39900000	40000000	bin_400	-0.0122983	A
1	40000000	40100000	bin_401	-0.0119683	A
1	40100000	40200000	bin_402	0.00540623	B
1	40200000	40300000	bin_403	0.0155816	B
1	40300000	40400000	bin_404	0.020927	B
1	40400000	40500000	bin_405	0.0117699	B
1	40500000	40600000	bin_406	-0.00427166	A
1	40600000	40700000	bin_407	-0.00715328	A
1	40700000	40800000	bin_408	-0.0088212	A
1	40800000	40900000	bin_409	-0.00108794	A
1	40900000	41000000	bin_410	-0.00267662	A
1	41000000	41100000	bin_411	0.0125123	B
1	41100000	41200000	bin_412	0.00792172	B
1	41200000	41300000	bin_413	0.00977934	B
1	41300000	41400000	bin_414	-0.00565387	A
1	41400000	41500000	bin_415	-0.00955829	A
1	41500000	41600000	bin_416	-0.0171486	A
1	41600000	41700000	bin_417	-0.00929074	A
1	41700000	41800000	bin_418	-0.00169514	A
1	41800000	41900000	bin_419	0.00115884	B
1	41900000	42000000	bin_420	0.00671419	B
1	42000000	42100000	bin_421	0.0098014	B
1	42100000	42200000	bin_422	0.00933957	B
1	42200000	42300000	bin_423	0.00401221	B
1	42300000	42400000	bin_424	0.0080477	B
1	42400000	42500000	bin_425	0.0182354	B
1	42500000	42600000	bin_426	0.0199605	B
1	42600000	42700000	bin_427	0.0234227	B
1	42700000	42800000	bin_428	0.0200915	B
1	42800000	42900000	bin_429	0.0169423	B
1	42900000	43000000	bin_430	0.00838459	B
1	43000000	43100000	bin_431	0.0144384	B
1	43100000	43200000	bin_432	0.00250115	B
1	43200000	43300000	bin_433	-0.00478263	A
1	43300000	43400000	bin_434	-0.0206853	A
1	43400000	43500000	bin_435	-0.0115854	A
1	43500000	43600000	bin_436	0.00435738	B
1	43600000	43700000	bin_437	0.00426366	B
1	43700000	43800000	bin_438	0.00759036	B
1	43800000	43900000	bin_439	-0.0126376	A
1	43900000	44000000	bin_440	-0.0107504	A
1	44000000	44100000	bin_441	-0.0095524	A
1	44100000	44200000	bin_442	-0.00781958	A
1	44200000	44300000	bin_443	-0.0072807	A
1	44300000	44400000	bin_444	-0.00967934	A
1	44400000	44500000	bin_445	-0.00843763	A
1	44500000	44600000	bin_446	0.00206873	B
1	44600000	44700000	bin_447	0.00368646	B
1	44700000	44800000	bin_448	0.00834832	B
1	44800000	44900000	bin_449	0.00764295	B
1	44900000	45000000	bin_450	0.0141274	B
1	45000000	45100000	bin_451	0.0183668	B
1	45100000	45200000	bin_452	0.00990419	B
1	45200000	45300000	bin_453	-0.00921711	A
1	45300000	45400000	bin_454	-0.0141489	A
1	45400000	45500000	bin_455	-0.017457	A
1	45500000	45600000	bin_456	0.00158498	B
1	45600000	45700000	bin_457	0.0130301	B
1	45700000	45800000	bin_458	0.0196966	B
1	45800000	45900000	bin_459	0.00287203	B
1	45900000	46000000	bin_460	-0.0127583	A
1	46000000	46100000	bin_461	-0.023931	A
1	46100000	46200000	bin_462	-0.0237642	A
1	46200000	46300000	bin_463	-0.0266784	A
1	46300000	46400000	bin_464	-0.00802829	A
1	46400000	46500000	bin_465	-1.02831e-05	A
1	46500000	46600000	bin_466	0.0172148	B
1	46600000	46700000	bin_467	0.011712	B
1	46700000	46800000	bin_468	0.0101031	B
1	46800000	46900000	bin_469	-0.00307294	A
1	46900000	47000000	bin_470	-0.000214948	A
1	47000000	47100000	bin_471	-0.0086334	A
1	47100000	47200000	bin_472	-0.00535175	A
1	47200000	47300000	bin_473	-0.00446041	A
1	47300000	47400000	bin_474	0.0115598	B
1	47400000	47500000	bin_475	0.0218483	B
1	47500000	47600000	bin_476	0.0237724	B
1	47600000	47700000	bin_477	0.0190182	B
1	47700000	47800000	bin_478	0.00221719	B
1	47800000	47900000	bin_479	-0.00364441	A
1	47900000	48000000	bin_480	-0.0120031	A
1	48000000	48100000	bin_481	0.00314166	B
1	48100000	48200000	bin_482	0.00664437	B
1	48200000	48300000	bin_483	0.0211976	B
1	48300000	48400000	bin_484	0.0228476	B
1	48400000	48500000	bin_485	0.0226225	B
1	48500000	48600000	bin_486	0.0185531	B
1	48600000	48700000	bin_487	0.0116762	B
1	48700000	48800000	bin_488	0.0135531	B
1	48800000	48900000	bin_489	0.0199191	B
1	48900000	49000000	bin_490	0.0134762	B
1	49000000	49100000	bin_491	0.0143437	B
1	49100000	49200000	bin_492	0.00762434	B
1	49200000	49300000	bin_493	0.0110648	B
1	49300000	49400000	bin_494	0.00613556	B
1	49400000	49500000	bin_495	0.00884513	B
1	49500000	49600000	bin_496	0.0144366	B
1	49600000	49700000	bin_497	0.0170134	B
1	49700000	49800000	bin_498	0.0174084	B
1	49800000	49900000	bin_499	0.0206027	B
1	49900000	50000000	bin_500	0.0203752	B
1	50000000	50100000	bin_501	0.021916	B
1	50100000	50200000	bin_502	0.0227466	B
1	50200000	50300000	bin_503	0.0225912	B
1	50300000	50400000	bin_504	0.0218352	B
1	50400000	50500000	bin_505	0.020371	B
1	50500000	50600000	bin_506	0.0233843	B
1	50600000	50700000	bin_507	0.0212353	B
1	50700000	50800000	bin_508	0.0142115	B
1	50800000	50900000	bin_509	0.0108174	B
1	50900000	51000000	bin_510	0.0129949	B
1	51000000	51100000	bin_511	0.0199943	B
1	51100000	51200000	bin_512	0.019736	B
1	51200000	51300000	bin_513	0.0220802	B
1	51300000	51400000	bin_514	0.0200667	B
1	51400000	51500000	bin_515	0.00371846	B
1	51500000	51600000	bin_516	-0.00915112	A
1	51600000	51700000	bin_517	-0.00427719	A
1	51700000	51800000	bin_518	0.0131877	B
1	51800000	51900000	bin_519	0.0180693	B
1	51900000	52000000	bin_520	0.00236144	B
1	52000000	52100000	bin_521	0.00261811	B
1	52100000	52200000	bin_522	0.00670191	B
1	52200000	52300000	bin_523	0.0220452	B
1	52300000	52400000	bin_524	0.00498264	B
1	52400000	52500000	bin_525	-0.0011263	A
1	52500000	52600000	bin_526	-0.0144603	A
1	52600000	52700000	bin_527	-0.0128718	A
1	52700000	52800000	bin_528	-0.00439289	A
1	52800000	52900000	bin_529	-0.00528696	A
1	52900000	53000000	bin_530	0.00771929	B
1	53000000	53100000	bin_531	-0.00431024	A
1	53100000	53200000	bin_532	-0.000228006	A
1	53200000	53300000	bin_533	-0.00171628	A
1	53300000	53400000	bin_534	-0.00228128	A
1	53400000	53500000	bin_535	-0.000695633	A
1	53500000	53600000	bin_536	-0.0146115	A
1	53600000	53700000	bin_537	-0.0193578	A
1	53700000	53800000	bin_538	-0.0288785	A
1	53800000	53900000	bin_539	-0.0154701	A
1	53900000	54000000	bin_540	0.000674718	B
1	54000000	54100000	bin_541	0.00307606	B
1	54100000	54200000	bin_542	0.00310111	B
1	54200000	54300000	bin_543	0.00269199	B
1	54300000	54400000	bin_544	0.0028932	B
1	54400000	54500000	bin_545	0.00498448	B
1	54500000	54600000	bin_546	-0.00644821	A
1	54600000	54700000	bin_547	-0.000878829	A
1	54700000	54800000	bin_548	-0.0129845	A
1	54800000	54900000	bin_549	-0.0127186	A
1	54900000	55000000	bin_550	-0.0139178	A
1	55000000	55100000	bin_551	-0.00763729	A
1	55100000	55200000	bin_552	-0.00705816	A
1	55200000	55300000	bin_553	-0.000826102	A
1	55300000	55400000	bin_554	-0.00844119	A
1	55400000	55500000	bin_555	-0.00241407	A
1	55500000	55600000	bin_556	0.00451629	B
1	55600000	55700000	bin_557	0.0114373	B
1	55700000	55800000	bin_558	0.0133651	B
1	55800000	55900000	bin_559	-0.00485035	A
1	55900000	56000000	bin_560	-0.00635417	A
1	56000000	56100000	bin_561	-0.00760993	A
1	56100000	56200000	bin_562	0.000236838	B
1	56200000	56300000	bin_563	0.0115277	B
1	56300000	56400000	bin_564	0.0141041	B
1	56400000	56500000	bin_565	0.0204544	B
1	56500000	56600000	bin_566	0.0147624	B
1	56600000	56700000	bin_567	0.0135363	B
1	56700000	56800000	bin_568	0.00903542	B
1	56800000	56900000	bin_569	0.00306428	B
1	56900000	57000000	bin_570	0.00175697	B
1	57000000	57100000	bin_571	-0.00200982	A
1	57100000	57200000	bin_572	0.0114642	B
1	57200000	57300000	bin_573	0.0187009	B
1	57300000	57400000	bin_574	0.0175856	B
1	57400000	57500000	bin_575	0.00671844	B
1	57500000	57600000	bin_576	0.00115965	B
1	57600000	57700000	bin_577	0.00553196	B
1	57700000	57800000	bin_578	0.0120403	B
1	57800000	57900000	bin_579	0.0111547	B
1	57900000	58000000	bin_580	0.0120798	B
1	58000000	58100000	bin_581	0.0110786	B
1	58100000	58200000	bin_582	0.0130988	B
1	58200000	58300000	bin_583	0.0168012	B
1	58300000	58400000	bin_584	0.0131064	B
1	58400000	58500000	bin_585	0.0147974	B
1	58500000	58600000	bin_586	0.0162759	B
1	58600000	58700000	bin_587	0.0235449	B
1	58700000	58800000	bin_588	0.0258031	B
1	58800000	58900000	bin_589	0.0261413	B
1	58900000	59000000	bin_590	0.0279091	B
1	59000000	59100000	bin_591	0.0146699	B
1	59100000	59200000	bin_592	0.00699932	B
1	59200000	59300000	bin_593	-0.0105079	A
1	59300000	59400000	bin_594	-0.0178749	A
1	59400000	59500000	bin_595	-0.0158023	A
1	59500000	59600000	bin_596	-0.00340123	A
1	59600000	59700000	bin_597	-0.00185487	A
1	59700000	59800000	bin_598	-0.00889604	A
1	59800000	59900000	bin_599	-0.0114192	A
1	59900000	60000000	bin_600	0.00405246	B
1	60000000	60100000	bin_601	0.0112622	B
1	60100000	60200000	bin_602	0.00246914	B
1	60200000	60300000	bin_603	0.000661598	B
1	60300000	60400000	bin_604	0.00733683	B
1	60400000	60500000	bin_605	0.019922	B
1	60500000	60600000	bin_606	0.0138428	B
1	60600000	60700000	bin_607	0.0142498	B
1	60700000	60800000	bin_608	0.0168711	B
1	60800000	60900000	bin_609	0.0288225	B
1	60900000	61000000	bin_610	0.0279095	B
1	61000000	61100000	bin_611	0.0290796	B
1	61100000	61200000	bin_612	0.0282249	B
1	61200000	61300000	bin_613	0.0300536	B
1	61300000	61400000	bin_614	0.030153	B
1	61400000	61500000	bin_615	0.0167701	B
1	61500000	61600000	bin_616	-0.00220189	A
1	61600000	61700000	bin_617	-0.0170475	A
1	61700000	61800000	bin_618	-0.00899048	A
1	61800000	61900000	bin_619	-0.000794663	A
1	61900000	62000000	bin_620	0.00957017	B
1	62000000	62100000	bin_621	0.0116209	B
1	62100000	62200000	bin_622	0.00187021	B
1	62200000	62300000	bin_623	-0.00961402	A
1	62300000	62400000	bin_624	-0.0085935	A
1	62400000	62500000	bin_625	0.00926032	B
1	62500000	62600000	bin_626	0.0215088	B
1	62600000	62700000	bin_627	0.0243261	B
1	62700000	62800000	bin_628	0.0256663	B
1	62800000	62900000	bin_629	0.0254836	B
1	62900000	63000000	bin_630	0.00605145	B
1	63000000	63100000	bin_631	0.00284771	B
1	63100000	63200000	bin_632	-0.0114015	A
1	63200000	63300000	bin_633	-0.00730879	A
1	63300000	63400000	bin_634	-0.00640503	A
1	63400000	63500000	bin_635	0.011103	B
1	63500000	63600000	bin_636	0.0214286	B
1	63600000	63700000	bin_637	0.0231043	B
1	63700000	63800000	bin_638	0.0183961	B
1	63800000	63900000	bin_639	0.00562444	B
1	63900000	64000000	bin_640	-0.00263215	A
1	64000000	64100000	bin_641	-0.00220477	A
1	64100000	64200000	bin_642	0.00920042	B
1	64200000	64300000	bin_643	0.00607049	B
1	64300000	64400000	bin_644	-0.00353214	A
1	64400000	64500000	bin_645	-0.0119688	A
1	64500000	64600000	bin_646	-0.0150074	A
1	64600000	64700000	bin_647	-0.0136989	A
1	64700000	64800000	bin_648	0.00191985	B
1	64800000	64900000	bin_649	0.0178804	B
1	64900000	65000000	bin_650	0.0279369	B
1	65000000	65100000	bin_651	0.0263143	B
1	65100000	65200000	bin_652	0.0257841	B
1	65200000	65300000	bin_653	0.0257629	B
1	65300000	65400000	bin_654	0.009651	B
1	65400000	65500000	bin_655	-0.00757213	A
1	65500000	65600000	bin_656	-0.0122526	A
1	65600000	65700000	bin_657	-0.0119307	A
1	65700000	65800000	bin_658	0.00178616	B
1	65800000	65900000	bin_659	0.008037	B
1	65900000	66000000	bin_660	0.0225239	B
1	66000000	66100000	bin_661	0.0264031	B
1	66100000	66200000	bin_662	0.0254032	B
1	66200000	66300000	bin_663	0.0245645	B
1	66300000	66400000	bin_664	0.0242122	B
1	66400000	66500000	bin_665	0.0260624	B
1	66500000	66600000	bin_666	0.0286129	B
1	66600000	66700000	bin_667	0.0284724	B
1	66700000	66800000	bin_668	0.0298897	B
1	66800000	66900000	bin_669	0.0307683	B
1	66900000	67000000	bin_670	0.0237466	B
1	67000000	67100000	bin_671	0.0112363	B
1	67100000	67200000	bin_672	0.0110691	B
1	67200000	67300000	bin_673	0.0167921	B
1	67300000	67400000	bin_674	0.00957126	B
1	67400000	67500000	bin_675	0.00575311	B
1	67500000	67600000	bin_676	0.00244958	B
1	67600000	67700000	bin_677	0.0216625	B
1	67700000	67800000	bin_678	0.0224257	B
1	67800000	67900000	bin_679	0.01435	B
1	67900000	68000000	bin_680	0.010749	B
1	68000000	68100000	bin_681	0.0140122	B
1	68100000	68200000	bin_682	0.0105526	B
1	68200000	68300000	bin_683	-0.00301181	A
1	68300000	68400000	bin_684	-0.00770788	A
1	68400000	68500000	bin_685	-0.00505363	A
1	68500000	68600000	bin_686	0.00456664	B
1	68600000	68700000	bin_687	-0.000135147	A
1	68700000	68800000	bin_688	0.00472885	B
1	68800000	68900000	bin_689	0.00343899	B
1	68900000	69000000	bin_690	-0.00334769	A
1	69000000	69100000	bin_691	0.00462737	B
1	69100000	69200000	bin_692	0.0136677	B
1	69200000	69300000	bin_693	0.0284823	B
1	69300000	69400000	bin_694	0.0265565	B
1	69400000	69500000	bin_695	0.0241525	B
1	69500000	69600000	bin_696	0.0228719	B
1	69600000	69700000	bin_697	0.023745	B
1	69700000	69800000	bin_698	0.0254852	B
1	69800000	69900000	bin_699	0.0280157	B
1	69900000	70000000	bin_700	0.0271946	B
1	70000000	70100000	bin_701	0.02626	B
1	70100000	70200000	bin_702	0.0260449	B
1	70200000	70300000	bin_703	0.0298711	B
1	70300000	70400000	bin_704	0.030004	B
1	70400000	70500000	bin_705	0.030069	B
1	70500000	70600000	bin_706	0.0238701	B
1	70600000	70700000	bin_707	0.0142343	B
1	70700000	70800000	bin_708	0.0102063	B
1	70800000	70900000	bin_709	-0.00268136	A
1	70900000	71000000	bin_710	-0.00229494	A
1	71000000	71100000	bin_711	0.00151945	B
1	71100000	71200000	bin_712	0.0203372	B
1	71200000	71300000	bin_713	0.0289375	B
1	71300000	71400000	bin_714	0.0296951	B
1	71400000	71500000	bin_715	0.0294132	B
1	71500000	71600000	bin_716	0.0288684	B
1	71600000	71700000	bin_717	0.0276205	B
1	71700000	71800000	bin_718	0.0271379	B
1	71800000	71900000	bin_719	0.0294404	B
1	71900000	72000000	bin_720	0.0313436	B
1	72000000	72100000	bin_721	0.0293979	B
1	72100000	72200000	bin_722	0.0302426	B
1	72200000	72300000	bin_723	0.0247758	B
1	72300000	72400000	bin_724	0.0272918	B
1	72400000	72500000	bin_725	0.0225041	B
1	72500000	72600000	bin_726	0.0224223	B
1	72600000	72700000	bin_727	0.0219218	B
1	72700000	72800000	bin_728	0.00774176	B
1	72800000	72900000	bin_729	0.0118	B
1	72900000	73000000	bin_730	0.012494	B
1	73000000	73100000	bin_731	0.0304582	B
1	73100000	73200000	bin_732	0.0291163	B
1	73200000	73300000	bin_733	0.0281657	B
1	73300000	73400000	bin_734	0.0277969	B
1	73400000	73500000	bin_735	0.0292902	B
1	73500000	73600000	bin_736	0.030892	B
1	73600000	73700000	bin_737	0.030338	B
1	73700000	73800000	bin_738	0.0278298	B
1	73800000	73900000	bin_739	0.0229984	B
1	73900000	74000000	bin_740	0.0194603	B
1	74000000	74100000	bin_741	0.0223744	B
1	74100000	74200000	bin_742	0.02382	B
1	74200000	74300000	bin_743	0.027511	B
1	74300000	74400000	bin_744	0.0235328	B
1	74400000	74500000	bin_745	0.0220016	B
1	74500000	74600000	bin_746	0.0178574	B
1	74600000	74700000	bin_747	0.0174724	B
1	74700000	74800000	bin_748	0.0183593	B
1	74800000	74900000	bin_749	0.0212344	B
1	74900000	75000000	bin_750	0.0246333	B
1	75000000	75100000	bin_751	0.0257841	B
1	75100000	75200000	bin_752	0.0139415	B
1	75200000	75300000	bin_753	0.0149408	B
1	75300000	75400000	bin_754	0.0140369	B
1	75400000	75500000	bin_755	0.0255478	B
1	75500000	75600000	bin_756	0.0211659	B
1	75600000	75700000	bin_757	0.0178909	B
1	75700000	75800000	bin_758	0.0185978	B
1	75800000	75900000	bin_759	0.019965	B
1	75900000	76000000	bin_760	0.0239634	B
1	76000000	76100000	bin_761	0.0226913	B
1	76100000	76200000	bin_762	0.0139914	B
1	76200000	76300000	bin_763	-0.00125459	A
1	76300000	76400000	bin_764	-0.000517539	A
1	76400000	76500000	bin_765	0.0106374	B
1	76500000	76600000	bin_766	0.0230827	B
1	76600000	76700000	bin_767	0.0259378	B
1	76700000	76800000	bin_768	0.0219648	B
1	76800000	76900000	bin_769	0.0234065	B
1	76900000	77000000	bin_770	0.0201784	B
1	77000000	77100000	bin_771	0.0218633	B
1	77100000	77200000	bin_772	0.0256023	B
1	77200000	77300000	bin_773	0.0285738	B
1	77300000	77400000	bin_774	0.0296019	B
1	77400000	77500000	bin_775	0.0300324	B
1	77500000	77600000	bin_776	0.0260072	B
1	77600000	77700000	bin_777	0.0190288	B
1	77700000	77800000	bin_778	0.0140322	B
1	77800000	77900000	bin_779	0.0166889	B
1	77900000	78000000	bin_780	0.0116077	B
1	78000000	78100000	bin_781	0.00366336	B
1	78100000	78200000	bin_782	-0.0153934	A
1	78200000	78300000	bin_783	-0.0167526	A
1	78300000	78400000	bin_784	-0.0178207	A
1	78400000	78500000	bin_785	-0.0139448	A
1	78500000	78600000	bin_786	-0.0132742	A
1	78600000	78700000	bin_787	-0.00201498	A
1	78700000	78800000	bin_788	0.00929329	B
1	78800000	78900000	bin_789	0.00779941	B
1	78900000	79000000	bin_790	0.00160323	B
1	79000000	79100000	bin_791	0.00689233	B
1	79100000	79200000	bin_792	0.0198106	B
1	79200000	79300000	bin_793	0.0199386	B
1	79300000	79400000	bin_794	0.0172093	B
1	79400000	79500000	bin_795	0.0104538	B
1	79500000	79600000	bin_796	0.0176656	B
1	79600000	79700000	bin_797	0.0190598	B
1	79700000	79800000	bin_798	0.0218216	B
1	79800000	79900000	bin_799	0.0229879	B
1	79900000	80000000	bin_800	0.0223984	B
1	80000000	80100000	bin_801	0.0289599	B
1	80100000	80200000	bin_802	0.0284074	B
1	80200000	80300000	bin_803	0.030614	B
1	80300000	80400000	bin_804	0.0278176	B
1	80400000	80500000	bin_805	0.0242133	B
1	80500000	80600000	bin_806	0.0238462	B
1	80600000	80700000	bin_807	0.0240868	B
1	80700000	80800000	bin_808	0.0266698	B
1	80800000	80900000	bin_809	0.0270519	B
1	80900000	81000000	bin_810	0.0269406	B
1	81000000	81100000	bin_811	0.0283222	B
1	81100000	81200000	bin_812	0.0274149	B
1	81200000	81300000	bin_813	0.028893	B
1	81300000	81400000	bin_814	0.0276107	B
1	81400000	81500000	bin_815	0.0261746	B
1	81500000	81600000	bin_816	0.0265933	B
1	81600000	81700000	bin_817	0.0280686	B
1	81700000	81800000	bin_818	0.0295342	B
1	81800000	81900000	bin_819	0.030869	B
1	81900000	82000000	bin_820	0.027913	B
1	82000000	82100000	bin_821	0.0280879	B
1	82100000	82200000	bin_822	0.0147236	B
1	82200000	82300000	bin_823	-0.00142971	A
1	82300000	82400000	bin_824	-0.0134877	A
1	82400000	82500000	bin_825	-0.0043607	A
1	82500000	82600000	bin_826	0.0150671	B
1	82600000	82700000	bin_827	0.0266871	B
1	82700000	82800000	bin_828	0.0315861	B
1	82800000	82900000	bin_829	0.0308001	B
1	82900000	83000000	bin_830	0.0316842	B
1	83000000	83100000	bin_831	0.0239971	B
1	83100000	83200000	bin_832	0.0220503	B
1	83200000	83300000	bin_833	0.0215788	B
1	83300000	83400000	bin_834	0.028035	B
1	83400000	83500000	bin_835	0.0296264	B
1	83500000	83600000	bin_836	0.0304103	B
1	83600000	83700000	bin_837	0.0272616	B
1	83700000	83800000	bin_838	0.0256991	B
1	83800000	83900000	bin_839	0.019592	B
1	83900000	84000000	bin_840	0.00884553	B
1	84000000	84100000	bin_841	0.00303358	B
1	84100000	84200000	bin_842	0.00425858	B
1	84200000	84300000	bin_843	0.0161206	B
1	84300000	84400000	bin_844	0.0232801	B
1	84400000	84500000	bin_845	0.0232231	B
1	84500000	84600000	bin_846	0.0241486	B
1	84600000	84700000	bin_847	0.0232819	B
1	84700000	84800000	bin_848	0.0219884	B
1	84800000	84900000	bin_849	0.0164379	B
1	84900000	85000000	bin_850	-0.00263397	A
1	85000000	85100000	bin_851	-0.015322	A
1	85100000	85200000	bin_852	-0.0205193	A
1	85200000	85300000	bin_853	0.000335255	B
1	85300000	85400000	bin_854	0.0185784	B
1	85400000	85500000	bin_855	0.0235783	B
1	85500000	85600000	bin_856	0.0221471	B
1	85600000	85700000	bin_857	0.0100903	B
1	85700000	85800000	bin_858	-0.00131716	A
1	85800000	85900000	bin_859	-0.0148267	A
1	85900000	86000000	bin_860	-0.0205004	A
1	86000000	86100000	bin_861	-0.0214843	A
1	86100000	86200000	bin_862	-0.0249414	A
1	86200000	86300000	bin_863	-0.00694364	A
1	86300000	86400000	bin_864	0.00931097	B
1	86400000	86500000	bin_865	0.0279524	B
1	86500000	86600000	bin_866	0.0275211	B
1	86600000	86700000	bin_867	0.0310882	B
1	86700000	86800000	bin_868	0.0306627	B
1	86800000	86900000	bin_869	0.018043	B
1	86900000	87000000	bin_870	0.00175923	B
1	87000000	87100000	bin_871	0.00187267	B
1	87100000	87200000	bin_872	0.00634303	B
1	87200000	87300000	bin_873	0.00825035	B
1	87300000	87400000	bin_874	-0.0115611	A
1	87400000	87500000	bin_875	-0.00581087	A
1	87500000	87600000	bin_876	-0.00685012	A
1	87600000	87700000	bin_877	0.000341764	B
1	87700000	87800000	bin_878	-0.015726	A
1	87800000	87900000	bin_879	-0.00421923	A
1	87900000	88000000	bin_880	0.00543962	B
1	88000000	88100000	bin_881	0.0234957	B
1	88100000	88200000	bin_882	0.0267321	B
1	88200000	88300000	bin_883	0.0206727	B
1	88300000	88400000	bin_884	0.0193244	B
1	88400000	88500000	bin_885	0.016139	B
1	88500000	88600000	bin_886	0.0215336	B
1	88600000	88700000	bin_887	0.0238854	B
1	88700000	88800000	bin_888	0.0271957	B
1	88800000	88900000	bin_889	0.0303169	B
1	88900000	89000000	bin_890	0.0282107	B
1	89000000	89100000	bin_891	0.0290741	B
1	89100000	89200000	bin_892	0.019851	B
1	89200000	89300000	bin_893	0.021775	B
1	89300000	89400000	bin_894	0.0139333	B
1	89400000	89500000	bin_895	0.00324301	B
1	89500000	89600000	bin_896	9.82007e-05	B
1	89600000	89700000	bin_897	0.0074827	B
1	89700000	89800000	bin_898	0.0253786	B
1	89800000	89900000	bin_899	0.0265654	B
1	89900000	90000000	bin_900	0.0104068	B
1	90000000	90100000	bin_901	-0.000564069	A
1	90100000	90200000	bin_902	-0.00999251	A
1	90200000	90300000	bin_903	0.000354244	B
1	90300000	90400000	bin_904	0.0037358	B
1	90400000	90500000	bin_905	0.00800564	B
1	90500000	90600000	bin_906	0.0124249	B
1	90600000	90700000	bin_907	0.0218044	B
1	90700000	90800000	bin_908	0.0223226	B
1	90800000	90900000	bin_909	0.0193742	B
1	90900000	91000000	bin_910	0.0166661	B
1	91000000	91100000	bin_911	0.0216415	B
1	91100000	91200000	bin_912	0.023023	B
1	91200000	91300000	bin_913	0.0260799	B
1	91300000	91400000	bin_914	0.0235268	B
1	91400000	91500000	bin_915	0.00907864	B
1	91500000	91600000	bin_916	0.00825694	B
1	91600000	91700000	bin_917	0.0121999	B
1	91700000	91800000	bin_918	0.0286791	B
1	91800000	91900000	bin_919	0.026787	B
1	91900000	92000000	bin_920	0.0187218	B
1	92000000	92100000	bin_921	0.00147355	B
1	92100000	92200000	bin_922	-0.0130542	A
1	92200000	92300000	bin_923	-0.0225037	A
1	92300000	92400000	bin_924	-0.022376	A
1	92400000	92500000	bin_925	-0.0065474	A
1	92500000	92600000	bin_926	0.00811874	B
1	92600000	92700000	bin_927	0.0261709	B
1	92700000	92800000	bin_928	0.0214986	B
1	92800000	92900000	bin_929	0.0193262	B
1	92900000	93000000	bin_930	0.0166794	B
1	93000000	93100000	bin_931	0.0224866	B
1	93100000	93200000	bin_932	0.0274984	B
1	93200000	93300000	bin_933	0.0156625	B
1	93300000	93400000	bin_934	0.00992104	B
1	93400000	93500000	bin_935	0.00735358	B
1	93500000	93600000	bin_936	0.00404708	B
1	93600000	93700000	bin_937	-0.00774779	A
1	93700000	93800000	bin_938	-0.0079359	A
1	93800000	93900000	bin_939	-0.00406288	A
1	93900000	94000000	bin_940	0.0100373	B
1	94000000	94100000	bin_941	0.00179743	B
1	94100000	94200000	bin_942	-0.000217771	A
1	94200000	94300000	bin_943	-0.0104501	A
1	94300000	94400000	bin_944	-0.0178875	A
1	94400000	94500000	bin_945	-0.0106415	A
1	94500000	94600000	bin_946	-0.00718386	A
1	94600000	94700000	bin_947	0.00417379	B
1	94700000	94800000	bin_948	-0.000688835	A
1	94800000	94900000	bin_949	-0.00472168	A
1	94900000	95000000	bin_950	-0.0103806	A
1	95000000	95100000	bin_951	-0.0103452	A
1	95100000	95200000	bin_952	-0.0126126	A
1	95200000	95300000	bin_953	-0.0176452	A
1	95300000	95400000	bin_954	-0.0233989	A
1	95400000	95500000	bin_955	-0.0161317	A
1	95500000	95600000	bin_956	-0.00777613	A
1	95600000	95700000	bin_957	0.00717295	B
1	95700000	95800000	bin_958	0.0166193	B
1	95800000	95900000	bin_959	0.0224863	B
1	95900000	96000000	bin_960	0.0253941	B
1	96000000	96100000	bin_961	0.0225925	B
1	96100000	96200000	bin_962	0.022948	B
1	96200000	96300000	bin_963	0.0203829	B
1	96300000	96400000	bin_964	0.0188594	B
1	96400000	96500000	bin_965	0.0217459	B
1	96500000	96600000	bin_966	0.0226752	B
1	96600000	96700000	bin_967	0.0260933	B
1	96700000	96800000	bin_968	0.0212237	B
1	96800000	96900000	bin_969	0.00941274	B
1	96900000	97000000	bin_970	0.0105754	B
1	97000000	97100000	bin_971	0.00696173	B
1	97100000	97200000	bin_972	0.0171675	B
1	97200000	97300000	bin_973	0.00930556	B
1	97300000	97400000	bin_974	0.0109627	B
1	97400000	97500000	bin_975	0.00983314	B
1	97500000	97600000	bin_976	0.01673	B
1	97600000	97700000	bin_977	0.0141757	B
1	97700000	97800000	bin_978	0.0166426	B
1	97800000	97900000	bin_979	0.0157328	B
1	97900000	98000000	bin_980	0.0166302	B
1	98000000	98100000	bin_981	0.0162972	B
1	98100000	98200000	bin_982	0.00881565	B
1	98200000	98300000	bin_983	0.0118534	B
1	98300000	98400000	bin_984	0.00850776	B
1	98400000	98500000	bin_985	0.0129023	B
1	98500000	98600000	bin_986	0.0151675	B
1	98600000	98700000	bin_987	0.0158315	B
1	98700000	98800000	bin_988	0.0113866	B
1	98800000	98900000	bin_989	0.0141169	B
1	98900000	99000000	bin_990	0.0196787	B
1	99000000	99100000	bin_991	0.0288888	B
1	99100000	99200000	bin_992	0.0236321	B
1	99200000	99300000	bin_993	0.024388	B
1	99300000	99400000	bin_994	0.0223111	B
1	99400000	99500000	bin_995	0.0239745	B
1	99500000	99600000	bin_996	0.0227	B
1	99600000	99700000	bin_997	0.024475	B
1	99700000	99800000	bin_998	0.0288821	B
1	99800000	99900000	bin_999	0.0280979	B
1	99900000	100000000	bin_1000	0.026095	B
1	100000000	100100000	bin_1001	0.0252017	B
1	100100000	100200000	bin_1002	0.0263546	B
1	100200000	100300000	bin_1003	0.0259913	B
1	100300000	100400000	bin_1004	0.0226252	B
1	100400000	100500000	bin_1005	0.0221214	B
1	100500000	100600000	bin_1006	0.0119501	B
1	100600000	100700000	bin_1007	0.00452467	B
1	100700000	100800000	bin_1008	-0.00525294	A
1	100800000	100900000	bin_1009	-0.0128233	A
1	100900000	101000000	bin_1010	-0.00306141	A
1	101000000	101100000	bin_1011	0.00182779	B
1	101100000	101200000	bin_1012	0.018662	B
1	101200000	101300000	bin_1013	0.0211045	B
1	101300000	101400000	bin_1014	0.0151665	B
1	101400000	101500000	bin_1015	0.0169699	B
1	101500000	101600000	bin_1016	0.0165738	B
1	101600000	101700000	bin_1017	0.027116	B
1	101700000	101800000	bin_1018	0.0276963	B
1	101800000	101900000	bin_1019	0.0282301	B
1	101900000	102000000	bin_1020	0.0272116	B
1	102000000	102100000	bin_1021	0.0267277	B
1	102100000	102200000	bin_1022	0.0265622	B
1	102200000	102300000	bin_1023	0.0290531	B
1	102300000	102400000	bin_1024	0.0289832	B
1	102400000	102500000	bin_1025	0.024166	B
1	102500000	102600000	bin_1026	0.0218347	B
1	102600000	102700000	bin_1027	0.0221411	B
1	102700000	102800000	bin_1028	0.0252325	B
1	102800000	102900000	bin_1029	0.0249601	B
1	102900000	103000000	bin_1030	0.024515	B
1	103000000	103100000	bin_1031	0.0243889	B
1	103100000	103200000	bin_1032	0.0233473	B
1	103200000	103300000	bin_1033	0.0231067	B
1	103300000	103400000	bin_1034	0.0214399	B
1	103400000	103500000	bin_1035	0.0216411	B
1	103500000	103600000	bin_1036	0.0194726	B
1	103600000	103700000	bin_1037	0.0218435	B
1	103700000	103800000	bin_1038	0.0225291	B
1	103900000	104000000	bin_1040	0.0262949	B
1	104000000	104100000	bin_1041	0.0251733	B
1	104100000	104200000	bin_1042	0.0286046	B
1	104300000	104400000	bin_1044	0.0265296	B
1	104400000	104500000	bin_1045	0.0254261	B
1	104500000	104600000	bin_1046	0.0229399	B
1	104600000	104700000	bin_1047	0.0221111	B
1	104700000	104800000	bin_1048	0.0239597	B
1	104800000	104900000	bin_1049	0.022234	B
1	104900000	105000000	bin_1050	0.0230802	B
1	105000000	105100000	bin_1051	0.0229012	B
1	105100000	105200000	bin_1052	0.0252837	B
1	105200000	105300000	bin_1053	0.0252775	B
1	105300000	105400000	bin_1054	0.0249922	B
1	105400000	105500000	bin_1055	0.0249097	B
1	105500000	105600000	bin_1056	0.0227744	B
1	105600000	105700000	bin_1057	0.0220535	B
1	105700000	105800000	bin_1058	0.0193756	B
1	105800000	105900000	bin_1059	0.0194147	B
1	105900000	106000000	bin_1060	0.018598	B
1	106000000	106100000	bin_1061	0.0120148	B
1	106100000	106200000	bin_1062	0.0122326	B
1	106200000	106300000	bin_1063	0.0135531	B
1	106300000	106400000	bin_1064	0.0228547	B
1	106400000	106500000	bin_1065	0.0274464	B
1	106500000	106600000	bin_1066	0.0279426	B
1	106600000	106700000	bin_1067	0.0286364	B
1	106700000	106800000	bin_1068	0.0298373	B
1	106800000	106900000	bin_1069	0.0319246	B
1	106900000	107000000	bin_1070	0.0313888	B
1	107000000	107100000	bin_1071	0.0236621	B
1	107100000	107200000	bin_1072	0.0173437	B
1	107200000	107300000	bin_1073	0.00278262	B
1	107300000	107400000	bin_1074	0.00417487	B
1	107400000	107500000	bin_1075	0.00409843	B
1	107500000	107600000	bin_1076	0.0101984	B
1	107600000	107700000	bin_1077	0.00600778	B
1	107700000	107800000	bin_1078	0.0119293	B
1	107800000	107900000	bin_1079	0.0215437	B
1	107900000	108000000	bin_1080	0.0269735	B
1	108000000	108100000	bin_1081	0.0275933	B
1	108100000	108200000	bin_1082	0.0266225	B
1	108200000	108300000	bin_1083	0.0317494	B
1	108300000	108400000	bin_1084	0.0305227	B
1	108400000	108500000	bin_1085	0.0265195	B
1	108500000	108600000	bin_1086	0.0217685	B
1	108600000	108700000	bin_1087	0.0196262	B
1	108700000	108800000	bin_1088	0.00725792	B
1	108800000	108900000	bin_1089	0.0109993	B
1	109000000	109100000	bin_1091	0.00990836	B
1	109100000	109200000	bin_1092	0.023271	B
1	109200000	109300000	bin_1093	0.00666414	B
1	109300000	109400000	bin_1094	-0.00966953	A
1	109400000	109500000	bin_1095	-0.0178122	A
1	109500000	109600000	bin_1096	-0.0130254	A
1	109600000	109700000	bin_1097	-0.00983019	A
1	109700000	109800000	bin_1098	-0.0148355	A
1	109800000	109900000	bin_1099	-0.0145685	A
1	109900000	110000000	bin_1100	-0.0147586	A
1	110000000	110100000	bin_1101	-0.0146743	A
1	110100000	110200000	bin_1102	-0.0180633	A
1	110200000	110300000	bin_1103	-0.01703	A
1	110300000	110400000	bin_1104	-0.0135151	A
1	110400000	110500000	bin_1105	-0.0186305	A
1	110500000	110600000	bin_1106	-0.0203879	A
1	110600000	110700000	bin_1107	-0.0130551	A
1	110700000	110800000	bin_1108	0.000468538	B
1	110800000	110900000	bin_1109	0.00276213	B
1	110900000	111000000	bin_1110	0.00637094	B
1	111000000	111100000	bin_1111	0.0109998	B
1	111100000	111200000	bin_1112	0.0237186	B
1	111200000	111300000	bin_1113	0.0201284	B
1	111300000	111400000	bin_1114	0.0224287	B
1	111400000	111500000	bin_1115	0.0255599	B
1	111500000	111600000	bin_1116	0.0235978	B
1	111600000	111700000	bin_1117	0.0129511	B
1	111700000	111800000	bin_1118	0.00786859	B
1	111800000	111900000	bin_1119	0.0132296	B
1	111900000	112000000	bin_1120	0.0176873	B
1	112000000	112100000	bin_1121	0.0133958	B
1	112100000	112200000	bin_1122	0.00684069	B
1	112200000	112300000	bin_1123	-0.00303323	A
1	112300000	112400000	bin_1124	0.00470301	B
1	112400000	112500000	bin_1125	0.0109775	B
1	112500000	112600000	bin_1126	0.0232149	B
1	112600000	112700000	bin_1127	0.0229303	B
1	112700000	112800000	bin_1128	0.0248979	B
1	112800000	112900000	bin_1129	0.0276125	B
1	112900000	113000000	bin_1130	0.0107953	B
1	113000000	113100000	bin_1131	0.00305869	B
1	113100000	113200000	bin_1132	-0.014945	A
1	113200000	113300000	bin_1133	-0.0120105	A
1	113300000	113400000	bin_1134	-0.00481212	A
1	113400000	113500000	bin_1135	-0.00503868	A
1	113500000	113600000	bin_1136	-0.00555689	A
1	113600000	113700000	bin_1137	-0.0148922	A
1	113700000	113800000	bin_1138	0.00339524	B
1	113800000	113900000	bin_1139	0.0200739	B
1	113900000	114000000	bin_1140	0.0142328	B
1	114000000	114100000	bin_1141	0.0128994	B
1	114100000	114200000	bin_1142	0.0118956	B
1	114200000	114300000	bin_1143	0.0284217	B
1	114300000	114400000	bin_1144	0.0111203	B
1	114400000	114500000	bin_1145	-0.00374874	A
1	114500000	114600000	bin_1146	-0.017016	A
1	114600000	114700000	bin_1147	-0.00334506	A
1	114700000	114800000	bin_1148	0.00640052	B
1	114800000	114900000	bin_1149	0.0127872	B
1	114900000	115000000	bin_1150	0.0168347	B
1	115000000	115100000	bin_1151	0.0155867	B
1	115100000	115200000	bin_1152	0.0191087	B
1	115200000	115300000	bin_1153	0.0150358	B
1	115300000	115400000	bin_1154	0.0182938	B
1	115400000	115500000	bin_1155	0.0213694	B
1	115500000	115600000	bin_1156	0.0272265	B
1	115600000	115700000	bin_1157	0.0271213	B
1	115700000	115800000	bin_1158	0.0182074	B
1	115800000	115900000	bin_1159	0.0103099	B
1	115900000	116000000	bin_1160	0.00928651	B
1	116000000	116100000	bin_1161	0.00918417	B
1	116100000	116200000	bin_1162	0.00966139	B
1	116200000	116300000	bin_1163	0.00303075	B
1	116300000	116400000	bin_1164	0.00097716	B
1	116400000	116500000	bin_1165	0.00617352	B
1	116500000	116600000	bin_1166	0.0083207	B
1	116600000	116700000	bin_1167	0.00786652	B
1	116700000	116800000	bin_1168	0.00392037	B
1	116800000	116900000	bin_1169	0.0112105	B
1	116900000	117000000	bin_1170	0.00545008	B
1	117000000	117100000	bin_1171	0.00338081	B
1	117100000	117200000	bin_1172	-0.00883878	A
1	117200000	117300000	bin_1173	-0.00174056	A
1	117300000	117400000	bin_1174	-0.0092908	A
1	117400000	117500000	bin_1175	0.000240711	B
1	117500000	117600000	bin_1176	0.00863862	B
1	117600000	117700000	bin_1177	0.0100152	B
1	117700000	117800000	bin_1178	0.0139685	B
1	117800000	117900000	bin_1179	0.0126327	B
1	117900000	118000000	bin_1180	0.0102373	B
1	118000000	118100000	bin_1181	0.00804131	B
1	118100000	118200000	bin_1182	0.00922602	B
1	118200000	118300000	bin_1183	0.0237984	B
1	118300000	118400000	bin_1184	0.0131373	B
1	118400000	118500000	bin_1185	0.00327273	B
1	118500000	118600000	bin_1186	0.00412	B
1	118600000	118700000	bin_1187	0.0115007	B
1	118700000	118800000	bin_1188	0.0215146	B
1	118800000	118900000	bin_1189	0.0211903	B
1	118900000	119000000	bin_1190	0.0242301	B
1	119000000	119100000	bin_1191	0.0243102	B
1	119100000	119200000	bin_1192	0.0247425	B
1	119200000	119300000	bin_1193	0.0248449	B
1	119300000	119400000	bin_1194	0.0261116	B
1	119400000	119500000	bin_1195	0.0207498	B
1	119500000	119600000	bin_1196	0.00735948	B
1	119600000	119700000	bin_1197	-0.00717333	A
1	119700000	119800000	bin_1198	-0.0118107	A
1	119800000	119900000	bin_1199	-0.0119285	A
1	119900000	120000000	bin_1200	0.00386323	B
1	120000000	120100000	bin_1201	0.0150237	B
1	120100000	120200000	bin_1202	0.0154301	B
1	120200000	120300000	bin_1203	-0.00167695	A
1	120300000	120400000	bin_1204	-0.00350942	A
1	120400000	120500000	bin_1205	0.0092722	B
1	120500000	120600000	bin_1206	0.0156792	B
1	120600000	120700000	bin_1207	0.010649	B
1	120800000	120900000	bin_1209	-0.000192011	A
1	120900000	121000000	bin_1210	-0.000170691	A
1	121100000	121200000	bin_1212	0.00592414	B
1	121200000	121300000	bin_1213	0.0127796	B
1	121300000	121400000	bin_1214	0.0235685	B
1	142500000	142600000	bin_1426	0.0189669	B
1	142600000	142700000	bin_1427	0.0233107	B
1	142700000	142800000	bin_1428	0.0209182	B
1	142800000	142900000	bin_1429	0.0208269	B
1	143100000	143200000	bin_1432	0.0201807	B
1	143200000	143300000	bin_1433	0.0207112	B
1	143400000	143500000	bin_1435	0.0174697	B
1	143700000	143800000	bin_1438	0.00912126	B
1	143800000	143900000	bin_1439	-0.00328541	A
1	143900000	144000000	bin_1440	-0.00885488	A
1	144000000	144100000	bin_1441	0.00154473	B
1	144500000	144600000	bin_1446	0.000715147	B
1	144600000	144700000	bin_1447	0.000810369	B
1	144800000	144900000	bin_1449	-0.00164342	A
1	144900000	145000000	bin_1450	-0.00313655	A
1	145000000	145100000	bin_1451	-0.00380195	A
1	145100000	145200000	bin_1452	-0.013013	A
1	145200000	145300000	bin_1453	-0.00712944	A
1	145300000	145400000	bin_1454	-0.0106319	A
1	145400000	145500000	bin_1455	-0.0180402	A
1	145500000	145600000	bin_1456	-0.0277413	A
1	145600000	145700000	bin_1457	-0.0288674	A
1	145700000	145800000	bin_1458	-0.0191474	A
1	145800000	145900000	bin_1459	-0.0154232	A
1	146000000	146100000	bin_1461	-0.00827948	A
1	146400000	146500000	bin_1465	-0.00121662	A
1	146500000	146600000	bin_1466	0.0139707	B
1	146600000	146700000	bin_1467	0.0161617	B
1	146700000	146800000	bin_1468	0.0023872	B
1	146800000	146900000	bin_1469	0.00396203	B
1	146900000	147000000	bin_1470	0.0136928	B
1	147000000	147100000	bin_1471	0.0201805	B
1	147100000	147200000	bin_1472	0.0201229	B
1	147200000	147300000	bin_1473	0.0197189	B
1	147300000	147400000	bin_1474	0.0305172	B
1	147400000	147500000	bin_1475	0.0163017	B
1	147700000	147800000	bin_1478	0.00920527	B
1	147800000	147900000	bin_1479	-0.00365554	A
1	147900000	148000000	bin_1480	-0.00284132	A
1	148000000	148100000	bin_1481	-0.00752886	A
1	148100000	148200000	bin_1482	-0.00505786	A
1	148200000	148300000	bin_1483	-0.00692259	A
1	148500000	148600000	bin_1486	-0.0126415	A
1	148600000	148700000	bin_1487	-0.0150226	A
1	148800000	148900000	bin_1489	-0.00893842	A
1	148900000	149000000	bin_1490	-0.00856938	A
1	149000000	149100000	bin_1491	0.00152152	B
1	149100000	149200000	bin_1492	0.000958806	B
1	149200000	149300000	bin_1493	0.00860586	B
1	149300000	149400000	bin_1494	-0.000543737	A
1	149600000	149700000	bin_1497	-0.00176217	A
1	149700000	149800000	bin_1498	-0.00802002	A
1	149800000	149900000	bin_1499	-0.0167891	A
1	149900000	150000000	bin_1500	-0.0151063	A
1	150000000	150100000	bin_1501	-0.0154425	A
1	150100000	150200000	bin_1502	-0.0145105	A
1	150200000	150300000	bin_1503	-0.0259917	A
1	150300000	150400000	bin_1504	-0.0252859	A
1	150400000	150500000	bin_1505	-0.0239903	A
1	150500000	150600000	bin_1506	-0.0238685	A
1	150600000	150700000	bin_1507	-0.0285599	A
1	150700000	150800000	bin_1508	-0.0218429	A
1	150800000	150900000	bin_1509	-0.0185277	A
1	150900000	151000000	bin_1510	-0.0140096	A
1	151000000	151100000	bin_1511	-0.0230081	A
1	151100000	151200000	bin_1512	-0.0263603	A
1	151200000	151300000	bin_1513	-0.0309528	A
1	151300000	151400000	bin_1514	-0.0284747	A
1	151400000	151500000	bin_1515	-0.0253278	A
1	151500000	151600000	bin_1516	-0.0187978	A
1	151600000	151700000	bin_1517	-0.00686068	A
1	151700000	151800000	bin_1518	-0.00213528	A
1	151800000	151900000	bin_1519	0.0118408	B
1	151900000	152000000	bin_1520	-0.000748568	A
1	152000000	152100000	bin_1521	-0.00794192	A
1	152100000	152200000	bin_1522	-0.0117332	A
1	152200000	152300000	bin_1523	0.00600013	B
1	152300000	152400000	bin_1524	0.0230814	B
1	152400000	152500000	bin_1525	0.0261211	B
1	152500000	152600000	bin_1526	0.0245239	B
1	152600000	152700000	bin_1527	0.0254708	B
1	152700000	152800000	bin_1528	0.020118	B
1	152800000	152900000	bin_1529	0.0192134	B
1	152900000	153000000	bin_1530	0.019273	B
1	153000000	153100000	bin_1531	0.0247612	B
1	153100000	153200000	bin_1532	0.0288959	B
1	153200000	153300000	bin_1533	0.0286738	B
1	153300000	153400000	bin_1534	0.0292664	B
1	153400000	153500000	bin_1535	0.0234521	B
1	153500000	153600000	bin_1536	0.00518115	B
1	153600000	153700000	bin_1537	-0.0148408	A
1	153700000	153800000	bin_1538	-0.0280179	A
1	153800000	153900000	bin_1539	-0.0275564	A
1	153900000	154000000	bin_1540	-0.0275493	A
1	154000000	154100000	bin_1541	-0.0130656	A
1	154100000	154200000	bin_1542	-0.0114628	A
1	154200000	154300000	bin_1543	-0.011234	A
1	154300000	154400000	bin_1544	-0.0216246	A
1	154400000	154500000	bin_1545	-0.0128712	A
1	154500000	154600000	bin_1546	-0.00790851	A
1	154600000	154700000	bin_1547	0.00518186	B
1	154700000	154800000	bin_1548	0.0133153	B
1	154800000	154900000	bin_1549	0.0232745	B
1	154900000	155000000	bin_1550	0.00468917	B
1	155000000	155100000	bin_1551	-0.0122291	A
1	155100000	155200000	bin_1552	-0.0262881	A
1	155200000	155300000	bin_1553	-0.0274665	A
1	155300000	155400000	bin_1554	-0.0201643	A
1	155400000	155500000	bin_1555	-0.00340155	A
1	155500000	155600000	bin_1556	-0.00280481	A
1	155600000	155700000	bin_1557	-0.0109706	A
1	155700000	155800000	bin_1558	-0.0207148	A
1	155800000	155900000	bin_1559	-0.011901	A
1	155900000	156000000	bin_1560	-0.0108042	A
1	156000000	156100000	bin_1561	-0.019532	A
1	156100000	156200000	bin_1562	-0.0290036	A
1	156200000	156300000	bin_1563	-0.0294145	A
1	156300000	156400000	bin_1564	-0.028869	A
1	156400000	156500000	bin_1565	-0.0270379	A
1	156500000	156600000	bin_1566	-0.0244222	A
1	156600000	156700000	bin_1567	-0.0242582	A
1	156700000	156800000	bin_1568	-0.0266979	A
1	156800000	156900000	bin_1569	-0.0265438	A
1	156900000	157000000	bin_1570	-0.0124934	A
1	157000000	157100000	bin_1571	-0.00908569	A
1	157100000	157200000	bin_1572	-0.00522134	A
1	157200000	157300000	bin_1573	-6.81318e-07	A
1	157300000	157400000	bin_1574	0.0157918	B
1	157400000	157500000	bin_1575	0.0274536	B
1	157500000	157600000	bin_1576	0.0285895	B
1	157600000	157700000	bin_1577	0.0270195	B
1	157700000	157800000	bin_1578	0.0264674	B
1	157800000	157900000	bin_1579	0.0269924	B
1	157900000	158000000	bin_1580	0.0143351	B
1	158000000	158100000	bin_1581	-0.00140849	A
1	158100000	158200000	bin_1582	-0.00256806	A
1	158200000	158300000	bin_1583	0.0104675	B
1	158300000	158400000	bin_1584	0.0226726	B
1	158400000	158500000	bin_1585	0.0218854	B
1	158500000	158600000	bin_1586	0.0251945	B
1	158600000	158700000	bin_1587	0.0302077	B
1	158700000	158800000	bin_1588	0.0282431	B
1	158800000	158900000	bin_1589	0.024997	B
1	158900000	159000000	bin_1590	0.00980873	B
1	159000000	159100000	bin_1591	0.00948428	B
1	159100000	159200000	bin_1592	0.00140599	B
1	159200000	159300000	bin_1593	0.0121781	B
1	159300000	159400000	bin_1594	0.00736161	B
1	159400000	159500000	bin_1595	0.0107583	B
1	159500000	159600000	bin_1596	0.00933161	B
1	159600000	159700000	bin_1597	0.00934635	B
1	159700000	159800000	bin_1598	0.00695437	B
1	159800000	159900000	bin_1599	-0.00580011	A
1	159900000	160000000	bin_1600	-0.0151495	A
1	160000000	160100000	bin_1601	-0.0136734	A
1	160100000	160200000	bin_1602	-0.0123348	A
1	160200000	160300000	bin_1603	-0.00880148	A
1	160300000	160400000	bin_1604	-0.00927999	A
1	160400000	160500000	bin_1605	0.00728596	B
1	160500000	160600000	bin_1606	0.0198927	B
1	160600000	160700000	bin_1607	0.0287404	B
1	160700000	160800000	bin_1608	0.0283577	B
1	160800000	160900000	bin_1609	0.0279912	B
1	160900000	161000000	bin_1610	0.0297241	B
1	161000000	161100000	bin_1611	0.0137249	B
1	161100000	161200000	bin_1612	-0.0039489	A
1	161200000	161300000	bin_1613	-0.0134046	A
1	161300000	161400000	bin_1614	-0.014818	A
1	161400000	161500000	bin_1615	-0.0121717	A
1	161500000	161600000	bin_1616	-0.0219987	A
1	161600000	161700000	bin_1617	-0.0230128	A
1	161700000	161800000	bin_1618	-0.0142072	A
1	161800000	161900000	bin_1619	-0.00343495	A
1	161900000	162000000	bin_1620	-0.00147258	A
1	162000000	162100000	bin_1621	0.00398761	B
1	162100000	162200000	bin_1622	0.0123643	B
1	162200000	162300000	bin_1623	0.0274189	B
1	162300000	162400000	bin_1624	0.0289638	B
1	162400000	162500000	bin_1625	0.0228865	B
1	162500000	162600000	bin_1626	0.0044662	B
1	162600000	162700000	bin_1627	-0.0133491	A
1	162700000	162800000	bin_1628	-0.0193253	A
1	162800000	162900000	bin_1629	-0.00718869	A
1	162900000	163000000	bin_1630	0.00509073	B
1	163000000	163100000	bin_1631	0.00999408	B
1	163100000	163200000	bin_1632	0.00857203	B
1	163200000	163300000	bin_1633	0.0100079	B
1	163300000	163400000	bin_1634	0.0169015	B
1	163400000	163500000	bin_1635	0.0246968	B
1	163500000	163600000	bin_1636	0.0295725	B
1	163600000	163700000	bin_1637	0.0283894	B
1	163700000	163800000	bin_1638	0.0302757	B
1	163800000	163900000	bin_1639	0.0141364	B
1	163900000	164000000	bin_1640	0.0135312	B
1	164000000	164100000	bin_1641	0.0124914	B
1	164100000	164200000	bin_1642	0.0274037	B
1	164200000	164300000	bin_1643	0.0263291	B
1	164300000	164400000	bin_1644	0.0259284	B
1	164400000	164500000	bin_1645	0.0276313	B
1	164500000	164600000	bin_1646	0.0105713	B
1	164600000	164700000	bin_1647	0.00428199	B
1	164700000	164800000	bin_1648	-0.0117062	A
1	164800000	164900000	bin_1649	0.00597315	B
1	164900000	165000000	bin_1650	0.0124517	B
1	165000000	165100000	bin_1651	0.0256271	B
1	165100000	165200000	bin_1652	0.0255963	B
1	165200000	165300000	bin_1653	0.0242162	B
1	165300000	165400000	bin_1654	0.0137523	B
1	165400000	165500000	bin_1655	0.0115879	B
1	165500000	165600000	bin_1656	0.00570961	B
1	165600000	165700000	bin_1657	-0.0016982	A
1	165700000	165800000	bin_1658	-0.0168653	A
1	165800000	165900000	bin_1659	-0.0271152	A
1	165900000	166000000	bin_1660	-0.0125737	A
1	166000000	166100000	bin_1661	0.0035584	B
1	166100000	166200000	bin_1662	0.0165468	B
1	166200000	166300000	bin_1663	0.0193848	B
1	166300000	166400000	bin_1664	0.0225879	B
1	166400000	166500000	bin_1665	0.0280477	B
1	166500000	166600000	bin_1666	0.0293441	B
1	166600000	166700000	bin_1667	0.0276586	B
1	166700000	166800000	bin_1668	0.0256347	B
1	166800000	166900000	bin_1669	0.0157387	B
1	166900000	167000000	bin_1670	0.0167242	B
1	167000000	167100000	bin_1671	0.0178579	B
1	167100000	167200000	bin_1672	0.0245226	B
1	167200000	167300000	bin_1673	0.020525	B
1	167300000	167400000	bin_1674	0.0201058	B
1	167400000	167500000	bin_1675	0.02392	B
1	167500000	167600000	bin_1676	0.0254362	B
1	167600000	167700000	bin_1677	0.00662127	B
1	167700000	167800000	bin_1678	-0.00848353	A
1	167800000	167900000	bin_1679	-0.00535852	A
1	167900000	168000000	bin_1680	-0.0053811	A
1	168000000	168100000	bin_1681	0.0084103	B
1	168100000	168200000	bin_1682	-0.00515578	A
1	168200000	168300000	bin_1683	0.00441243	B
1	168300000	168400000	bin_1684	0.0056643	B
1	168400000	168500000	bin_1685	0.0155434	B
1	168500000	168600000	bin_1686	0.0262943	B
1	168600000	168700000	bin_1687	0.0261265	B
1	168700000	168800000	bin_1688	0.0294172	B
1	168800000	168900000	bin_1689	0.0288715	B
1	168900000	169000000	bin_1690	0.0310224	B
1	169000000	169100000	bin_1691	0.0301662	B
1	169100000	169200000	bin_1692	0.0296815	B
1	169200000	169300000	bin_1693	0.0297774	B
1	169300000	169400000	bin_1694	0.0216026	B
1	169400000	169500000	bin_1695	0.0111531	B
1	169500000	169600000	bin_1696	0.0103411	B
1	169600000	169700000	bin_1697	0.0176517	B
1	169700000	169800000	bin_1698	0.0148761	B
1	169800000	169900000	bin_1699	0.00176908	B
1	169900000	170000000	bin_1700	-0.00423648	A
1	170000000	170100000	bin_1701	-2.44256e-05	A
1	170100000	170200000	bin_1702	0.00682258	B
1	170200000	170300000	bin_1703	0.00298539	B
1	170300000	170400000	bin_1704	0.00694526	B
1	170400000	170500000	bin_1705	0.0112871	B
1	170500000	170600000	bin_1706	0.00717609	B
1	170600000	170700000	bin_1707	-0.00126761	A
1	170700000	170800000	bin_1708	-0.00260339	A
1	170800000	170900000	bin_1709	0.013342	B
1	170900000	171000000	bin_1710	0.0254672	B
1	171000000	171100000	bin_1711	0.0217988	B
1	171100000	171200000	bin_1712	0.00284928	B
1	171200000	171300000	bin_1713	-0.0145426	A
1	171300000	171400000	bin_1714	-0.00840534	A
1	171400000	171500000	bin_1715	-0.00438405	A
1	171500000	171600000	bin_1716	0.0145964	B
1	171600000	171700000	bin_1717	0.0126848	B
1	171700000	171800000	bin_1718	0.0158438	B
1	171800000	171900000	bin_1719	0.0141741	B
1	171900000	172000000	bin_1720	0.0167435	B
1	172000000	172100000	bin_1721	0.0235362	B
1	172100000	172200000	bin_1722	0.00751324	B
1	172200000	172300000	bin_1723	-0.0019575	A
1	172300000	172400000	bin_1724	-0.000724011	A
1	172400000	172500000	bin_1725	0.0171123	B
1	172500000	172600000	bin_1726	0.00907944	B
1	172600000	172700000	bin_1727	0.0092046	B
1	172700000	172800000	bin_1728	-0.00276497	A
1	172800000	172900000	bin_1729	0.00341359	B
1	172900000	173000000	bin_1730	0.00536255	B
1	173000000	173100000	bin_1731	0.0168256	B
1	173100000	173200000	bin_1732	0.0257031	B
1	173200000	173300000	bin_1733	0.0240435	B
1	173300000	173400000	bin_1734	0.011795	B
1	173400000	173500000	bin_1735	0.0032147	B
1	173500000	173600000	bin_1736	0.00644153	B
1	173600000	173700000	bin_1737	0.0171579	B
1	173700000	173800000	bin_1738	0.00887732	B
1	173800000	173900000	bin_1739	-0.00238011	A
1	173900000	174000000	bin_1740	-0.00553735	A
1	174000000	174100000	bin_1741	0.0137479	B
1	174100000	174200000	bin_1742	0.00771384	B
1	174200000	174300000	bin_1743	0.0122179	B
1	174300000	174400000	bin_1744	0.0102716	B
1	174400000	174500000	bin_1745	0.0264514	B
1	174500000	174600000	bin_1746	0.0274016	B
1	174600000	174700000	bin_1747	0.0289652	B
1	174700000	174800000	bin_1748	0.0297005	B
1	174800000	174900000	bin_1749	0.0291687	B
1	174900000	175000000	bin_1750	0.0230602	B
1	175000000	175100000	bin_1751	0.0123198	B
1	175100000	175200000	bin_1752	0.00796486	B
1	175200000	175300000	bin_1753	0.0105752	B
1	175300000	175400000	bin_1754	0.0192129	B
1	175400000	175500000	bin_1755	0.0229042	B
1	175500000	175600000	bin_1756	0.0258006	B
1	175600000	175700000	bin_1757	0.0262967	B
1	175700000	175800000	bin_1758	0.0262339	B
1	175800000	175900000	bin_1759	0.0273815	B
1	175900000	176000000	bin_1760	0.0193026	B
1	176000000	176100000	bin_1761	0.0195621	B
1	176100000	176200000	bin_1762	0.000354933	B
1	176200000	176300000	bin_1763	7.67338e-06	B
1	176300000	176400000	bin_1764	-0.00132984	A
1	176400000	176500000	bin_1765	0.00948129	B
1	176500000	176600000	bin_1766	0.00415821	B
1	176600000	176700000	bin_1767	-0.00166408	A
1	176700000	176800000	bin_1768	-0.00249051	A
1	176800000	176900000	bin_1769	-0.00126026	A
1	176900000	177000000	bin_1770	0.00590123	B
1	177000000	177100000	bin_1771	0.00792386	B
1	177100000	177200000	bin_1772	0.00954127	B
1	177200000	177300000	bin_1773	0.00655501	B
1	177300000	177400000	bin_1774	0.0115359	B
1	177400000	177500000	bin_1775	0.024245	B
1	177500000	177600000	bin_1776	0.0276125	B
1	177600000	177700000	bin_1777	0.0298997	B
1	177700000	177800000	bin_1778	0.0293135	B
1	177800000	177900000	bin_1779	0.0228815	B
1	177900000	178000000	bin_1780	0.0158585	B
1	178000000	178100000	bin_1781	-0.00125488	A
1	178100000	178200000	bin_1782	0.000592612	B
1	178200000	178300000	bin_1783	0.00161267	B
1	178300000	178400000	bin_1784	0.00727097	B
1	178400000	178500000	bin_1785	0.00832216	B
1	178500000	178600000	bin_1786	-0.00411557	A
1	178600000	178700000	bin_1787	-0.00216599	A
1	178700000	178800000	bin_1788	-0.0158065	A
1	178800000	178900000	bin_1789	-0.00989002	A
1	178900000	179000000	bin_1790	-0.0169869	A
1	179000000	179100000	bin_1791	-0.0112544	A
1	179100000	179200000	bin_1792	-0.0144223	A
1	179200000	179300000	bin_1793	-0.0110892	A
1	179300000	179400000	bin_1794	-0.0110201	A
1	179400000	179500000	bin_1795	0.00308044	B
1	179500000	179600000	bin_1796	0.0101348	B
1	179600000	179700000	bin_1797	0.0217085	B
1	179700000	179800000	bin_1798	0.0164058	B
1	179800000	179900000	bin_1799	0.00386897	B
1	179900000	180000000	bin_1800	-0.00945801	A
1	180000000	180100000	bin_1801	-0.0052981	A
1	180100000	180200000	bin_1802	0.00112228	B
1	180200000	180300000	bin_1803	0.013891	B
1	180300000	180400000	bin_1804	0.00762026	B
1	180400000	180500000	bin_1805	0.00663905	B
1	180500000	180600000	bin_1806	0.00798983	B
1	180600000	180700000	bin_1807	0.0066806	B
1	180700000	180800000	bin_1808	0.0188905	B
1	180800000	180900000	bin_1809	0.00325462	B
1	180900000	181000000	bin_1810	-0.00435568	A
1	181000000	181100000	bin_1811	-0.0204041	A
1	181100000	181200000	bin_1812	-0.0139056	A
1	181200000	181300000	bin_1813	-0.0028895	A
1	181300000	181400000	bin_1814	0.014035	B
1	181400000	181500000	bin_1815	0.0139589	B
1	181500000	181600000	bin_1816	0.0206435	B
1	181600000	181700000	bin_1817	0.0191342	B
1	181700000	181800000	bin_1818	0.0269461	B
1	181800000	181900000	bin_1819	0.024664	B
1	181900000	182000000	bin_1820	0.0175182	B
1	182000000	182100000	bin_1821	0.0139802	B
1	182100000	182200000	bin_1822	0.00648631	B
1	182200000	182300000	bin_1823	0.00726657	B
1	182300000	182400000	bin_1824	0.00320442	B
1	182400000	182500000	bin_1825	0.0132834	B
1	182500000	182600000	bin_1826	0.0103519	B
1	182600000	182700000	bin_1827	0.0163111	B
1	182700000	182800000	bin_1828	0.0139857	B
1	182800000	182900000	bin_1829	0.00872662	B
1	182900000	183000000	bin_1830	-0.00869107	A
1	183000000	183100000	bin_1831	-0.023611	A
1	183100000	183200000	bin_1832	-0.0186069	A
1	183200000	183300000	bin_1833	-0.0174714	A
1	183300000	183400000	bin_1834	-0.000897482	A
1	183400000	183500000	bin_1835	-0.00289214	A
1	183500000	183600000	bin_1836	0.0157049	B
1	183600000	183700000	bin_1837	-0.0046957	A
1	183700000	183800000	bin_1838	-0.000960456	A
1	183800000	183900000	bin_1839	-0.0137606	A
1	183900000	184000000	bin_1840	0.000253965	B
1	184000000	184100000	bin_1841	0.00694265	B
1	184100000	184200000	bin_1842	0.0163832	B
1	184200000	184300000	bin_1843	0.00938747	B
1	184300000	184400000	bin_1844	0.00127588	B
1	184400000	184500000	bin_1845	-0.000560814	A
1	184500000	184600000	bin_1846	0.00782798	B
1	184600000	184700000	bin_1847	0.00996874	B
1	184700000	184800000	bin_1848	-0.00389642	A
1	184800000	184900000	bin_1849	-0.0112938	A
1	184900000	185000000	bin_1850	-0.0120508	A
1	185000000	185100000	bin_1851	-0.00646163	A
1	185100000	185200000	bin_1852	-0.0135185	A
1	185200000	185300000	bin_1853	-0.0122537	A
1	185300000	185400000	bin_1854	0.0015043	B
1	185400000	185500000	bin_1855	0.0223702	B
1	185500000	185600000	bin_1856	0.0315722	B
1	185600000	185700000	bin_1857	0.0285241	B
1	185700000	185800000	bin_1858	0.0149489	B
1	185800000	185900000	bin_1859	0.011043	B
1	185900000	186000000	bin_1860	-0.000475722	A
1	186000000	186100000	bin_1861	0.0112677	B
1	186100000	186200000	bin_1862	-0.00265576	A
1	186200000	186300000	bin_1863	0.010181	B
1	186300000	186400000	bin_1864	-0.00620671	A
1	186400000	186500000	bin_1865	0.00385403	B
1	186500000	186600000	bin_1866	-0.00171946	A
1	186600000	186700000	bin_1867	0.00640633	B
1	186700000	186800000	bin_1868	0.0133703	B
1	186800000	186900000	bin_1869	0.0187996	B
1	186900000	187000000	bin_1870	0.0254792	B
1	187000000	187100000	bin_1871	0.0254634	B
1	187100000	187200000	bin_1872	0.0265666	B
1	187200000	187300000	bin_1873	0.0290069	B
1	187300000	187400000	bin_1874	0.0285644	B
1	187400000	187500000	bin_1875	0.0287107	B
1	187500000	187600000	bin_1876	0.0264359	B
1	187600000	187700000	bin_1877	0.0251967	B
1	187700000	187800000	bin_1878	0.0232958	B
1	187800000	187900000	bin_1879	0.0212781	B
1	187900000	188000000	bin_1880	0.0223095	B
1	188000000	188100000	bin_1881	0.02209	B
1	188100000	188200000	bin_1882	0.0238693	B
1	188200000	188300000	bin_1883	0.0228006	B
1	188300000	188400000	bin_1884	0.0213442	B
1	188400000	188500000	bin_1885	0.0218784	B
1	188500000	188600000	bin_1886	0.021272	B
1	188600000	188700000	bin_1887	0.0214307	B
1	188700000	188800000	bin_1888	0.0200326	B
1	188800000	188900000	bin_1889	0.0180994	B
1	188900000	189000000	bin_1890	0.0158191	B
1	189000000	189100000	bin_1891	0.0136131	B
1	189100000	189200000	bin_1892	0.0150915	B
1	189200000	189300000	bin_1893	0.0146841	B
1	189300000	189400000	bin_1894	0.0161088	B
1	189400000	189500000	bin_1895	0.014994	B
1	189500000	189600000	bin_1896	0.0210502	B
1	189600000	189700000	bin_1897	0.022649	B
1	189700000	189800000	bin_1898	0.02495	B
1	189800000	189900000	bin_1899	0.0222228	B
1	189900000	190000000	bin_1900	0.022798	B
1	190000000	190100000	bin_1901	0.020615	B
1	190100000	190200000	bin_1902	0.0197321	B
1	190200000	190300000	bin_1903	0.0194848	B
1	190300000	190400000	bin_1904	0.0220066	B
1	190400000	190500000	bin_1905	0.0256834	B
1	190500000	190600000	bin_1906	0.0255908	B
1	190600000	190700000	bin_1907	0.0252102	B
1	190700000	190800000	bin_1908	0.0239903	B
1	190800000	190900000	bin_1909	0.0228392	B
1	190900000	191000000	bin_1910	0.0236504	B
1	191000000	191100000	bin_1911	0.0217842	B
1	191100000	191200000	bin_1912	0.019278	B
1	191200000	191300000	bin_1913	0.0139778	B
1	191300000	191400000	bin_1914	0.0155514	B
1	191400000	191500000	bin_1915	0.0160925	B
1	191500000	191600000	bin_1916	0.0209918	B
1	191600000	191700000	bin_1917	0.0227903	B
1	191700000	191800000	bin_1918	0.0257385	B
1	191800000	191900000	bin_1919	0.0252508	B
1	191900000	192000000	bin_1920	0.0258438	B
1	192000000	192100000	bin_1921	0.0239961	B
1	192100000	192200000	bin_1922	0.0263586	B
1	192200000	192300000	bin_1923	0.0269236	B
1	192300000	192400000	bin_1924	0.0294051	B
1	192400000	192500000	bin_1925	0.0203332	B
1	192500000	192600000	bin_1926	0.010897	B
1	192600000	192700000	bin_1927	0.0104155	B
1	192700000	192800000	bin_1928	0.0192664	B
1	192800000	192900000	bin_1929	0.027815	B
1	192900000	193000000	bin_1930	0.0299439	B
1	193000000	193100000	bin_1931	0.0103945	B
1	193100000	193200000	bin_1932	0.00625378	B
1	193200000	193300000	bin_1933	-0.00242784	A
1	193300000	193400000	bin_1934	0.00825883	B
1	193400000	193500000	bin_1935	0.0116926	B
1	193500000	193600000	bin_1936	0.0200548	B
1	193600000	193700000	bin_1937	0.0289159	B
1	193700000	193800000	bin_1938	0.0273203	B
1	193800000	193900000	bin_1939	0.0256285	B
1	193900000	194000000	bin_1940	0.0223786	B
1	194000000	194100000	bin_1941	0.0216773	B
1	194100000	194200000	bin_1942	0.0212859	B
1	194200000	194300000	bin_1943	0.0214013	B
1	194300000	194400000	bin_1944	0.0223425	B
1	194400000	194500000	bin_1945	0.0208468	B
1	194500000	194600000	bin_1946	0.0225442	B
1	194600000	194700000	bin_1947	0.0218161	B
1	194700000	194800000	bin_1948	0.0242237	B
1	194800000	194900000	bin_1949	0.0200111	B
1	194900000	195000000	bin_1950	0.0208963	B
1	195000000	195100000	bin_1951	0.019103	B
1	195100000	195200000	bin_1952	0.0214864	B
1	195200000	195300000	bin_1953	0.0187971	B
1	195300000	195400000	bin_1954	0.0178243	B
1	195400000	195500000	bin_1955	0.0181453	B
1	195500000	195600000	bin_1956	0.0133065	B
1	195600000	195700000	bin_1957	0.0156847	B
1	195700000	195800000	bin_1958	0.0156042	B
1	195800000	195900000	bin_1959	0.0228482	B
1	195900000	196000000	bin_1960	0.024208	B
1	196000000	196100000	bin_1961	0.0267671	B
1	196100000	196200000	bin_1962	0.0238428	B
1	196200000	196300000	bin_1963	0.0244552	B
1	196300000	196400000	bin_1964	0.0238076	B
1	196400000	196500000	bin_1965	0.0293593	B
1	196500000	196600000	bin_1966	0.0189841	B
1	196600000	196700000	bin_1967	0.0154698	B
1	196700000	196800000	bin_1968	0.0113742	B
1	196800000	196900000	bin_1969	0.0198459	B
1	196900000	197000000	bin_1970	0.0241654	B
1	197000000	197100000	bin_1971	0.02597	B
1	197100000	197200000	bin_1972	0.019776	B
1	197200000	197300000	bin_1973	0.018707	B
1	197300000	197400000	bin_1974	0.0205092	B
1	197400000	197500000	bin_1975	0.0290257	B
1	197500000	197600000	bin_1976	0.0261237	B
1	197600000	197700000	bin_1977	0.0178198	B
1	197700000	197800000	bin_1978	0.0166224	B
1	197800000	197900000	bin_1979	0.0169689	B
1	197900000	198000000	bin_1980	0.0236333	B
1	198000000	198100000	bin_1981	0.0214333	B
1	198100000	198200000	bin_1982	0.00981804	B
1	198200000	198300000	bin_1983	0.00447123	B
1	198300000	198400000	bin_1984	0.00777279	B
1	198400000	198500000	bin_1985	0.0185389	B
1	198500000	198600000	bin_1986	0.0211113	B
1	198600000	198700000	bin_1987	0.0207824	B
1	198700000	198800000	bin_1988	0.0241714	B
1	198800000	198900000	bin_1989	0.0257954	B
1	198900000	199000000	bin_1990	0.0171188	B
1	199000000	199100000	bin_1991	0.0182643	B
1	199100000	199200000	bin_1992	0.020645	B
1	199200000	199300000	bin_1993	0.0268021	B
1	199300000	199400000	bin_1994	0.0252928	B
1	199400000	199500000	bin_1995	0.0250723	B
1	199500000	199600000	bin_1996	0.0273236	B
1	199600000	199700000	bin_1997	0.0277763	B
1	199700000	199800000	bin_1998	0.0269027	B
1	199800000	199900000	bin_1999	0.025981	B
1	199900000	200000000	bin_2000	0.0282033	B
1	200000000	200100000	bin_2001	0.0291857	B
1	200100000	200200000	bin_2002	0.0290635	B
1	200200000	200300000	bin_2003	0.0277839	B
1	200300000	200400000	bin_2004	0.0137352	B
1	200400000	200500000	bin_2005	0.0092674	B
1	200500000	200600000	bin_2006	-0.00436315	A
1	200600000	200700000	bin_2007	-0.00360906	A
1	200700000	200800000	bin_2008	-0.0174041	A
1	200800000	200900000	bin_2009	-0.00678869	A
1	200900000	201000000	bin_2010	0.00239482	B
1	201000000	201100000	bin_2011	0.0194116	B
1	201100000	201200000	bin_2012	0.00795697	B
1	201200000	201300000	bin_2013	0.00442264	B
1	201300000	201400000	bin_2014	-0.00353513	A
1	201400000	201500000	bin_2015	-0.00597191	A
1	201500000	201600000	bin_2016	-0.0166665	A
1	201600000	201700000	bin_2017	-0.0250138	A
1	201700000	201800000	bin_2018	-0.017905	A
1	201800000	201900000	bin_2019	-0.0167324	A
1	201900000	202000000	bin_2020	-0.0188052	A
1	202000000	202100000	bin_2021	-0.0107408	A
1	202100000	202200000	bin_2022	-0.00054956	A
1	202200000	202300000	bin_2023	0.0126622	B
1	202300000	202400000	bin_2024	-0.0053351	A
1	202400000	202500000	bin_2025	-0.0068598	A
1	202500000	202600000	bin_2026	-0.0179038	A
1	202600000	202700000	bin_2027	0.00223877	B
1	202700000	202800000	bin_2028	-0.00200649	A
1	202800000	202900000	bin_2029	-0.0017988	A
1	202900000	203000000	bin_2030	-0.0085007	A
1	203000000	203100000	bin_2031	-0.0037804	A
1	203100000	203200000	bin_2032	0.00615477	B
1	203200000	203300000	bin_2033	0.00765122	B
1	203300000	203400000	bin_2034	0.0106163	B
1	203400000	203500000	bin_2035	-0.000810434	A
1	203500000	203600000	bin_2036	-0.0117962	A
1	203600000	203700000	bin_2037	-0.0210409	A
1	203700000	203800000	bin_2038	-0.0104312	A
1	203800000	203900000	bin_2039	-0.00797305	A
1	203900000	204000000	bin_2040	0.00391009	B
1	204000000	204100000	bin_2041	-0.00148175	A
1	204100000	204200000	bin_2042	0.0110084	B
1	204200000	204300000	bin_2043	0.00970127	B
1	204300000	204400000	bin_2044	0.00988273	B
1	204400000	204500000	bin_2045	-0.00868291	A
1	204500000	204600000	bin_2046	-0.010933	A
1	204600000	204700000	bin_2047	0.00347463	B
1	204700000	204800000	bin_2048	0.0124567	B
1	204800000	204900000	bin_2049	0.00776241	B
1	204900000	205000000	bin_2050	0.0023544	B
1	205000000	205100000	bin_2051	0.000204093	B
1	205100000	205200000	bin_2052	-0.000866322	A
1	205200000	205300000	bin_2053	-0.0149552	A
1	205300000	205400000	bin_2054	-0.00647682	A
1	205400000	205500000	bin_2055	-0.00452442	A
1	205500000	205600000	bin_2056	0.00425731	B
1	205600000	205700000	bin_2057	-0.00957859	A
1	205700000	205800000	bin_2058	-0.0192447	A
1	205800000	205900000	bin_2059	-0.0170073	A
1	205900000	206000000	bin_2060	-0.00665933	A
1	206100000	206200000	bin_2062	-0.00136184	A
1	206200000	206300000	bin_2063	0.00719387	B
1	206300000	206400000	bin_2064	0.0134361	B
1	206500000	206600000	bin_2066	0.0128274	B
1	206600000	206700000	bin_2067	-0.0028272	A
1	206700000	206800000	bin_2068	-0.0166661	A
1	206800000	206900000	bin_2069	-0.0169104	A
1	206900000	207000000	bin_2070	-0.00610167	A
1	207000000	207100000	bin_2071	0.00721715	B
1	207100000	207200000	bin_2072	0.0162521	B
1	207200000	207300000	bin_2073	0.0199741	B
1	207300000	207400000	bin_2074	0.0211647	B
1	207400000	207500000	bin_2075	0.0140501	B
1	207500000	207600000	bin_2076	0.00527486	B
1	207600000	207700000	bin_2077	0.00581321	B
1	207700000	207800000	bin_2078	0.015803	B
1	207800000	207900000	bin_2079	0.024574	B
1	207900000	208000000	bin_2080	0.0167169	B
1	208000000	208100000	bin_2081	0.00516178	B
1	208100000	208200000	bin_2082	-0.00134556	A
1	208200000	208300000	bin_2083	0.00196173	B
1	208300000	208400000	bin_2084	0.0059147	B
1	208400000	208500000	bin_2085	0.00971189	B
1	208500000	208600000	bin_2086	0.0146856	B
1	208600000	208700000	bin_2087	0.0198672	B
1	208700000	208800000	bin_2088	0.0170617	B
1	208800000	208900000	bin_2089	0.0141191	B
1	208900000	209000000	bin_2090	0.0170566	B
1	209000000	209100000	bin_2091	0.0219822	B
1	209100000	209200000	bin_2092	0.020376	B
1	209200000	209300000	bin_2093	0.0181648	B
1	209300000	209400000	bin_2094	0.0197797	B
1	209400000	209500000	bin_2095	0.0247743	B
1	209500000	209600000	bin_2096	0.0248168	B
1	209600000	209700000	bin_2097	0.0253853	B
1	209700000	209800000	bin_2098	0.0229375	B
1	209800000	209900000	bin_2099	0.0177174	B
1	209900000	210000000	bin_2100	0.00863902	B
1	210000000	210100000	bin_2101	0.0072334	B
1	210100000	210200000	bin_2102	0.0155839	B
1	210200000	210300000	bin_2103	0.014225	B
1	210300000	210400000	bin_2104	0.0173006	B
1	210400000	210500000	bin_2105	0.00478571	B
1	210500000	210600000	bin_2106	0.0142605	B
1	210600000	210700000	bin_2107	0.00584523	B
1	210700000	210800000	bin_2108	0.00929553	B
1	210800000	210900000	bin_2109	0.00965348	B
1	210900000	211000000	bin_2110	0.0163304	B
1	211000000	211100000	bin_2111	0.0235116	B
1	211100000	211200000	bin_2112	0.0227886	B
1	211200000	211300000	bin_2113	0.0234005	B
1	211300000	211400000	bin_2114	0.0242022	B
1	211400000	211500000	bin_2115	0.0115899	B
1	211500000	211600000	bin_2116	0.00494756	B
1	211600000	211700000	bin_2117	-0.00229855	A
1	211700000	211800000	bin_2118	-0.00493094	A
1	211800000	211900000	bin_2119	-0.00568044	A
1	211900000	212000000	bin_2120	-0.00267821	A
1	212000000	212100000	bin_2121	0.00272815	B
1	212100000	212200000	bin_2122	0.0055179	B
1	212200000	212300000	bin_2123	0.000916262	B
1	212300000	212400000	bin_2124	0.00247801	B
1	212400000	212500000	bin_2125	-0.0106244	A
1	212500000	212600000	bin_2126	-0.00293769	A
1	212600000	212700000	bin_2127	0.00336997	B
1	212700000	212800000	bin_2128	0.0145209	B
1	212800000	212900000	bin_2129	-0.00106917	A
1	212900000	213000000	bin_2130	-0.00771555	A
1	213000000	213100000	bin_2131	-0.0182427	A
1	213100000	213200000	bin_2132	-0.0131253	A
1	213200000	213300000	bin_2133	-0.0130807	A
1	213300000	213400000	bin_2134	0.000291171	B
1	213400000	213500000	bin_2135	0.0156577	B
1	213500000	213600000	bin_2136	0.0227535	B
1	213600000	213700000	bin_2137	0.0246818	B
1	213700000	213800000	bin_2138	0.0191189	B
1	213800000	213900000	bin_2139	0.017895	B
1	213900000	214000000	bin_2140	0.018426	B
1	214000000	214100000	bin_2141	0.0220249	B
1	214100000	214200000	bin_2142	0.0218746	B
1	214200000	214300000	bin_2143	0.0226002	B
1	214300000	214400000	bin_2144	0.022388	B
1	214400000	214500000	bin_2145	0.022759	B
1	214500000	214600000	bin_2146	0.0216839	B
1	214600000	214700000	bin_2147	0.0128541	B
1	214700000	214800000	bin_2148	-0.00282574	A
1	214800000	214900000	bin_2149	-0.000277965	A
1	214900000	215000000	bin_2150	0.00627531	B
1	215000000	215100000	bin_2151	0.0200425	B
1	215100000	215200000	bin_2152	0.00197763	B
1	215200000	215300000	bin_2153	-0.00900943	A
1	215300000	215400000	bin_2154	-0.00449642	A
1	215400000	215500000	bin_2155	0.0143455	B
1	215500000	215600000	bin_2156	0.0290479	B
1	215600000	215700000	bin_2157	0.025128	B
1	215700000	215800000	bin_2158	0.0176257	B
1	215800000	215900000	bin_2159	0.0161317	B
1	215900000	216000000	bin_2160	0.0179887	B
1	216000000	216100000	bin_2161	0.0217469	B
1	216100000	216200000	bin_2162	0.0236302	B
1	216200000	216300000	bin_2163	0.0269581	B
1	216300000	216400000	bin_2164	0.0297829	B
1	216400000	216500000	bin_2165	0.02913	B
1	216500000	216600000	bin_2166	0.027998	B
1	216600000	216700000	bin_2167	0.0291793	B
1	216700000	216800000	bin_2168	0.02792	B
1	216800000	216900000	bin_2169	0.0286193	B
1	216900000	217000000	bin_2170	0.0283971	B
1	217000000	217100000	bin_2171	0.0276499	B
1	217100000	217200000	bin_2172	0.0277041	B
1	217200000	217300000	bin_2173	0.0253049	B
1	217300000	217400000	bin_2174	0.0262751	B
1	217400000	217500000	bin_2175	0.0213704	B
1	217500000	217600000	bin_2176	0.0249739	B
1	217600000	217700000	bin_2177	0.0267045	B
1	217700000	217800000	bin_2178	0.0311175	B
1	217800000	217900000	bin_2179	0.0258147	B
1	217900000	218000000	bin_2180	0.0254504	B
1	218000000	218100000	bin_2181	0.0229497	B
1	218100000	218200000	bin_2182	0.0268733	B
1	218200000	218300000	bin_2183	0.0262471	B
1	218300000	218400000	bin_2184	0.0284268	B
1	218400000	218500000	bin_2185	0.0284981	B
1	218500000	218600000	bin_2186	0.0255079	B
1	218600000	218700000	bin_2187	0.0164537	B
1	218700000	218800000	bin_2188	0.0167225	B
1	218800000	218900000	bin_2189	0.0192415	B
1	218900000	219000000	bin_2190	0.0275152	B
1	219000000	219100000	bin_2191	0.0272346	B
1	219100000	219200000	bin_2192	0.0264124	B
1	219200000	219300000	bin_2193	0.0172791	B
1	219300000	219400000	bin_2194	0.0126752	B
1	219400000	219500000	bin_2195	0.0127283	B
1	219500000	219600000	bin_2196	0.0225957	B
1	219600000	219700000	bin_2197	0.0187995	B
1	219700000	219800000	bin_2198	0.0193124	B
1	219800000	219900000	bin_2199	0.0175436	B
1	219900000	220000000	bin_2200	0.0181954	B
1	220000000	220100000	bin_2201	0.0168447	B
1	220100000	220200000	bin_2202	0.0170956	B
1	220200000	220300000	bin_2203	0.00659539	B
1	220300000	220400000	bin_2204	0.00470224	B
1	220400000	220500000	bin_2205	0.00287857	B
1	220500000	220600000	bin_2206	0.0132297	B
1	220600000	220700000	bin_2207	0.0179261	B
1	220700000	220800000	bin_2208	0.0131229	B
1	220800000	220900000	bin_2209	0.0168122	B
1	220900000	221000000	bin_2210	0.00873545	B
1	221000000	221100000	bin_2211	0.00340252	B
1	221100000	221200000	bin_2212	-0.01013	A
1	221200000	221300000	bin_2213	-0.00442272	A
1	221300000	221400000	bin_2214	0.0106771	B
1	221400000	221500000	bin_2215	0.0263318	B
1	221500000	221600000	bin_2216	0.0220351	B
1	221600000	221700000	bin_2217	0.019412	B
1	221700000	221800000	bin_2218	0.0193471	B
1	221800000	221900000	bin_2219	0.0242465	B
1	221900000	222000000	bin_2220	0.00916353	B
1	222000000	222100000	bin_2221	0.000733283	B
1	222100000	222200000	bin_2222	0.00125405	B
1	222200000	222300000	bin_2223	0.0184391	B
1	222300000	222400000	bin_2224	0.0267981	B
1	222400000	222500000	bin_2225	0.0261311	B
1	222500000	222600000	bin_2226	0.0257759	B
1	222600000	222700000	bin_2227	0.00704575	B
1	222700000	222800000	bin_2228	-0.00767485	A
1	222800000	222900000	bin_2229	-0.0260236	A
1	222900000	223000000	bin_2230	-0.0163773	A
1	223000000	223100000	bin_2231	-0.00394178	A
1	223100000	223200000	bin_2232	0.011341	B
1	223200000	223300000	bin_2233	0.0180974	B
1	223300000	223400000	bin_2234	0.0198083	B
1	223400000	223500000	bin_2235	0.024339	B
1	223500000	223600000	bin_2236	0.026609	B
1	223600000	223700000	bin_2237	0.0267804	B
1	223700000	223800000	bin_2238	0.0254447	B
1	223800000	223900000	bin_2239	0.0111806	B
1	223900000	224000000	bin_2240	-0.00231903	A
1	224000000	224100000	bin_2241	-0.0186435	A
1	224100000	224200000	bin_2242	-0.0207985	A
1	224200000	224300000	bin_2243	-0.005633	A
1	224300000	224400000	bin_2244	-0.00741834	A
1	224400000	224500000	bin_2245	0.00815609	B
1	224500000	224600000	bin_2246	-0.00788743	A
1	224600000	224700000	bin_2247	-0.00756655	A
1	224700000	224800000	bin_2248	-0.020137	A
1	224800000	224900000	bin_2249	-0.0208772	A
1	224900000	225000000	bin_2250	-0.0114481	A
1	225000000	225100000	bin_2251	0.00527537	B
1	225100000	225200000	bin_2252	0.0160439	B
1	225200000	225300000	bin_2253	0.021702	B
[truncated: 24,569 more rows]

## Sheet: Figure1B
ann	comp	type	pctAd
Active	chr1_compA_bin1	A	0.197317
DNase	chr1_compA_bin1	A	0.00404062
Enhancer	chr1_compA_bin1	A	0.0424265
Promoter	chr1_compA_bin1	A	0.0558953
Quiescent	chr1_compA_bin1	A	0.700321
Active	chr1_compA_bin2	A	0.389111
DNase	chr1_compA_bin2	A	0.00377778
Enhancer	chr1_compA_bin2	A	0.141556
Promoter	chr1_compA_bin2	A	0.0557778
Quiescent	chr1_compA_bin2	A	0.409778
Active	chr1_compA_bin3	A	0.157241
DNase	chr1_compA_bin3	A	0.00331034
Enhancer	chr1_compA_bin3	A	0.214758
Promoter	chr1_compA_bin3	A	0.0595861
Quiescent	chr1_compA_bin3	A	0.565104
Active	chr1_compA_bin4	A	0.132
DNase	chr1_compA_bin4	A	0.026
Enhancer	chr1_compA_bin4	A	0.136
Promoter	chr1_compA_bin4	A	0.016
Quiescent	chr1_compA_bin4	A	0.69
Active	chr1_compA_bin5	A	0.075
DNase	chr1_compA_bin5	A	0.001
Enhancer	chr1_compA_bin5	A	0.007
Promoter	chr1_compA_bin5	A	0.014
Quiescent	chr1_compA_bin5	A	0.903
Active	chr1_compA_bin6	A	0.296667
DNase	chr1_compA_bin6	A	0.016
Enhancer	chr1_compA_bin6	A	0.0826667
Promoter	chr1_compA_bin6	A	0.0426667
Quiescent	chr1_compA_bin6	A	0.562
Active	chr1_compA_bin7	A	0.3016
DNase	chr1_compA_bin7	A	0.006
Enhancer	chr1_compA_bin7	A	0.128
Promoter	chr1_compA_bin7	A	0.0412
Quiescent	chr1_compA_bin7	A	0.5232
Active	chr1_compA_bin8	A	0.253667
DNase	chr1_compA_bin8	A	0.009
Enhancer	chr1_compA_bin8	A	0.287333
Promoter	chr1_compA_bin8	A	0.0386667
Quiescent	chr1_compA_bin8	A	0.411333
Active	chr1_compA_bin9	A	0.418111
DNase	chr1_compA_bin9	A	0.00833333
Enhancer	chr1_compA_bin9	A	0.158778
Promoter	chr1_compA_bin9	A	0.0352222
Quiescent	chr1_compA_bin9	A	0.379556
Active	chr1_compA_bin10	A	0.463
DNase	chr1_compA_bin10	A	0.0015
Enhancer	chr1_compA_bin10	A	0.088
Promoter	chr1_compA_bin10	A	0.022
Quiescent	chr1_compA_bin10	A	0.4255
Active	chr1_compA_bin11	A	0.433667
DNase	chr1_compA_bin11	A	0.00566667
Enhancer	chr1_compA_bin11	A	0.161667
Promoter	chr1_compA_bin11	A	0.0416667
Quiescent	chr1_compA_bin11	A	0.357333
Active	chr1_compA_bin12	A	0.143
DNase	chr1_compA_bin12	A	0.004
Enhancer	chr1_compA_bin12	A	0.214
Promoter	chr1_compA_bin12	A	0.038
Quiescent	chr1_compA_bin12	A	0.601
Active	chr1_compA_bin13	A	0.1335
DNase	chr1_compA_bin13	A	0.006
Enhancer	chr1_compA_bin13	A	0.1295
Promoter	chr1_compA_bin13	A	0.0165
Quiescent	chr1_compA_bin13	A	0.7145
Active	chr1_compA_bin14	A	0
DNase	chr1_compA_bin14	A	0.006
Enhancer	chr1_compA_bin14	A	0.17
Promoter	chr1_compA_bin14	A	0.014
Quiescent	chr1_compA_bin14	A	0.81
Active	chr1_compA_bin15	A	0.402
DNase	chr1_compA_bin15	A	0.018
Enhancer	chr1_compA_bin15	A	0.116
Promoter	chr1_compA_bin15	A	0.006
Quiescent	chr1_compA_bin15	A	0.458
Active	chr1_compA_bin16	A	0.333065
DNase	chr1_compA_bin16	A	0.00958151
Enhancer	chr1_compA_bin16	A	0.168837
Promoter	chr1_compA_bin16	A	0.0386149
Quiescent	chr1_compA_bin16	A	0.449902
Active	chr1_compA_bin17	A	0.224
DNase	chr1_compA_bin17	A	0.014
Enhancer	chr1_compA_bin17	A	0.1155
Promoter	chr1_compA_bin17	A	0.035
Quiescent	chr1_compA_bin17	A	0.6115
Active	chr1_compA_bin18	A	0.2288
DNase	chr1_compA_bin18	A	0.0064
Enhancer	chr1_compA_bin18	A	0.1496
Promoter	chr1_compA_bin18	A	0.0108
Quiescent	chr1_compA_bin18	A	0.6044
Active	chr1_compA_bin19	A	0.454286
DNase	chr1_compA_bin19	A	0.00571429
Enhancer	chr1_compA_bin19	A	0.246
Promoter	chr1_compA_bin19	A	0.0282857
Quiescent	chr1_compA_bin19	A	0.265714
Active	chr1_compA_bin20	A	0
DNase	chr1_compA_bin20	A	0.011
Enhancer	chr1_compA_bin20	A	0.105
Promoter	chr1_compA_bin20	A	0.013
Quiescent	chr1_compA_bin20	A	0.871
Active	chr1_compA_bin21	A	0.42
DNase	chr1_compA_bin21	A	0.006
Enhancer	chr1_compA_bin21	A	0.0988
Promoter	chr1_compA_bin21	A	0.0396
Quiescent	chr1_compA_bin21	A	0.4356
Active	chr1_compA_bin22	A	0.297
DNase	chr1_compA_bin22	A	0.0074
Enhancer	chr1_compA_bin22	A	0.2036
Promoter	chr1_compA_bin22	A	0.0274
Quiescent	chr1_compA_bin22	A	0.4646
Active	chr1_compA_bin23	A	0.3068
DNase	chr1_compA_bin23	A	0.0076
Enhancer	chr1_compA_bin23	A	0.1872
Promoter	chr1_compA_bin23	A	0.0524
Quiescent	chr1_compA_bin23	A	0.446
Active	chr1_compA_bin24	A	0.1808
DNase	chr1_compA_bin24	A	0.0108
Enhancer	chr1_compA_bin24	A	0.2056
Promoter	chr1_compA_bin24	A	0.0236
Quiescent	chr1_compA_bin24	A	0.5792
Active	chr1_compA_bin25	A	0.272667
DNase	chr1_compA_bin25	A	0.00948148
Enhancer	chr1_compA_bin25	A	0.172889
Promoter	chr1_compA_bin25	A	0.0468148
Quiescent	chr1_compA_bin25	A	0.498148
Active	chr1_compA_bin26	A	0.5084
DNase	chr1_compA_bin26	A	0.0044
Enhancer	chr1_compA_bin26	A	0.0968
Promoter	chr1_compA_bin26	A	0.038
Quiescent	chr1_compA_bin26	A	0.3524
Active	chr1_compA_bin27	A	0.246
DNase	chr1_compA_bin27	A	0.0076
Enhancer	chr1_compA_bin27	A	0.0952
Promoter	chr1_compA_bin27	A	0.0264
Quiescent	chr1_compA_bin27	A	0.6248
Active	chr1_compA_bin28	A	0.246
DNase	chr1_compA_bin28	A	0.02
Enhancer	chr1_compA_bin28	A	0.156
Promoter	chr1_compA_bin28	A	0.024
Quiescent	chr1_compA_bin28	A	0.554
Active	chr1_compA_bin29	A	0.267
DNase	chr1_compA_bin29	A	0.015
Enhancer	chr1_compA_bin29	A	0.0865
Promoter	chr1_compA_bin29	A	0.023
Quiescent	chr1_compA_bin29	A	0.6085
Active	chr1_compA_bin30	A	0.312421
DNase	chr1_compA_bin30	A	0.00694737
Enhancer	chr1_compA_bin30	A	0.173789
Promoter	chr1_compA_bin30	A	0.0449474
Quiescent	chr1_compA_bin30	A	0.461895
Active	chr1_compA_bin31	A	0.33
DNase	chr1_compA_bin31	A	0.01
Enhancer	chr1_compA_bin31	A	0.088
Promoter	chr1_compA_bin31	A	0.0246667
Quiescent	chr1_compA_bin31	A	0.547333
Active	chr1_compA_bin32	A	0.3562
DNase	chr1_compA_bin32	A	0.0074
Enhancer	chr1_compA_bin32	A	0.1262
Promoter	chr1_compA_bin32	A	0.048
Quiescent	chr1_compA_bin32	A	0.4622
Active	chr1_compA_bin33	A	0.390716
DNase	chr1_compA_bin33	A	0.002667
Enhancer	chr1_compA_bin33	A	0.0930118
Promoter	chr1_compA_bin33	A	0.047006
Quiescent	chr1_compA_bin33	A	0.466599
Active	chr1_compA_bin34	A	0.6245
DNase	chr1_compA_bin34	A	0.004
Enhancer	chr1_compA_bin34	A	0.1525
Promoter	chr1_compA_bin34	A	0.0205
Quiescent	chr1_compA_bin34	A	0.1985
Active	chr1_compA_bin35	A	0.3708
DNase	chr1_compA_bin35	A	0.0044
Enhancer	chr1_compA_bin35	A	0.1352
Promoter	chr1_compA_bin35	A	0.0452
Quiescent	chr1_compA_bin35	A	0.4444
Active	chr1_compA_bin36	A	0.3228
DNase	chr1_compA_bin36	A	0.0084
Enhancer	chr1_compA_bin36	A	0.0928
Promoter	chr1_compA_bin36	A	0.0168
Quiescent	chr1_compA_bin36	A	0.5592
Active	chr1_compA_bin37	A	0.258
DNase	chr1_compA_bin37	A	0.0133333
Enhancer	chr1_compA_bin37	A	0.136667
Promoter	chr1_compA_bin37	A	0.046
Quiescent	chr1_compA_bin37	A	0.546
Active	chr1_compA_bin38	A	0.509714
DNase	chr1_compA_bin38	A	0.00428571
Enhancer	chr1_compA_bin38	A	0.160857
Promoter	chr1_compA_bin38	A	0.048
Quiescent	chr1_compA_bin38	A	0.277143
Active	chr1_compA_bin39	A	0.406
DNase	chr1_compA_bin39	A	0.00666667
Enhancer	chr1_compA_bin39	A	0.161333
Promoter	chr1_compA_bin39	A	0.0606667
Quiescent	chr1_compA_bin39	A	0.365333
Active	chr1_compA_bin40	A	0.523667
DNase	chr1_compA_bin40	A	0.00266667
Enhancer	chr1_compA_bin40	A	0.0923333
Promoter	chr1_compA_bin40	A	0.04
Quiescent	chr1_compA_bin40	A	0.341333
Active	chr1_compA_bin41	A	0.2844
DNase	chr1_compA_bin41	A	0.0056
Enhancer	chr1_compA_bin41	A	0.0852
Promoter	chr1_compA_bin41	A	0.0272
Quiescent	chr1_compA_bin41	A	0.5976
Active	chr1_compA_bin42	A	0.236
DNase	chr1_compA_bin42	A	0.005
Enhancer	chr1_compA_bin42	A	0.063
Promoter	chr1_compA_bin42	A	0.021
Quiescent	chr1_compA_bin42	A	0.675
Active	chr1_compA_bin43	A	0
DNase	chr1_compA_bin43	A	0.011
Enhancer	chr1_compA_bin43	A	0.043
Promoter	chr1_compA_bin43	A	0
Quiescent	chr1_compA_bin43	A	0.946
Active	chr1_compA_bin44	A	0.3544
DNase	chr1_compA_bin44	A	0.0048
Enhancer	chr1_compA_bin44	A	0.0644
Promoter	chr1_compA_bin44	A	0.0312
Quiescent	chr1_compA_bin44	A	0.5452
Active	chr1_compA_bin45	A	0.328667
DNase	chr1_compA_bin45	A	0.00466667
Enhancer	chr1_compA_bin45	A	0.125778
Promoter	chr1_compA_bin45	A	0.0362222
Quiescent	chr1_compA_bin45	A	0.504667
Active	chr1_compA_bin46	A	0.2244
DNase	chr1_compA_bin46	A	0.0058
Enhancer	chr1_compA_bin46	A	0.1258
Promoter	chr1_compA_bin46	A	0.027
Quiescent	chr1_compA_bin46	A	0.617
Active	chr1_compA_bin47	A	0.016
DNase	chr1_compA_bin47	A	0.0233333
Enhancer	chr1_compA_bin47	A	0.241333
Promoter	chr1_compA_bin47	A	0.00466667
Quiescent	chr1_compA_bin47	A	0.714667
Active	chr1_compA_bin48	A	0.102
DNase	chr1_compA_bin48	A	0.006
Enhancer	chr1_compA_bin48	A	0.388
Promoter	chr1_compA_bin48	A	0.028
Quiescent	chr1_compA_bin48	A	0.476
Active	chr1_compA_bin49	A	0.0245714
DNase	chr1_compA_bin49	A	0.0131429
Enhancer	chr1_compA_bin49	A	0.256571
Promoter	chr1_compA_bin49	A	0.0282857
Quiescent	chr1_compA_bin49	A	0.677429
Active	chr1_compA_bin50	A	0.1385
DNase	chr1_compA_bin50	A	0.0055
Enhancer	chr1_compA_bin50	A	0.1835
Promoter	chr1_compA_bin50	A	0.0675
Quiescent	chr1_compA_bin50	A	0.605
Active	chr1_compA_bin51	A	0.027
DNase	chr1_compA_bin51	A	0.012
Enhancer	chr1_compA_bin51	A	0.028
Promoter	chr1_compA_bin51	A	0.012
Quiescent	chr1_compA_bin51	A	0.921
Active	chr1_compA_bin52	A	0.160667
DNase	chr1_compA_bin52	A	0.008
Enhancer	chr1_compA_bin52	A	0.0593333
Promoter	chr1_compA_bin52	A	0.03
Quiescent	chr1_compA_bin52	A	0.742
Active	chr1_compA_bin53	A	0.206
DNase	chr1_compA_bin53	A	0.005
Enhancer	chr1_compA_bin53	A	0.154
Promoter	chr1_compA_bin53	A	0.035
Quiescent	chr1_compA_bin53	A	0.6
Active	chr1_compA_bin54	A	0.286
DNase	chr1_compA_bin54	A	0.004
Enhancer	chr1_compA_bin54	A	0.2805
Promoter	chr1_compA_bin54	A	0.002
Quiescent	chr1_compA_bin54	A	0.4275
Active	chr1_compA_bin55	A	0.272
DNase	chr1_compA_bin55	A	0.004
Enhancer	chr1_compA_bin55	A	0.172667
Promoter	chr1_compA_bin55	A	0.0513333
Quiescent	chr1_compA_bin55	A	0.5
Active	chr1_compA_bin56	A	0.173333
DNase	chr1_compA_bin56	A	0.00866667
Enhancer	chr1_compA_bin56	A	0.260667
Promoter	chr1_compA_bin56	A	0.026
Quiescent	chr1_compA_bin56	A	0.531333
Active	chr1_compA_bin57	A	0.55
DNase	chr1_compA_bin57	A	0
Enhancer	chr1_compA_bin57	A	0.338
Promoter	chr1_compA_bin57	A	0.052
Quiescent	chr1_compA_bin57	A	0.06
Active	chr1_compA_bin58	A	0.056
DNase	chr1_compA_bin58	A	0.008
Enhancer	chr1_compA_bin58	A	0.012
Promoter	chr1_compA_bin58	A	0.022
Quiescent	chr1_compA_bin58	A	0.902
Active	chr1_compA_bin59	A	0.196
DNase	chr1_compA_bin59	A	0.01
Enhancer	chr1_compA_bin59	A	0.044
Promoter	chr1_compA_bin59	A	0.032
Quiescent	chr1_compA_bin59	A	0.718
Active	chr1_compA_bin60	A	0.154
DNase	chr1_compA_bin60	A	0.003
Enhancer	chr1_compA_bin60	A	0.04
Promoter	chr1_compA_bin60	A	0.009
Quiescent	chr1_compA_bin60	A	0.794
Active	chr1_compA_bin61	A	0.449667
DNase	chr1_compA_bin61	A	0.005
Enhancer	chr1_compA_bin61	A	0.166
Promoter	chr1_compA_bin61	A	0.0416667
Quiescent	chr1_compA_bin61	A	0.337667
Active	chr1_compA_bin62	A	0.344667
DNase	chr1_compA_bin62	A	0.002
Enhancer	chr1_compA_bin62	A	0.098
Promoter	chr1_compA_bin62	A	0.022
Quiescent	chr1_compA_bin62	A	0.533333
Active	chr1_compA_bin63	A	0.294667
DNase	chr1_compA_bin63	A	0.00733333
Enhancer	chr1_compA_bin63	A	0.108
Promoter	chr1_compA_bin63	A	0.0533333
Quiescent	chr1_compA_bin63	A	0.536667
Active	chr1_compA_bin64	A	0.344
DNase	chr1_compA_bin64	A	0.00133333
Enhancer	chr1_compA_bin64	A	0.305
Promoter	chr1_compA_bin64	A	0.035
Quiescent	chr1_compA_bin64	A	0.314667
Active	chr1_compA_bin65	A	0.308
DNase	chr1_compA_bin65	A	0.004
Enhancer	chr1_compA_bin65	A	0.102667
Promoter	chr1_compA_bin65	A	0.022
Quiescent	chr1_compA_bin65	A	0.563333
Active	chr1_compA_bin66	A	0.054
DNase	chr1_compA_bin66	A	0.01
Enhancer	chr1_compA_bin66	A	0.099
Promoter	chr1_compA_bin66	A	0.041
Quiescent	chr1_compA_bin66	A	0.796
Active	chr1_compA_bin67	A	0.341
DNase	chr1_compA_bin67	A	0.007
Enhancer	chr1_compA_bin67	A	0.174
Promoter	chr1_compA_bin67	A	0.021
Quiescent	chr1_compA_bin67	A	0.457
Active	chr1_compA_bin68	A	0.203
DNase	chr1_compA_bin68	A	0.0025
Enhancer	chr1_compA_bin68	A	0.3685
Promoter	chr1_compA_bin68	A	0.0265
Quiescent	chr1_compA_bin68	A	0.3995
Active	chr1_compA_bin69	A	0.469333
DNase	chr1_compA_bin69	A	0.00266667
Enhancer	chr1_compA_bin69	A	0.0833333
Promoter	chr1_compA_bin69	A	0.03
Quiescent	chr1_compA_bin69	A	0.414667
Active	chr1_compA_bin70	A	0.124
DNase	chr1_compA_bin70	A	0.01
Enhancer	chr1_compA_bin70	A	0.2628
Promoter	chr1_compA_bin70	A	0.0248
Quiescent	chr1_compA_bin70	A	0.5784
Active	chr1_compA_bin71	A	0.177333
DNase	chr1_compA_bin71	A	0.0175556
Enhancer	chr1_compA_bin71	A	0.216667
Promoter	chr1_compA_bin71	A	0.0384444
Quiescent	chr1_compA_bin71	A	0.55
Active	chr1_compA_bin72	A	0.237333
DNase	chr1_compA_bin72	A	0.00666667
Enhancer	chr1_compA_bin72	A	0.0613333
Promoter	chr1_compA_bin72	A	0.0273333
Quiescent	chr1_compA_bin72	A	0.667333
Active	chr1_compA_bin73	A	0.319714
DNase	chr1_compA_bin73	A	0.00928571
Enhancer	chr1_compA_bin73	A	0.185
Promoter	chr1_compA_bin73	A	0.0485714
Quiescent	chr1_compA_bin73	A	0.437429
Active	chr1_compA_bin74	A	0.57
DNase	chr1_compA_bin74	A	0.002
Enhancer	chr1_compA_bin74	A	0.27
Promoter	chr1_compA_bin74	A	0.056
Quiescent	chr1_compA_bin74	A	0.102
Active	chr1_compA_bin75	A	0.392333
DNase	chr1_compA_bin75	A	0.00333333
Enhancer	chr1_compA_bin75	A	0.121333
Promoter	chr1_compA_bin75	A	0.0336667
Quiescent	chr1_compA_bin75	A	0.449333
Active	chr1_compA_bin76	A	0.169333
DNase	chr1_compA_bin76	A	0.00933333
Enhancer	chr1_compA_bin76	A	0.118667
Promoter	chr1_compA_bin76	A	0.0433333
Quiescent	chr1_compA_bin76	A	0.659333
Active	chr1_compA_bin77	A	0.038
DNase	chr1_compA_bin77	A	0.0206667
Enhancer	chr1_compA_bin77	A	0.0813333
Promoter	chr1_compA_bin77	A	0.0126667
Quiescent	chr1_compA_bin77	A	0.847333
Active	chr1_compA_bin78	A	0.084
DNase	chr1_compA_bin78	A	0.0106667
Enhancer	chr1_compA_bin78	A	0.141333
Promoter	chr1_compA_bin78	A	0.0106667
Quiescent	chr1_compA_bin78	A	0.753333
Active	chr1_compA_bin79	A	0.137
DNase	chr1_compA_bin79	A	0.026
Enhancer	chr1_compA_bin79	A	0.078
Promoter	chr1_compA_bin79	A	0.024
Quiescent	chr1_compA_bin79	A	0.735
Active	chr1_compA_bin80	A	0
DNase	chr1_compA_bin80	A	0.007
Enhancer	chr1_compA_bin80	A	0.006
Promoter	chr1_compA_bin80	A	0.01
Quiescent	chr1_compA_bin80	A	0.977
Active	chr1_compA_bin81	A	0.065
DNase	chr1_compA_bin81	A	0.007
Enhancer	chr1_compA_bin81	A	0.012
Promoter	chr1_compA_bin81	A	0.002
Quiescent	chr1_compA_bin81	A	0.914
Active	chr1_compA_bin82	A	0.313189
DNase	chr1_compA_bin82	A	0.00523264
Enhancer	chr1_compA_bin82	A	0.15821
Promoter	chr1_compA_bin82	A	0.0492483
Quiescent	chr1_compA_bin82	A	0.47412
Active	chr1_compA_bin83	A	0.0497778
DNase	chr1_compA_bin83	A	0.00177778
Enhancer	chr1_compA_bin83	A	0.00577778
Promoter	chr1_compA_bin83	A	0.0131111
Quiescent	chr1_compA_bin83	A	0.929556
Active	chr1_compA_bin84	A	0.359304
DNase	chr1_compA_bin84	A	0.00391304
Enhancer	chr1_compA_bin84	A	0.111043
Promoter	chr1_compA_bin84	A	0.0562609
Quiescent	chr1_compA_bin84	A	0.469478
Active	chr1_compA_bin85	A	0.0246667
DNase	chr1_compA_bin85	A	0.0126667
Enhancer	chr1_compA_bin85	A	0.21
Promoter	chr1_compA_bin85	A	0.0273333
Quiescent	chr1_compA_bin85	A	0.725333
Active	chr1_compA_bin86	A	0.388
DNase	chr1_compA_bin86	A	0.005
Enhancer	chr1_compA_bin86	A	0.142
Promoter	chr1_compA_bin86	A	0.0552
Quiescent	chr1_compA_bin86	A	0.4098
Active	chr1_compA_bin87	A	0.407039
DNase	chr1_compA_bin87	A	0.00508294
Enhancer	chr1_compA_bin87	A	0.141338
Promoter	chr1_compA_bin87	A	0.0623625
Quiescent	chr1_compA_bin87	A	0.384178
Active	chr1_compA_bin88	A	0.267
DNase	chr1_compA_bin88	A	0.006
Enhancer	chr1_compA_bin88	A	0.115
Promoter	chr1_compA_bin88	A	0.021
Quiescent	chr1_compA_bin88	A	0.591
Active	chr1_compA_bin89	A	0.205
DNase	chr1_compA_bin89	A	0.00666667
Enhancer	chr1_compA_bin89	A	0.175
Promoter	chr1_compA_bin89	A	0.0376667
Quiescent	chr1_compA_bin89	A	0.575667
Active	chr1_compA_bin90	A	0.250444
DNase	chr1_compA_bin90	A	0.00511111
Enhancer	chr1_compA_bin90	A	0.123333
Promoter	chr1_compA_bin90	A	0.0557778
Quiescent	chr1_compA_bin90	A	0.565333
Active	chr1_compA_bin91	A	0.310667
DNase	chr1_compA_bin91	A	0.006
Enhancer	chr1_compA_bin91	A	0.336667
Promoter	chr1_compA_bin91	A	0.024
Quiescent	chr1_compA_bin91	A	0.322667
Active	chr1_compA_bin92	A	0.414
DNase	chr1_compA_bin92	A	0.028
Enhancer	chr1_compA_bin92	A	0.292
Promoter	chr1_compA_bin92	A	0.024
Quiescent	chr1_compA_bin92	A	0.242
Active	chr1_compA_bin93	A	0.354
DNase	chr1_compA_bin93	A	0.0045
Enhancer	chr1_compA_bin93	A	0.148
Promoter	chr1_compA_bin93	A	0.024
Quiescent	chr1_compA_bin93	A	0.4695
Active	chr1_compA_bin94	A	0.507333
DNase	chr1_compA_bin94	A	0.002
Enhancer	chr1_compA_bin94	A	0.166667
Promoter	chr1_compA_bin94	A	0.0246667
Quiescent	chr1_compA_bin94	A	0.299333
Active	chr1_compA_bin95	A	0.21
DNase	chr1_compA_bin95	A	0.014
Enhancer	chr1_compA_bin95	A	0.08
Promoter	chr1_compA_bin95	A	0.074
Quiescent	chr1_compA_bin95	A	0.622
Active	chr1_compA_bin96	A	0.536
DNase	chr1_compA_bin96	A	0.003
Enhancer	chr1_compA_bin96	A	0.076
Promoter	chr1_compA_bin96	A	0.019
Quiescent	chr1_compA_bin96	A	0.366
Active	chr1_compA_bin97	A	0.054
DNase	chr1_compA_bin97	A	0.004
Enhancer	chr1_compA_bin97	A	0.353
Promoter	chr1_compA_bin97	A	0.036
Quiescent	chr1_compA_bin97	A	0.553
Active	chr1_compA_bin98	A	0.128
DNase	chr1_compA_bin98	A	0.0133333
Enhancer	chr1_compA_bin98	A	0.102
Promoter	chr1_compA_bin98	A	0.02
Quiescent	chr1_compA_bin98	A	0.736667
Active	chr1_compA_bin99	A	0.046
DNase	chr1_compA_bin99	A	0.007
Enhancer	chr1_compA_bin99	A	0.22
Promoter	chr1_compA_bin99	A	0.046
Quiescent	chr1_compA_bin99	A	0.681
Active	chr1_compA_bin100	A	0.01
DNase	chr1_compA_bin100	A	0.018
Enhancer	chr1_compA_bin100	A	0.086
Promoter	chr1_compA_bin100	A	0.008
Quiescent	chr1_compA_bin100	A	0.878
Active	chr1_compA_bin101	A	0.658
DNase	chr1_compA_bin101	A	0.001
Enhancer	chr1_compA_bin101	A	0.087
Promoter	chr1_compA_bin101	A	0.022
Quiescent	chr1_compA_bin101	A	0.232
Active	chr1_compA_bin102	A	0
DNase	chr1_compA_bin102	A	0.002
Enhancer	chr1_compA_bin102	A	0
Promoter	chr1_compA_bin102	A	0
Quiescent	chr1_compA_bin102	A	0.998
Active	chr1_compA_bin103	A	0
DNase	chr1_compA_bin103	A	0.0146667
Enhancer	chr1_compA_bin103	A	0.062
Promoter	chr1_compA_bin103	A	0.00133333
Quiescent	chr1_compA_bin103	A	0.922
Active	chr1_compA_bin104	A	0.216
DNase	chr1_compA_bin104	A	0.004
Enhancer	chr1_compA_bin104	A	0.21
Promoter	chr1_compA_bin104	A	0.128
Quiescent	chr1_compA_bin104	A	0.442
Active	chr1_compA_bin105	A	0.390222
DNase	chr1_compA_bin105	A	0.006
Enhancer	chr1_compA_bin105	A	0.169556
Promoter	chr1_compA_bin105	A	0.0366667
Quiescent	chr1_compA_bin105	A	0.397556
Active	chr1_compA_bin106	A	0.694
DNase	chr1_compA_bin106	A	0.006
Enhancer	chr1_compA_bin106	A	0.095
Promoter	chr1_compA_bin106	A	0.021
Quiescent	chr1_compA_bin106	A	0.184
Active	chr1_compA_bin107	A	0.2295
DNase	chr1_compA_bin107	A	0.005
Enhancer	chr1_compA_bin107	A	0.143
Promoter	chr1_compA_bin107	A	0.036
Quiescent	chr1_compA_bin107	A	0.5865
Active	chr1_compA_bin108	A	0.152333
DNase	chr1_compA_bin108	A	0.00366667
Enhancer	chr1_compA_bin108	A	0.302667
Promoter	chr1_compA_bin108	A	0.0226667
Quiescent	chr1_compA_bin108	A	0.518667
Active	chr1_compA_bin109	A	0.222667
DNase	chr1_compA_bin109	A	0.004
Enhancer	chr1_compA_bin109	A	0.234667
Promoter	chr1_compA_bin109	A	0.0266667
Quiescent	chr1_compA_bin109	A	0.512
Active	chr1_compA_bin110	A	0.142
DNase	chr1_compA_bin110	A	0.006
Enhancer	chr1_compA_bin110	A	0.182
Promoter	chr1_compA_bin110	A	0.012
Quiescent	chr1_compA_bin110	A	0.658
Active	chr1_compA_bin111	A	0.313667
DNase	chr1_compA_bin111	A	0.00366667
Enhancer	chr1_compA_bin111	A	0.117333
Promoter	chr1_compA_bin111	A	0.0293333
Quiescent	chr1_compA_bin111	A	0.536
Active	chr1_compA_bin112	A	0.35
DNase	chr1_compA_bin112	A	0.006
Enhancer	chr1_compA_bin112	A	0.204
Promoter	chr1_compA_bin112	A	0.008
Quiescent	chr1_compA_bin112	A	0.432
Active	chr1_compA_bin113	A	0.324
DNase	chr1_compA_bin113	A	0.004
Enhancer	chr1_compA_bin113	A	0.268
Promoter	chr1_compA_bin113	A	0.01
Quiescent	chr1_compA_bin113	A	0.394
Active	chr1_compA_bin114	A	0.818
DNase	chr1_compA_bin114	A	0.002
Enhancer	chr1_compA_bin114	A	0.062
Promoter	chr1_compA_bin114	A	0.03
Quiescent	chr1_compA_bin114	A	0.088
Active	chr1_compA_bin115	A	0.01
DNase	chr1_compA_bin115	A	0.01
Enhancer	chr1_compA_bin115	A	0.108
Promoter	chr1_compA_bin115	A	0.012
Quiescent	chr1_compA_bin115	A	0.86
Active	chr1_compA_bin116	A	0.326
DNase	chr1_compA_bin116	A	0.006
Enhancer	chr1_compA_bin116	A	0.044
Promoter	chr1_compA_bin116	A	0
Quiescent	chr1_compA_bin116	A	0.624
Active	chr1_compA_bin117	A	0.3525
DNase	chr1_compA_bin117	A	0.007
Enhancer	chr1_compA_bin117	A	0.0715
Promoter	chr1_compA_bin117	A	0.02
Quiescent	chr1_compA_bin117	A	0.549
Active	chr1_compA_bin118	A	0.258889
DNase	chr1_compA_bin118	A	0.00711111
Enhancer	chr1_compA_bin118	A	0.31
Promoter	chr1_compA_bin118	A	0.0417778
Quiescent	chr1_compA_bin118	A	0.382222
Active	chr1_compA_bin119	A	0.272667
DNase	chr1_compA_bin119	A	0.0126667
Enhancer	chr1_compA_bin119	A	0.212
Promoter	chr1_compA_bin119	A	0.0193333
Quiescent	chr1_compA_bin119	A	0.483333
Active	chr1_compA_bin120	A	0.424
DNase	chr1_compA_bin120	A	0.003
Enhancer	chr1_compA_bin120	A	0.1
Promoter	chr1_compA_bin120	A	0.0495
Quiescent	chr1_compA_bin120	A	0.4235
Active	chr1_compA_bin121	A	0.2964
DNase	chr1_compA_bin121	A	0.01
Enhancer	chr1_compA_bin121	A	0.2532
Promoter	chr1_compA_bin121	A	0.0376
Quiescent	chr1_compA_bin121	A	0.4028
Active	chr1_compA_bin122	A	0.362
DNase	chr1_compA_bin122	A	0
Enhancer	chr1_compA_bin122	A	0.196
Promoter	chr1_compA_bin122	A	0.072
Quiescent	chr1_compA_bin122	A	0.37
Active	chr1_compA_bin123	A	0.307
DNase	chr1_compA_bin123	A	0.004
Enhancer	chr1_compA_bin123	A	0.14
Promoter	chr1_compA_bin123	A	0.043
Quiescent	chr1_compA_bin123	A	0.506
Active	chr1_compA_bin124	A	0.165
DNase	chr1_compA_bin124	A	0.0125
Enhancer	chr1_compA_bin124	A	0.1485
Promoter	chr1_compA_bin124	A	0.025
Quiescent	chr1_compA_bin124	A	0.649
Active	chr1_compA_bin125	A	0.1728
DNase	chr1_compA_bin125	A	0.0116
Enhancer	chr1_compA_bin125	A	0.0692
Promoter	chr1_compA_bin125	A	0.03
Quiescent	chr1_compA_bin125	A	0.7164
Active	chr1_compA_bin126	A	0.268
DNase	chr1_compA_bin126	A	0.0115
Enhancer	chr1_compA_bin126	A	0.2795
Promoter	chr1_compA_bin126	A	0.037
Quiescent	chr1_compA_bin126	A	0.404
Active	chr1_compA_bin127	A	0.01
DNase	chr1_compA_bin127	A	0.022
Enhancer	chr1_compA_bin127	A	0.104
Promoter	chr1_compA_bin127	A	0.042
Quiescent	chr1_compA_bin127	A	0.822
Active	chr1_compA_bin128	A	0.226
DNase	chr1_compA_bin128	A	0.014
Enhancer	chr1_compA_bin128	A	0.09
Promoter	chr1_compA_bin128	A	0.016
Quiescent	chr1_compA_bin128	A	0.654
Active	chr1_compA_bin129	A	0.442
DNase	chr1_compA_bin129	A	0.005
Enhancer	chr1_compA_bin129	A	0.154
Promoter	chr1_compA_bin129	A	0.032
Quiescent	chr1_compA_bin129	A	0.367
Active	chr1_compA_bin130	A	0.3588
DNase	chr1_compA_bin130	A	0.0104
Enhancer	chr1_compA_bin130	A	0.0852
Promoter	chr1_compA_bin130	A	0.0344
Quiescent	chr1_compA_bin130	A	0.5112
Active	chr1_compA_bin131	A	0.312
DNase	chr1_compA_bin131	A	0.011
Enhancer	chr1_compA_bin131	A	0.163
Promoter	chr1_compA_bin131	A	0.026
Quiescent	chr1_compA_bin131	A	0.488
Active	chr1_compA_bin132	A	0.376
DNase	chr1_compA_bin132	A	0.008
Enhancer	chr1_compA_bin132	A	0.143
Promoter	chr1_compA_bin132	A	0.016
Quiescent	chr1_compA_bin132	A	0.457
Active	chr1_compA_bin133	A	0.008
DNase	chr1_compA_bin133	A	0.014
Enhancer	chr1_compA_bin133	A	0.148
Promoter	chr1_compA_bin133	A	0.004
Quiescent	chr1_compA_bin133	A	0.826
Active	chr1_compA_bin134	A	0.343
DNase	chr1_compA_bin134	A	0.0075
Enhancer	chr1_compA_bin134	A	0.1195
Promoter	chr1_compA_bin134	A	0.046
Quiescent	chr1_compA_bin134	A	0.484
Active	chr1_compA_bin135	A	0.290833
DNase	chr1_compA_bin135	A	0.00807869
Enhancer	chr1_compA_bin135	A	0.153899
Promoter	chr1_compA_bin135	A	0.0327187
Quiescent	chr1_compA_bin135	A	0.514471
Active	chr1_compA_bin136	A	0.2744
DNase	chr1_compA_bin136	A	0.0032
Enhancer	chr1_compA_bin136	A	0.2376
Promoter	chr1_compA_bin136	A	0.0352
Quiescent	chr1_compA_bin136	A	0.4496
Active	chr1_compA_bin137	A	0.27575
DNase	chr1_compA_bin137	A	0.0065
Enhancer	chr1_compA_bin137	A	0.14775
Promoter	chr1_compA_bin137	A	0.049
Quiescent	chr1_compA_bin137	A	0.521
Active	chr1_compA_bin138	A	0
DNase	chr1_compA_bin138	A	0.024
Enhancer	chr1_compA_bin138	A	0.086
Promoter	chr1_compA_bin138	A	0.018
Quiescent	chr1_compA_bin138	A	0.872
Active	chr1_compA_bin139	A	0.402
DNase	chr1_compA_bin139	A	0.008
Enhancer	chr1_compA_bin139	A	0.126
Promoter	chr1_compA_bin139	A	0.04
Quiescent	chr1_compA_bin139	A	0.424
Active	chr1_compA_bin140	A	0.002
DNase	chr1_compA_bin140	A	0.006
Enhancer	chr1_compA_bin140	A	0.076
Promoter	chr1_compA_bin140	A	0.058
Quiescent	chr1_compA_bin140	A	0.858
Active	chr1_compA_bin141	A	0.236
DNase	chr1_compA_bin141	A	0
Enhancer	chr1_compA_bin141	A	0.006
Promoter	chr1_compA_bin141	A	0.03
Quiescent	chr1_compA_bin141	A	0.728
Active	chr1_compA_bin142	A	0.39
DNase	chr1_compA_bin142	A	0.012
Enhancer	chr1_compA_bin142	A	0.144
Promoter	chr1_compA_bin142	A	0.058
Quiescent	chr1_compA_bin142	A	0.396
Active	chr1_compA_bin143	A	0.0686667
DNase	chr1_compA_bin143	A	0.00733333
Enhancer	chr1_compA_bin143	A	0.0516667
Promoter	chr1_compA_bin143	A	0.0353333
Quiescent	chr1_compA_bin143	A	0.837
Active	chr1_compA_bin144	A	0
DNase	chr1_compA_bin144	A	0.007
Enhancer	chr1_compA_bin144	A	0.043
Promoter	chr1_compA_bin144	A	0
Quiescent	chr1_compA_bin144	A	0.95
Active	chr1_compA_bin145	A	0.2636
DNase	chr1_compA_bin145	A	0.0084
Enhancer	chr1_compA_bin145	A	0.1436
Promoter	chr1_compA_bin145	A	0.03
Quiescent	chr1_compA_bin145	A	0.5544
Active	chr1_compA_bin146	A	0.353
DNase	chr1_compA_bin146	A	0.009
Enhancer	chr1_compA_bin146	A	0.097
Promoter	chr1_compA_bin146	A	0.041
Quiescent	chr1_compA_bin146	A	0.5
Active	chr1_compA_bin147	A	0.314909
DNase	chr1_compA_bin147	A	0.0114545
Enhancer	chr1_compA_bin147	A	0.175273
Promoter	chr1_compA_bin147	A	0.0398182
Quiescent	chr1_compA_bin147	A	0.458545
Active	chr1_compA_bin148	A	0.194721
DNase	chr1_compA_bin148	A	0.00750854
Enhancer	chr1_compA_bin148	A	0.126091
Promoter	chr1_compA_bin148	A	0.0330376
Quiescent	chr1_compA_bin148	A	0.638641
Active	chr1_compA_bin149	A	0.17
DNase	chr1_compA_bin149	A	0.001
Enhancer	chr1_compA_bin149	A	0.321
Promoter	chr1_compA_bin149	A	0.005
Quiescent	chr1_compA_bin149	A	0.503
Active	chr1_compA_bin150	A	0.017
DNase	chr1_compA_bin150	A	0.014
Enhancer	chr1_compA_bin150	A	0.157
Promoter	chr1_compA_bin150	A	0.005
Quiescent	chr1_compA_bin150	A	0.807
Active	chr1_compA_bin151	A	0.151
DNase	chr1_compA_bin151	A	0.012
Enhancer	chr1_compA_bin151	A	0.091
Promoter	chr1_compA_bin151	A	0.023
Quiescent	chr1_compA_bin151	A	0.723
Active	chr1_compA_bin152	A	0
DNase	chr1_compA_bin152	A	0.016
Enhancer	chr1_compA_bin152	A	0.076
Promoter	chr1_compA_bin152	A	0.005
Quiescent	chr1_compA_bin152	A	0.903
Active	chr1_compA_bin153	A	0.713
DNase	chr1_compA_bin153	A	0.0015
Enhancer	chr1_compA_bin153	A	0.141
Promoter	chr1_compA_bin153	A	0.022
Quiescent	chr1_compA_bin153	A	0.1225
Active	chr1_compA_bin154	A	0.086
DNase	chr1_compA_bin154	A	0.009
Enhancer	chr1_compA_bin154	A	0.0848333
Promoter	chr1_compA_bin154	A	0.029
Quiescent	chr1_compA_bin154	A	0.791167
Active	chr1_compA_bin155	A	0.32175
DNase	chr1_compA_bin155	A	0.0065
Enhancer	chr1_compA_bin155	A	0.06175
Promoter	chr1_compA_bin155	A	0.034
Quiescent	chr1_compA_bin155	A	0.576
Active	chr1_compA_bin156	A	0.327927
DNase	chr1_compA_bin156	A	0.00790186
Enhancer	chr1_compA_bin156	A	0.0671658
Promoter	chr1_compA_bin156	A	0.0395093
Quiescent	chr1_compA_bin156	A	0.557496
Active	chr1_compB_bin1	B	0.106
DNase	chr1_compB_bin1	B	0.008
Enhancer	chr1_compB_bin1	B	0.01
Promoter	chr1_compB_bin1	B	0.044
Quiescent	chr1_compB_bin1	B	0.832
Active	chr1_compB_bin2	B	0
DNase	chr1_compB_bin2	B	0.016
Enhancer	chr1_compB_bin2	B	0.046
Promoter	chr1_compB_bin2	B	0.018
Quiescent	chr1_compB_bin2	B	0.92
Active	chr1_compB_bin3	B	0.00365714
DNase	chr1_compB_bin3	B	0.00182857
Enhancer	chr1_compB_bin3	B	0.0470203
Promoter	chr1_compB_bin3	B	0.00809795
Quiescent	chr1_compB_bin3	B	0.939396
Active	chr1_compB_bin4	B	0.357333
DNase	chr1_compB_bin4	B	0.002
Enhancer	chr1_compB_bin4	B	0.048
Promoter	chr1_compB_bin4	B	0.04
Quiescent	chr1_compB_bin4	B	0.552667
Active	chr1_compB_bin5	B	0.037625
DNase	chr1_compB_bin5	B	0.00335083
Enhancer	chr1_compB_bin5	B	0.0140735
Promoter	chr1_compB_bin5	B	0.00172328
Quiescent	chr1_compB_bin5	B	0.943227
Active	chr1_compB_bin6	B	0.33
DNase	chr1_compB_bin6	B	0.016
Enhancer	chr1_compB_bin6	B	0.138
Promoter	chr1_compB_bin6	B	0.026
Quiescent	chr1_compB_bin6	B	0.49
Active	chr1_compB_bin7	B	0.0751111
DNase	chr1_compB_bin7	B	0.0104444
Enhancer	chr1_compB_bin7	B	0.06
Promoter	chr1_compB_bin7	B	0.00933333
Quiescent	chr1_compB_bin7	B	0.845111
Active	chr1_compB_bin8	B	0.404
DNase	chr1_compB_bin8	B	0.004
Enhancer	chr1_compB_bin8	B	0.2
Promoter	chr1_compB_bin8	B	0.0306667
Quiescent	chr1_compB_bin8	B	0.361333
Active	chr1_compB_bin9	B	0.0365
DNase	chr1_compB_bin9	B	0.008
Enhancer	chr1_compB_bin9	B	0.0485
Promoter	chr1_compB_bin9	B	0.013
Quiescent	chr1_compB_bin9	B	0.894
Active	chr1_compB_bin10	B	0.074
DNase	chr1_compB_bin10	B	0.00333333
Enhancer	chr1_compB_bin10	B	0.0193333
Promoter	chr1_compB_bin10	B	0.0253333
Quiescent	chr1_compB_bin10	B	0.878
Active	chr1_compB_bin11	B	0.48
DNase	chr1_compB_bin11	B	0
Enhancer	chr1_compB_bin11	B	0.364
Promoter	chr1_compB_bin11	B	0.002
Quiescent	chr1_compB_bin11	B	0.154
Active	chr1_compB_bin12	B	0.0116667
DNase	chr1_compB_bin12	B	0.004
Enhancer	chr1_compB_bin12	B	0.0263333
Promoter	chr1_compB_bin12	B	0.00433333
Quiescent	chr1_compB_bin12	B	0.953667
Active	chr1_compB_bin13	B	0.0065
DNase	chr1_compB_bin13	B	0.0135
Enhancer	chr1_compB_bin13	B	0.08
Promoter	chr1_compB_bin13	B	0.002
Quiescent	chr1_compB_bin13	B	0.898
Active	chr1_compB_bin14	B	0.0745
DNase	chr1_compB_bin14	B	0.011
Enhancer	chr1_compB_bin14	B	0.111
Promoter	chr1_compB_bin14	B	0.021
Quiescent	chr1_compB_bin14	B	0.7825
Active	chr1_compB_bin15	B	0.112
DNase	chr1_compB_bin15	B	0.014
Enhancer	chr1_compB_bin15	B	0.034
Promoter	chr1_compB_bin15	B	0.022
Quiescent	chr1_compB_bin15	B	0.818
Active	chr1_compB_bin16	B	0.21
DNase	chr1_compB_bin16	B	0.00666667
Enhancer	chr1_compB_bin16	B	0.0173333
Promoter	chr1_compB_bin16	B	0.0166667
Quiescent	chr1_compB_bin16	B	0.749333
Active	chr1_compB_bin17	B	0.146
DNase	chr1_compB_bin17	B	0.007
Enhancer	chr1_compB_bin17	B	0.043
Promoter	chr1_compB_bin17	B	0.02
Quiescent	chr1_compB_bin17	B	0.784
Active	chr1_compB_bin18	B	0.0372727
DNase	chr1_compB_bin18	B	0.00327273
Enhancer	chr1_compB_bin18	B	0.0490909
Promoter	chr1_compB_bin18	B	0.00727273
Quiescent	chr1_compB_bin18	B	0.903091
Active	chr1_compB_bin19	B	0.274
DNase	chr1_compB_bin19	B	0.007
Enhancer	chr1_compB_bin19	B	0.102
Promoter	chr1_compB_bin19	B	0.021
Quiescent	chr1_compB_bin19	B	0.596
Active	chr1_compB_bin20	B	0.00933333
DNase	chr1_compB_bin20	B	0.012
Enhancer	chr1_compB_bin20	B	0.072
Promoter	chr1_compB_bin20	B	0.004
Quiescent	chr1_compB_bin20	B	0.902667
Active	chr1_compB_bin21	B	0.746
DNase	chr1_compB_bin21	B	0
Enhancer	chr1_compB_bin21	B	0.206
Promoter	chr1_compB_bin21	B	0.006
Quiescent	chr1_compB_bin21	B	0.042
Active	chr1_compB_bin22	B	0.156444
DNase	chr1_compB_bin22	B	0.00777778
Enhancer	chr1_compB_bin22	B	0.06
Promoter	chr1_compB_bin22	B	0.00688889
Quiescent	chr1_compB_bin22	B	0.768889
Active	chr1_compB_bin23	B	0.1384
DNase	chr1_compB_bin23	B	0.0136
Enhancer	chr1_compB_bin23	B	0.106
Promoter	chr1_compB_bin23	B	0.0224
Quiescent	chr1_compB_bin23	B	0.7196
Active	chr1_compB_bin24	B	0.117
DNase	chr1_compB_bin24	B	0.013
Enhancer	chr1_compB_bin24	B	0.068
Promoter	chr1_compB_bin24	B	0.033
Quiescent	chr1_compB_bin24	B	0.769
Active	chr1_compB_bin25	B	0.4095
DNase	chr1_compB_bin25	B	0.016
Enhancer	chr1_compB_bin25	B	0.106
Promoter	chr1_compB_bin25	B	0.048
Quiescent	chr1_compB_bin25	B	0.4205
Active	chr1_compB_bin26	B	0.078
DNase	chr1_compB_bin26	B	0.009
Enhancer	chr1_compB_bin26	B	0.102
Promoter	chr1_compB_bin26	B	0.019
Quiescent	chr1_compB_bin26	B	0.792
Active	chr1_compB_bin27	B	0.00292308
DNase	chr1_compB_bin27	B	0.00769231
Enhancer	chr1_compB_bin27	B	0.0589231
Promoter	chr1_compB_bin27	B	0.00369231
Quiescent	chr1_compB_bin27	B	0.926769
Active	chr1_compB_bin28	B	0.452
DNase	chr1_compB_bin28	B	0.006
Enhancer	chr1_compB_bin28	B	0.24
Promoter	chr1_compB_bin28	B	0.014
Quiescent	chr1_compB_bin28	B	0.288
Active	chr1_compB_bin29	B	0.245
DNase	chr1_compB_bin29	B	0.007
Enhancer	chr1_compB_bin29	B	0.288
Promoter	chr1_compB_bin29	B	0.055
Quiescent	chr1_compB_bin29	B	0.405
Active	chr1_compB_bin30	B	0.0481429
DNase	chr1_compB_bin30	B	0.00557143
Enhancer	chr1_compB_bin30	B	0.0422857
Promoter	chr1_compB_bin30	B	0.00828571
Quiescent	chr1_compB_bin30	B	0.895714
Active	chr1_compB_bin31	B	0.682667
DNase	chr1_compB_bin31	B	0.000666667
Enhancer	chr1_compB_bin31	B	0.116667
Promoter	chr1_compB_bin31	B	0.0133333
Quiescent	chr1_compB_bin31	B	0.186667
Active	chr1_compB_bin32	B	0.0335556
DNase	chr1_compB_bin32	B	0.00155556
Enhancer	chr1_compB_bin32	B	0.022
Promoter	chr1_compB_bin32	B	0.00644444
Quiescent	chr1_compB_bin32	B	0.936444
Active	chr1_compB_bin33	B	0.128
DNase	chr1_compB_bin33	B	0.00181818
Enhancer	chr1_compB_bin33	B	0.0996364
Promoter	chr1_compB_bin33	B	0.0196364
Quiescent	chr1_compB_bin33	B	0.750909
Active	chr1_compB_bin34	B	0.1845
DNase	chr1_compB_bin34	B	0.0155
Enhancer	chr1_compB_bin34	B	0.074
Promoter	chr1_compB_bin34	B	0.019
Quiescent	chr1_compB_bin34	B	0.707
Active	chr1_compB_bin35	B	0.258
DNase	chr1_compB_bin35	B	0.00666667
Enhancer	chr1_compB_bin35	B	0.0793333
Promoter	chr1_compB_bin35	B	0.0246667
Quiescent	chr1_compB_bin35	B	0.631333
Active	chr1_compB_bin36	B	0.148286
DNase	chr1_compB_bin36	B	0.01
Enhancer	chr1_compB_bin36	B	0.124143
Promoter	chr1_compB_bin36	B	0.0165714
Quiescent	chr1_compB_bin36	B	0.701
Active	chr1_compB_bin37	B	0.0293333
DNase	chr1_compB_bin37	B	0.0173333
Enhancer	chr1_compB_bin37	B	0.0706667
Promoter	chr1_compB_bin37	B	0.0146667
Quiescent	chr1_compB_bin37	B	0.868
Active	chr1_compB_bin38	B	0.183429
DNase	chr1_compB_bin38	B	0.00885714
Enhancer	chr1_compB_bin38	B	0.0882857
Promoter	chr1_compB_bin38	B	0.0188571
Quiescent	chr1_compB_bin38	B	0.700571
Active	chr1_compB_bin39	B	0.031
DNase	chr1_compB_bin39	B	0.003
Enhancer	chr1_compB_bin39	B	0.038
Promoter	chr1_compB_bin39	B	0.0235
Quiescent	chr1_compB_bin39	B	0.9045
Active	chr1_compB_bin40	B	0.266667
DNase	chr1_compB_bin40	B	0.0133333
Enhancer	chr1_compB_bin40	B	0.1
Promoter	chr1_compB_bin40	B	0.0586667
Quiescent	chr1_compB_bin40	B	0.561333
Active	chr1_compB_bin41	B	0.1076
DNase	chr1_compB_bin41	B	0.0036
Enhancer	chr1_compB_bin41	B	0.03
Promoter	chr1_compB_bin41	B	0.0156
Quiescent	chr1_compB_bin41	B	0.8432
Active	chr1_compB_bin42	B	0.0766857
DNase	chr1_compB_bin42	B	0.00411429
Enhancer	chr1_compB_bin42	B	0.0371429
Promoter	chr1_compB_bin42	B	0.00754286
Quiescent	chr1_compB_bin42	B	0.874514
Active	chr1_compB_bin43	B	0.512571
DNase	chr1_compB_bin43	B	0.004
Enhancer	chr1_compB_bin43	B	0.159429
Promoter	chr1_compB_bin43	B	0.0294286
Quiescent	chr1_compB_bin43	B	0.294571
Active	chr1_compB_bin44	B	0.984
DNase	chr1_compB_bin44	B	0
Enhancer	chr1_compB_bin44	B	0.016
Promoter	chr1_compB_bin44	B	0
Quiescent	chr1_compB_bin44	B	0
Active	chr1_compB_bin45	B	0.284
DNase	chr1_compB_bin45	B	0.0113333
Enhancer	chr1_compB_bin45	B	0.0866667
Promoter	chr1_compB_bin45	B	0.0203333
Quiescent	chr1_compB_bin45	B	0.597667
Active	chr1_compB_bin46	B	0.457333
DNase	chr1_compB_bin46	B	0.006
Enhancer	chr1_compB_bin46	B	0.134667
Promoter	chr1_compB_bin46	B	0.0173333
Quiescent	chr1_compB_bin46	B	0.384667
Active	chr1_compB_bin47	B	0.036
DNase	chr1_compB_bin47	B	0.0113333
Enhancer	chr1_compB_bin47	B	0.212
Promoter	chr1_compB_bin47	B	0.00666667
Quiescent	chr1_compB_bin47	B	0.734
Active	chr1_compB_bin48	B	0.0294286
DNase	chr1_compB_bin48	B	0.00514286
Enhancer	chr1_compB_bin48	B	0.0426667
Promoter	chr1_compB_bin48	B	0.00504762
Quiescent	chr1_compB_bin48	B	0.917714
Active	chr1_compB_bin49	B	0.006875
DNase	chr1_compB_bin49	B	0.00925
Enhancer	chr1_compB_bin49	B	0.081875
Promoter	chr1_compB_bin49	B	0.002
Quiescent	chr1_compB_bin49	B	0.9
Active	chr1_compB_bin50	B	0.153333
DNase	chr1_compB_bin50	B	0.0126667
Enhancer	chr1_compB_bin50	B	0.0946667
Promoter	chr1_compB_bin50	B	0.0186667
Quiescent	chr1_compB_bin50	B	0.720667
Active	chr1_compB_bin51	B	0.239714
DNase	chr1_compB_bin51	B	0.00885714
Enhancer	chr1_compB_bin51	B	0.0402857
Promoter	chr1_compB_bin51	B	0.00657143
Quiescent	chr1_compB_bin51	B	0.704571
Active	chr1_compB_bin52	B	0.0436
DNase	chr1_compB_bin52	B	0.0032
Enhancer	chr1_compB_bin52	B	0.0196
Promoter	chr1_compB_bin52	B	0.0048
Quiescent	chr1_compB_bin52	B	0.9288
Active	chr1_compB_bin53	B	0.27
DNase	chr1_compB_bin53	B	0.004
Enhancer	chr1_compB_bin53	B	0.251
Promoter	chr1_compB_bin53	B	0.033
Quiescent	chr1_compB_bin53	B	0.442
Active	chr1_compB_bin54	B	0.177429
DNase	chr1_compB_bin54	B	0.0142857
Enhancer	chr1_compB_bin54	B	0.114286
Promoter	chr1_compB_bin54	B	0.0108571
Quiescent	chr1_compB_bin54	B	0.683143
Active	chr1_compB_bin55	B	0.09448
DNase	chr1_compB_bin55	B	0.00688
Enhancer	chr1_compB_bin55	B	0.13312
Promoter	chr1_compB_bin55	B	0.01944
Quiescent	chr1_compB_bin55	B	0.74608
Active	chr1_compB_bin56	B	0.118
DNase	chr1_compB_bin56	B	0.006
Enhancer	chr1_compB_bin56	B	0.072
Promoter	chr1_compB_bin56	B	0.02
Quiescent	chr1_compB_bin56	B	0.784
Active	chr1_compB_bin57	B	0.002
DNase	chr1_compB_bin57	B	0.012
Enhancer	chr1_compB_bin57	B	0.114
Promoter	chr1_compB_bin57	B	0
Quiescent	chr1_compB_bin57	B	0.872
Active	chr1_compB_bin58	B	0.0808889
DNase	chr1_compB_bin58	B	0.00311111
Enhancer	chr1_compB_bin58	B	0.0346667
Promoter	chr1_compB_bin58	B	0.00333333
Quiescent	chr1_compB_bin58	B	0.878
Active	chr1_compB_bin59	B	0.0196538
DNase	chr1_compB_bin59	B	0.00403846
Enhancer	chr1_compB_bin59	B	0.0293462
Promoter	chr1_compB_bin59	B	0.005
Quiescent	chr1_compB_bin59	B	0.941962
Active	chr1_compB_bin60	B	0.0587059
DNase	chr1_compB_bin60	B	0.00752941
Enhancer	chr1_compB_bin60	B	0.0451765
Promoter	chr1_compB_bin60	B	0.00658824
Quiescent	chr1_compB_bin60	B	0.882
Active	chr1_compB_bin61	B	0.00857143
DNase	chr1_compB_bin61	B	0.006
Enhancer	chr1_compB_bin61	B	0.0508
Promoter	chr1_compB_bin61	B	0.00628571
Quiescent	chr1_compB_bin61	B	0.928343
Active	chr1_compB_bin62	B	0.0305833
DNase	chr1_compB_bin62	B	0.00675
Enhancer	chr1_compB_bin62	B	0.0479167
Promoter	chr1_compB_bin62	B	0.00633333
Quiescent	chr1_compB_bin62	B	0.908417
Active	chr1_compB_bin63	B	0.0404
DNase	chr1_compB_bin63	B	0.0112
Enhancer	chr1_compB_bin63	B	0.0608
Promoter	chr1_compB_bin63	B	0.0172
Quiescent	chr1_compB_bin63	B	0.8704
Active	chr1_compB_bin64	B	0.068
DNase	chr1_compB_bin64	B	0.0062
Enhancer	chr1_compB_bin64	B	0.0846
Promoter	chr1_compB_bin64	B	0.0124
Quiescent	chr1_compB_bin64	B	0.8288
Active	chr1_compB_bin65	B	0
DNase	chr1_compB_bin65	B	0.008
Enhancer	chr1_compB_bin65	B	0.132
Promoter	chr1_compB_bin65	B	0.014
Quiescent	chr1_compB_bin65	B	0.846
Active	chr1_compB_bin66	B	0.141238
DNase	chr1_compB_bin66	B	0.00590476
Enhancer	chr1_compB_bin66	B	0.0607619
Promoter	chr1_compB_bin66	B	0.0153333
Quiescent	chr1_compB_bin66	B	0.776762
Active	chr1_compB_bin67	B	0.117496
DNase	chr1_compB_bin67	B	0.00526416
Enhancer	chr1_compB_bin67	B	0.060222
Promoter	chr1_compB_bin67	B	0.0121076
Quiescent	chr1_compB_bin67	B	0.80491
Active	chr1_compB_bin68	B	0.324545
DNase	chr1_compB_bin68	B	0.00709091
Enhancer	chr1_compB_bin68	B	0.0605455
Promoter	chr1_compB_bin68	B	0.0161818
Quiescent	chr1_compB_bin68	B	0.591636
Active	chr1_compB_bin69	B	0.407
DNase	chr1_compB_bin69	B	0.001
Enhancer	chr1_compB_bin69	B	0.266
Promoter	chr1_compB_bin69	B	0.018
Quiescent	chr1_compB_bin69	B	0.308
Active	chr1_compB_bin70	B	0.618
DNase	chr1_compB_bin70	B	0
Enhancer	chr1_compB_bin70	B	0.132
Promoter	chr1_compB_bin70	B	0.004
Quiescent	chr1_compB_bin70	B	0.246
Active	chr1_compB_bin71	B	0.0981176
DNase	chr1_compB_bin71	B	0.00737255
Enhancer	chr1_compB_bin71	B	0.0602353
Promoter	chr1_compB_bin71	B	0.00945098
Quiescent	chr1_compB_bin71	B	0.824824
Active	chr1_compB_bin72	B	0.0545559
DNase	chr1_compB_bin72	B	0.00362539
Enhancer	chr1_compB_bin72	B	0.0359039
Promoter	chr1_compB_bin72	B	0.00567562
Quiescent	chr1_compB_bin72	B	0.900239
Active	chr1_compB_bin73	B	0.128133
DNase	chr1_compB_bin73	B	0.00746667
Enhancer	chr1_compB_bin73	B	0.0961333
Promoter	chr1_compB_bin73	B	0.0212
Quiescent	chr1_compB_bin73	B	0.747067
Active	chr1_compB_bin74	B	0.09675
DNase	chr1_compB_bin74	B	0.0035
Enhancer	chr1_compB_bin74	B	0.08225
Promoter	chr1_compB_bin74	B	0.01725
Quiescent	chr1_compB_bin74	B	0.80025
Active	chr1_compB_bin75	B	0.238857
DNase	chr1_compB_bin75	B	0.00285714
Enhancer	chr1_compB_bin75	B	0.0625714
Promoter	chr1_compB_bin75	B	0.0185714
Quiescent	chr1_compB_bin75	B	0.677143
Active	chr1_compB_bin76	B	0.158917
DNase	chr1_compB_bin76	B	0.00958333
Enhancer	chr1_compB_bin76	B	0.112083
Promoter	chr1_compB_bin76	B	0.01775
Quiescent	chr1_compB_bin76	B	0.701667
Active	chr1_compB_bin77	B	0.146909
DNase	chr1_compB_bin77	B	0.0105455
Enhancer	chr1_compB_bin77	B	0.0683636
Promoter	chr1_compB_bin77	B	0.0173636
Quiescent	chr1_compB_bin77	B	0.756818
Active	chr1_compB_bin78	B	0.064
DNase	chr1_compB_bin78	B	0.0226667
Enhancer	chr1_compB_bin78	B	0.0686667
Promoter	chr1_compB_bin78	B	0.012
Quiescent	chr1_compB_bin78	B	0.832667
Active	chr1_compB_bin79	B	0.324667
DNase	chr1_compB_bin79	B	0.008
Enhancer	chr1_compB_bin79	B	0.250667
Promoter	chr1_compB_bin79	B	0.0153333
Quiescent	chr1_compB_bin79	B	0.401333
Active	chr1_compB_bin80	B	0.0252167
DNase	chr1_compB_bin80	B	0.000775898
Enhancer	chr1_compB_bin80	B	0.0129963
Promoter	chr1_compB_bin80	B	0.00271564
Quiescent	chr1_compB_bin80	B	0.958296
Active	chr1_compB_bin81	B	0.174
DNase	chr1_compB_bin81	B	0.008
Enhancer	chr1_compB_bin81	B	0.0786667
Promoter	chr1_compB_bin81	B	0.0133333
Quiescent	chr1_compB_bin81	B	0.726
Active	chr1_compB_bin82	B	0.0967273
DNase	chr1_compB_bin82	B	0.00618182
Enhancer	chr1_compB_bin82	B	0.0498182
Promoter	chr1_compB_bin82	B	0.0229091
Quiescent	chr1_compB_bin82	B	0.824364
Active	chr1_compB_bin83	B	0
DNase	chr1_compB_bin83	B	0.00403559
Enhancer	chr1_compB_bin83	B	0.00336299
Promoter	chr1_compB_bin83	B	0.0195054
Quiescent	chr1_compB_bin83	B	0.973096
Active	chr1_compB_bin84	B	0.356
DNase	chr1_compB_bin84	B	0.01
Enhancer	chr1_compB_bin84	B	0.148
Promoter	chr1_compB_bin84	B	0.022
Quiescent	chr1_compB_bin84	B	0.464
Active	chr1_compB_bin85	B	0.0112857
DNase	chr1_compB_bin85	B	0.00685714
Enhancer	chr1_compB_bin85	B	0.0548571
Promoter	chr1_compB_bin85	B	0.00928571
Quiescent	chr1_compB_bin85	B	0.917714
Active	chr1_compB_bin86	B	0.107
DNase	chr1_compB_bin86	B	0.011
Enhancer	chr1_compB_bin86	B	0.132
Promoter	chr1_compB_bin86	B	0.056
Quiescent	chr1_compB_bin86	B	0.694
Active	chr1_compB_bin87	B	0.00685714
DNase	chr1_compB_bin87	B	0.00542857
Enhancer	chr1_compB_bin87	B	0.072
Promoter	chr1_compB_bin87	B	0.0102857
Quiescent	chr1_compB_bin87	B	0.905429
Active	chr1_compB_bin88	B	0.024125
DNase	chr1_compB_bin88	B	0.002625
Enhancer	chr1_compB_bin88	B	0.02675
Promoter	chr1_compB_bin88	B	0.0085
Quiescent	chr1_compB_bin88	B	0.938
Active	chr1_compB_bin89	B	0.0614286
DNase	chr1_compB_bin89	B	0.00914286
Enhancer	chr1_compB_bin89	B	0.0394286
Promoter	chr1_compB_bin89	B	0.0148571
Quiescent	chr1_compB_bin89	B	0.875143
Active	chr1_compB_bin90	B	0.107
DNase	chr1_compB_bin90	B	0.0106667
Enhancer	chr1_compB_bin90	B	0.104
Promoter	chr1_compB_bin90	B	0.014
Quiescent	chr1_compB_bin90	B	0.764333
Active	chr1_compB_bin91	B	0.0445556
DNase	chr1_compB_bin91	B	0.00611111
Enhancer	chr1_compB_bin91	B	0.0732222
Promoter	chr1_compB_bin91	B	0.0112222
Quiescent	chr1_compB_bin91	B	0.864889
Active	chr1_compB_bin92	B	0.00525
DNase	chr1_compB_bin92	B	0.006
Enhancer	chr1_compB_bin92	B	0.02375
Promoter	chr1_compB_bin92	B	0.0065
Quiescent	chr1_compB_bin92	B	0.9585
Active	chr1_compB_bin93	B	0.101765
DNase	chr1_compB_bin93	B	0.008
Enhancer	chr1_compB_bin93	B	0.0301176
Promoter	chr1_compB_bin93	B	0.0134118
Quiescent	chr1_compB_bin93	B	0.846706
Active	chr1_compB_bin94	B	0.782
DNase	chr1_compB_bin94	B	0.002
Enhancer	chr1_compB_bin94	B	0.084
Promoter	chr1_compB_bin94	B	0
Quiescent	chr1_compB_bin94	B	0.132
Active	chr1_compB_bin95	B	0.118471
DNase	chr1_compB_bin95	B	0.00694118
Enhancer	chr1_compB_bin95	B	0.0850588
Promoter	chr1_compB_bin95	B	0.0161176
Quiescent	chr1_compB_bin95	B	0.773412
Active	chr1_compB_bin96	B	0.0396
DNase	chr1_compB_bin96	B	0.0064
Enhancer	chr1_compB_bin96	B	0.2148
Promoter	chr1_compB_bin96	B	0.0244
Quiescent	chr1_compB_bin96	B	0.7148
Active	chr1_compB_bin97	B	0.018
DNase	chr1_compB_bin97	B	0.011
Enhancer	chr1_compB_bin97	B	0.115
Promoter	chr1_compB_bin97	B	0.015
Quiescent	chr1_compB_bin97	B	0.841
Active	chr1_compB_bin98	B	0.151429
DNase	chr1_compB_bin98	B	0.0125714
Enhancer	chr1_compB_bin98	B	0.0934286
Promoter	chr1_compB_bin98	B	0.022
Quiescent	chr1_compB_bin98	B	0.720571
Active	chr1_compB_bin99	B	0.222667
DNase	chr1_compB_bin99	B	0.0113333
Enhancer	chr1_compB_bin99	B	0.084
Promoter	chr1_compB_bin99	B	0.0233333
Quiescent	chr1_compB_bin99	B	0.658667
Active	chr1_compB_bin100	B	0.1406
DNase	chr1_compB_bin100	B	0.018
Enhancer	chr1_compB_bin100	B	0.092
Promoter	chr1_compB_bin100	B	0.0158
Quiescent	chr1_compB_bin100	B	0.7336
Active	chr1_compB_bin101	B	0.132609
DNase	chr1_compB_bin101	B	0.00765217
Enhancer	chr1_compB_bin101	B	0.0372174
Promoter	chr1_compB_bin101	B	0.00852174
Quiescent	chr1_compB_bin101	B	0.814
Active	chr1_compB_bin102	B	0
DNase	chr1_compB_bin102	B	0.007
Enhancer	chr1_compB_bin102	B	0.091
Promoter	chr1_compB_bin102	B	0.003
Quiescent	chr1_compB_bin102	B	0.899
Active	chr1_compB_bin103	B	0.054
DNase	chr1_compB_bin103	B	0.00818182
Enhancer	chr1_compB_bin103	B	0.0436364
Promoter	chr1_compB_bin103	B	0.00236364
Quiescent	chr1_compB_bin103	B	0.891818
Active	chr1_compB_bin104	B	0.608
DNase	chr1_compB_bin104	B	0.0015
Enhancer	chr1_compB_bin104	B	0.147
Promoter	chr1_compB_bin104	B	0.0115
Quiescent	chr1_compB_bin104	B	0.232
Active	chr1_compB_bin105	B	0.15
DNase	chr1_compB_bin105	B	0.0048
Enhancer	chr1_compB_bin105	B	0.0352
Promoter	chr1_compB_bin105	B	0.0136
Quiescent	chr1_compB_bin105	B	0.7964
Active	chr1_compB_bin106	B	0.3225
DNase	chr1_compB_bin106	B	0.007
Enhancer	chr1_compB_bin106	B	0.08075
Promoter	chr1_compB_bin106	B	0.01425
Quiescent	chr1_compB_bin106	B	0.5755
Active	chr1_compB_bin107	B	0.051
DNase	chr1_compB_bin107	B	0.009875
Enhancer	chr1_compB_bin107	B	0.05225
Promoter	chr1_compB_bin107	B	0.0095
Quiescent	chr1_compB_bin107	B	0.877375
Active	chr1_compB_bin108	B	0.306
DNase	chr1_compB_bin108	B	0.02
Enhancer	chr1_compB_bin108	B	0.172
Promoter	chr1_compB_bin108	B	0.016
Quiescent	chr1_compB_bin108	B	0.486
Active	chr1_compB_bin109	B	0.0764
DNase	chr1_compB_bin109	B	0.0096
Enhancer	chr1_compB_bin109	B	0.1316
Promoter	chr1_compB_bin109	B	0.0256
Quiescent	chr1_compB_bin109	B	0.7568
Active	chr1_compB_bin110	B	0.239
DNase	chr1_compB_bin110	B	0.004
Enhancer	chr1_compB_bin110	B	0.174
Promoter	chr1_compB_bin110	B	0.007
Quiescent	chr1_compB_bin110	B	0.576
Active	chr1_compB_bin111	B	0.0213333
DNase	chr1_compB_bin111	B	0.0126667
Enhancer	chr1_compB_bin111	B	0.135
Promoter	chr1_compB_bin111	B	0.00833333
Quiescent	chr1_compB_bin111	B	0.822667
Active	chr1_compB_bin112	B	0.836
DNase	chr1_compB_bin112	B	0.002
Enhancer	chr1_compB_bin112	B	0.104
Promoter	chr1_compB_bin112	B	0
Quiescent	chr1_compB_bin112	B	0.058
Active	chr1_compB_bin113	B	0.276
DNase	chr1_compB_bin113	B	0.008
Enhancer	chr1_compB_bin113	B	0.114
Promoter	chr1_compB_bin113	B	0.006
Quiescent	chr1_compB_bin113	B	0.596
Active	chr1_compB_bin114	B	0.012
DNase	chr1_compB_bin114	B	0.01
Enhancer	chr1_compB_bin114	B	0.114
Promoter	chr1_compB_bin114	B	0
Quiescent	chr1_compB_bin114	B	0.864
Active	chr1_compB_bin115	B	0.0331212
DNase	chr1_compB_bin115	B	0.00590909
Enhancer	chr1_compB_bin115	B	0.0258788
Promoter	chr1_compB_bin115	B	0.00336364
Quiescent	chr1_compB_bin115	B	0.931727
Active	chr1_compB_bin116	B	0.0445556
DNase	chr1_compB_bin116	B	0.00688889
Enhancer	chr1_compB_bin116	B	0.0476111
Promoter	chr1_compB_bin116	B	0.00688889
Quiescent	chr1_compB_bin116	B	0.894056
Active	chr1_compB_bin117	B	0.038
DNase	chr1_compB_bin117	B	0.01
Enhancer	chr1_compB_bin117	B	0.09
Promoter	chr1_compB_bin117	B	0.0095
Quiescent	chr1_compB_bin117	B	0.8525
Active	chr1_compB_bin118	B	0.012
DNase	chr1_compB_bin118	B	0.006
Enhancer	chr1_compB_bin118	B	0.102
Promoter	chr1_compB_bin118	B	0.004
Quiescent	chr1_compB_bin118	B	0.876
Active	chr1_compB_bin119	B	0.108
DNase	chr1_compB_bin119	B	0.004
Enhancer	chr1_compB_bin119	B	0.002
Promoter	chr1_compB_bin119	B	0
Quiescent	chr1_compB_bin119	B	0.886
Active	chr1_compB_bin120	B	0.072
DNase	chr1_compB_bin120	B	0.02
Enhancer	chr1_compB_bin120	B	0.25
Promoter	chr1_compB_bin120	B	0.0233333
Quiescent	chr1_compB_bin120	B	0.634667
Active	chr1_compB_bin121	B	0
DNase	chr1_compB_bin121	B	0.006
Enhancer	chr1_compB_bin121	B	0.002
Promoter	chr1_compB_bin121	B	0
Quiescent	chr1_compB_bin121	B	0.992
Active	chr1_compB_bin122	B	0.0546667
DNase	chr1_compB_bin122	B	0.00866667
Enhancer	chr1_compB_bin122	B	0.17
Promoter	chr1_compB_bin122	B	0.0126667
Quiescent	chr1_compB_bin122	B	0.754
Active	chr1_compB_bin123	B	0.2452
DNase	chr1_compB_bin123	B	0.0072
Enhancer	chr1_compB_bin123	B	0.0892
Promoter	chr1_compB_bin123	B	0.0108
Quiescent	chr1_compB_bin123	B	0.6476
Active	chr1_compB_bin124	B	0.266
DNase	chr1_compB_bin124	B	0.002
Enhancer	chr1_compB_bin124	B	0.086
Promoter	chr1_compB_bin124	B	0.03
Quiescent	chr1_compB_bin124	B	0.616
Active	chr1_compB_bin125	B	0.101333
DNase	chr1_compB_bin125	B	0.0113333
Enhancer	chr1_compB_bin125	B	0.04
Promoter	chr1_compB_bin125	B	0.00133333
Quiescent	chr1_compB_bin125	B	0.846
Active	chr1_compB_bin126	B	0.114545
DNase	chr1_compB_bin126	B	0.0110909
Enhancer	chr1_compB_bin126	B	0.098
Promoter	chr1_compB_bin126	B	0.0192727
Quiescent	chr1_compB_bin126	B	0.757091
Active	chr1_compB_bin127	B	0.0578824
DNase	chr1_compB_bin127	B	0.00752941
Enhancer	chr1_compB_bin127	B	0.0874706
Promoter	chr1_compB_bin127	B	0.0121176
Quiescent	chr1_compB_bin127	B	0.835
Active	chr1_compB_bin128	B	0.2895
DNase	chr1_compB_bin128	B	0.0055
Enhancer	chr1_compB_bin128	B	0.0835
Promoter	chr1_compB_bin128	B	0.016
Quiescent	chr1_compB_bin128	B	0.6055
Active	chr1_compB_bin129	B	0.117
DNase	chr1_compB_bin129	B	0.007
Enhancer	chr1_compB_bin129	B	0.126
Promoter	chr1_compB_bin129	B	0.057
Quiescent	chr1_compB_bin129	B	0.693
Active	chr1_compB_bin130	B	0.161286
DNase	chr1_compB_bin130	B	0.00185714
Enhancer	chr1_compB_bin130	B	0.0864286
Promoter	chr1_compB_bin130	B	0.00614286
Quiescent	chr1_compB_bin130	B	0.744286
Active	chr1_compB_bin131	B	0.042
DNase	chr1_compB_bin131	B	0.00733333
Enhancer	chr1_compB_bin131	B	0.149333
Promoter	chr1_compB_bin131	B	0.0133333
Quiescent	chr1_compB_bin131	B	0.788
Active	chr1_compB_bin132	B	0.0948421
DNase	chr1_compB_bin132	B	0.0094386
Enhancer	chr1_compB_bin132	B	0.0646316
Promoter	chr1_compB_bin132	B	0.0101754
Quiescent	chr1_compB_bin132	B	0.820912
Active	chr1_compB_bin133	B	0.0174286
DNase	chr1_compB_bin133	B	0.0121429
Enhancer	chr1_compB_bin133	B	0.135571
Promoter	chr1_compB_bin133	B	0.00828571
Quiescent	chr1_compB_bin133	B	0.826571
Active	chr1_compB_bin134	B	0.02025
DNase	chr1_compB_bin134	B	0.0115
Enhancer	chr1_compB_bin134	B	0.066
Promoter	chr1_compB_bin134	B	0.01175
Quiescent	chr1_compB_bin134	B	0.8905
Active	chr1_compB_bin135	B	0.852
DNase	chr1_compB_bin135	B	0.002
Enhancer	chr1_compB_bin135	B	0.056
Promoter	chr1_compB_bin135	B	0
Quiescent	chr1_compB_bin135	B	0.09
Active	chr1_compB_bin136	B	0.15875
DNase	chr1_compB_bin136	B	0.00925
Enhancer	chr1_compB_bin136	B	0.0705
Promoter	chr1_compB_bin136	B	0.00675
Quiescent	chr1_compB_bin136	B	0.75475
Active	chr1_compB_bin137	B	0
DNase	chr1_compB_bin137	B	0.01
Enhancer	chr1_compB_bin137	B	0.02
Promoter	chr1_compB_bin137	B	0
Quiescent	chr1_compB_bin137	B	0.97
Active	chr1_compB_bin138	B	0.168
DNase	chr1_compB_bin138	B	0.012
Enhancer	chr1_compB_bin138	B	0.185333
Promoter	chr1_compB_bin138	B	0.0306667
Quiescent	chr1_compB_bin138	B	0.604
Active	chr1_compB_bin139	B	0.850667
DNase	chr1_compB_bin139	B	0
Enhancer	chr1_compB_bin139	B	0.078
Promoter	chr1_compB_bin139	B	0
Quiescent	chr1_compB_bin139	B	0.0713333
Active	chr1_compB_bin140	B	0.008
DNase	chr1_compB_bin140	B	0.01
Enhancer	chr1_compB_bin140	B	0.056
Promoter	chr1_compB_bin140	B	0.01
Quiescent	chr1_compB_bin140	B	0.916
Active	chr1_compB_bin141	B	0.004
DNase	chr1_compB_bin141	B	0
Enhancer	chr1_compB_bin141	B	0
Promoter	chr1_compB_bin141	B	0.012
Quiescent	chr1_compB_bin141	B	0.984
Active	chr1_compB_bin142	B	0.0493333
DNase	chr1_compB_bin142	B	0.01
Enhancer	chr1_compB_bin142	B	0.066
Promoter	chr1_compB_bin142	B	0.03
Quiescent	chr1_compB_bin142	B	0.844667
Active	chr1_compB_bin143	B	0.252
DNase	chr1_compB_bin143	B	0.0146667
Enhancer	chr1_compB_bin143	B	0.0757778
Promoter	chr1_compB_bin143	B	0.0188889
Quiescent	chr1_compB_bin143	B	0.638667
Active	chr1_compB_bin144	B	0.192
DNase	chr1_compB_bin144	B	0.00733333
Enhancer	chr1_compB_bin144	B	0.125333
Promoter	chr1_compB_bin144	B	0.00844444
Quiescent	chr1_compB_bin144	B	0.666889
Active	chr1_compB_bin145	B	0.352
DNase	chr1_compB_bin145	B	0
Enhancer	chr1_compB_bin145	B	0.07
Promoter	chr1_compB_bin145	B	0.058
Quiescent	chr1_compB_bin145	B	0.52
Active	chr1_compB_bin146	B	0.116386
DNase	chr1_compB_bin146	B	0.0144669
Enhancer	chr1_compB_bin146	B	0.0560676
Promoter	chr1_compB_bin146	B	0.00793346
Quiescent	chr1_compB_bin146	B	0.805146
Active	chr1_compB_bin147	B	0.564667
DNase	chr1_compB_bin147	B	0.00333333
Enhancer	chr1_compB_bin147	B	0.128667
Promoter	chr1_compB_bin147	B	0.0186667
Quiescent	chr1_compB_bin147	B	0.284667
Active	chr1_compB_bin148	B	0.0521297
DNase	chr1_compB_bin148	B	0.00389946
Enhancer	chr1_compB_bin148	B	0.0246795
Promoter	chr1_compB_bin148	B	0.00420731
Quiescent	chr1_compB_bin148	B	0.915084
Active	chr1_compB_bin149	B	0.13
DNase	chr1_compB_bin149	B	0.008
Enhancer	chr1_compB_bin149	B	0.145
Promoter	chr1_compB_bin149	B	0.03
Quiescent	chr1_compB_bin149	B	0.687
Active	chr1_compB_bin150	B	0
DNase	chr1_compB_bin150	B	0.008
Enhancer	chr1_compB_bin150	B	0.009
Promoter	chr1_compB_bin150	B	0.00433333
Quiescent	chr1_compB_bin150	B	0.978667
Active	chr1_compB_bin151	B	0.000666667
DNase	chr1_compB_bin151	B	0.014
Enhancer	chr1_compB_bin151	B	0.052
Promoter	chr1_compB_bin151	B	0.0246667
Quiescent	chr1_compB_bin151	B	0.908667
Active	chr1_compB_bin152	B	0.015
DNase	chr1_compB_bin152	B	0.0024
Enhancer	chr1_compB_bin152	B	0.007
Promoter	chr1_compB_bin152	B	0.0014
Quiescent	chr1_compB_bin152	B	0.9742
Active	chr1_compB_bin153	B	0.3172
DNase	chr1_compB_bin153	B	0.0064
Enhancer	chr1_compB_bin153	B	0.0944
Promoter	chr1_compB_bin153	B	0.0128
Quiescent	chr1_compB_bin153	B	0.5692
Active	chr1_compB_bin154	B	0.0601429
DNase	chr1_compB_bin154	B	0.00828571
Enhancer	chr1_compB_bin154	B	0.0904286
Promoter	chr1_compB_bin154	B	0.008
Quiescent	chr1_compB_bin154	B	0.833143
Active	chr1_compB_bin155	B	0.0130667
DNase	chr1_compB_bin155	B	0.0024
Enhancer	chr1_compB_bin155	B	0.0126667
Promoter	chr1_compB_bin155	B	0.0096
Quiescent	chr1_compB_bin155	B	0.962267
Active	chr2_compA_bin1	A	0.000666667
DNase	chr2_compA_bin1	A	0.00266667
Enhancer	chr2_compA_bin1	A	0.04
Promoter	chr2_compA_bin1	A	0.002
Quiescent	chr2_compA_bin1	A	0.954667
Active	chr2_compA_bin2	A	0.088
DNase	chr2_compA_bin2	A	0.011
Enhancer	chr2_compA_bin2	A	0.153
Promoter	chr2_compA_bin2	A	0.038
Quiescent	chr2_compA_bin2	A	0.71
Active	chr2_compA_bin3	A	0.308
DNase	chr2_compA_bin3	A	0.0065
Enhancer	chr2_compA_bin3	A	0.0775
Promoter	chr2_compA_bin3	A	0.03
Quiescent	chr2_compA_bin3	A	0.578
Active	chr2_compA_bin4	A	0.046
DNase	chr2_compA_bin4	A	0.018
Enhancer	chr2_compA_bin4	A	0.105
Promoter	chr2_compA_bin4	A	0
Quiescent	chr2_compA_bin4	A	0.831
Active	chr2_compA_bin5	A	0.358
DNase	chr2_compA_bin5	A	0.014
Enhancer	chr2_compA_bin5	A	0.0953333
Promoter	chr2_compA_bin5	A	0.042
Quiescent	chr2_compA_bin5	A	0.490667
Active	chr2_compA_bin6	A	0.331286
DNase	chr2_compA_bin6	A	0.00628571
Enhancer	chr2_compA_bin6	A	0.203714
Promoter	chr2_compA_bin6	A	0.0381429
Quiescent	chr2_compA_bin6	A	0.420571
Active	chr2_compA_bin7	A	0.173
DNase	chr2_compA_bin7	A	0.013
Enhancer	chr2_compA_bin7	A	0.063
Promoter	chr2_compA_bin7	A	0.01
Quiescent	chr2_compA_bin7	A	0.741
Active	chr2_compA_bin8	A	0.143
DNase	chr2_compA_bin8	A	0.00933333
Enhancer	chr2_compA_bin8	A	0.123667
Promoter	chr2_compA_bin8	A	0.0223333
Quiescent	chr2_compA_bin8	A	0.701667
Active	chr2_compA_bin9	A	0.032
DNase	chr2_compA_bin9	A	0.008
Enhancer	chr2_compA_bin9	A	0.242
Promoter	chr2_compA_bin9	A	0.009
Quiescent	chr2_compA_bin9	A	0.709
Active	chr2_compA_bin10	A	0
DNase	chr2_compA_bin10	A	0.015
Enhancer	chr2_compA_bin10	A	0.054
Promoter	chr2_compA_bin10	A	0
Quiescent	chr2_compA_bin10	A	0.931
Active	chr2_compA_bin11	A	0
DNase	chr2_compA_bin11	A	0.008
Enhancer	chr2_compA_bin11	A	0.04
Promoter	chr2_compA_bin11	A	0.012
Quiescent	chr2_compA_bin11	A	0.94
Active	chr2_compA_bin12	A	0.027
DNase	chr2_compA_bin12	A	0.006
Enhancer	chr2_compA_bin12	A	0.159
Promoter	chr2_compA_bin12	A	0.014
Quiescent	chr2_compA_bin12	A	0.794
Active	chr2_compA_bin13	A	0.012
DNase	chr2_compA_bin13	A	0.004
Enhancer	chr2_compA_bin13	A	0.076
Promoter	chr2_compA_bin13	A	0
Quiescent	chr2_compA_bin13	A	0.908
Active	chr2_compA_bin14	A	0.012
DNase	chr2_compA_bin14	A	0.024
Enhancer	chr2_compA_bin14	A	0.136
Promoter	chr2_compA_bin14	A	0.008
Quiescent	chr2_compA_bin14	A	0.82
Active	chr2_compA_bin15	A	0.240286
DNase	chr2_compA_bin15	A	0.0168571
Enhancer	chr2_compA_bin15	A	0.244857
Promoter	chr2_compA_bin15	A	0.0242857
Quiescent	chr2_compA_bin15	A	0.473714
Active	chr2_compA_bin16	A	0.105333
DNase	chr2_compA_bin16	A	0.004
Enhancer	chr2_compA_bin16	A	0.21
Promoter	chr2_compA_bin16	A	0.0213333
Quiescent	chr2_compA_bin16	A	0.659333
Active	chr2_compA_bin17	A	0.488667
DNase	chr2_compA_bin17	A	0.000666667
Enhancer	chr2_compA_bin17	A	0.04
Promoter	chr2_compA_bin17	A	0.038
Quiescent	chr2_compA_bin17	A	0.432667
Active	chr2_compA_bin18	A	0.178
DNase	chr2_compA_bin18	A	0.00933333
Enhancer	chr2_compA_bin18	A	0.0773333
Promoter	chr2_compA_bin18	A	0.034
Quiescent	chr2_compA_bin18	A	0.701333
Active	chr2_compA_bin19	A	0.32
DNase	chr2_compA_bin19	A	0.012
Enhancer	chr2_compA_bin19	A	0.142
Promoter	chr2_compA_bin19	A	0.034
Quiescent	chr2_compA_bin19	A	0.492
Active	chr2_compA_bin20	A	0.521333
DNase	chr2_compA_bin20	A	0.00133333
Enhancer	chr2_compA_bin20	A	0.171333
Promoter	chr2_compA_bin20	A	0.046
Quiescent	chr2_compA_bin20	A	0.26
Active	chr2_compA_bin21	A	0.1
DNase	chr2_compA_bin21	A	0.003
Enhancer	chr2_compA_bin21	A	0.046
Promoter	chr2_compA_bin21	A	0.008
Quiescent	chr2_compA_bin21	A	0.843
Active	chr2_compA_bin22	A	0.37025
DNase	chr2_compA_bin22	A	0.00525
Enhancer	chr2_compA_bin22	A	0.12625
Promoter	chr2_compA_bin22	A	0.0655
Quiescent	chr2_compA_bin22	A	0.43275
Active	chr2_compA_bin23	A	0.145
DNase	chr2_compA_bin23	A	0.0085
Enhancer	chr2_compA_bin23	A	0.2285
Promoter	chr2_compA_bin23	A	0.011
Quiescent	chr2_compA_bin23	A	0.607
Active	chr2_compA_bin24	A	0.219
DNase	chr2_compA_bin24	A	0.00833333
Enhancer	chr2_compA_bin24	A	0.183333
Promoter	chr2_compA_bin24	A	0.0353333
Quiescent	chr2_compA_bin24	A	0.554
Active	chr2_compA_bin25	A	0.723143
DNase	chr2_compA_bin25	A	0.00314286
Enhancer	chr2_compA_bin25	A	0.0657143
Promoter	chr2_compA_bin25	A	0.0242857
Quiescent	chr2_compA_bin25	A	0.183714
Active	chr2_compA_bin26	A	0.314
DNase	chr2_compA_bin26	A	0.0152
Enhancer	chr2_compA_bin26	A	0.1964
Promoter	chr2_compA_bin26	A	0.0136
Quiescent	chr2_compA_bin26	A	0.4608
Active	chr2_compA_bin27	A	0.216
DNase	chr2_compA_bin27	A	0.012
Enhancer	chr2_compA_bin27	A	0.243333
Promoter	chr2_compA_bin27	A	0.04
Quiescent	chr2_compA_bin27	A	0.488667
Active	chr2_compA_bin28	A	0.722
DNase	chr2_compA_bin28	A	0
Enhancer	chr2_compA_bin28	A	0.082
Promoter	chr2_compA_bin28	A	0.024
Quiescent	chr2_compA_bin28	A	0.172
Active	chr2_compA_bin29	A	0.361714
DNase	chr2_compA_bin29	A	0.00571429
Enhancer	chr2_compA_bin29	A	0.098
Promoter	chr2_compA_bin29	A	0.0257143
Quiescent	chr2_compA_bin29	A	0.508857
Active	chr2_compA_bin30	A	0.134
DNase	chr2_compA_bin30	A	0.01
Enhancer	chr2_compA_bin30	A	0.374
Promoter	chr2_compA_bin30	A	0
Quiescent	chr2_compA_bin30	A	0.482
Active	chr2_compA_bin31	A	0.369
DNase	chr2_compA_bin31	A	0.012
Enhancer	chr2_compA_bin31	A	0.2285
Promoter	chr2_compA_bin31	A	0.036
Quiescent	chr2_compA_bin31	A	0.3545
Active	chr2_compA_bin32	A	0.022
DNase	chr2_compA_bin32	A	0.006
Enhancer	chr2_compA_bin32	A	0.018
Promoter	chr2_compA_bin32	A	0.02
Quiescent	chr2_compA_bin32	A	0.934
Active	chr2_compA_bin33	A	0.170444
DNase	chr2_compA_bin33	A	0.0102222
Enhancer	chr2_compA_bin33	A	0.280889
Promoter	chr2_compA_bin33	A	0.0393333
Quiescent	chr2_compA_bin33	A	0.499111
Active	chr2_compA_bin34	A	0.2336
DNase	chr2_compA_bin34	A	0.006
Enhancer	chr2_compA_bin34	A	0.0916
Promoter	chr2_compA_bin34	A	0.024
Quiescent	chr2_compA_bin34	A	0.6448
Active	chr2_compA_bin35	A	0.1288
DNase	chr2_compA_bin35	A	0.012
Enhancer	chr2_compA_bin35	A	0.2936
Promoter	chr2_compA_bin35	A	0.012
Quiescent	chr2_compA_bin35	A	0.5536
Active	chr2_compA_bin36	A	0.36
DNase	chr2_compA_bin36	A	0.004
Enhancer	chr2_compA_bin36	A	0.338
Promoter	chr2_compA_bin36	A	0.068
Quiescent	chr2_compA_bin36	A	0.23
Active	chr2_compA_bin37	A	0.22675
DNase	chr2_compA_bin37	A	0.009
Enhancer	chr2_compA_bin37	A	0.30625
Promoter	chr2_compA_bin37	A	0.03225
Quiescent	chr2_compA_bin37	A	0.42575
Active	chr2_compA_bin38	A	0.239
DNase	chr2_compA_bin38	A	0.008
Enhancer	chr2_compA_bin38	A	0.0835
Promoter	chr2_compA_bin38	A	0.022
Quiescent	chr2_compA_bin38	A	0.6475
Active	chr2_compA_bin39	A	0.405333
DNase	chr2_compA_bin39	A	0.00933333
Enhancer	chr2_compA_bin39	A	0.155333
Promoter	chr2_compA_bin39	A	0.0466667
Quiescent	chr2_compA_bin39	A	0.383333
Active	chr2_compA_bin40	A	0.2695
DNase	chr2_compA_bin40	A	0.003
Enhancer	chr2_compA_bin40	A	0.3345
Promoter	chr2_compA_bin40	A	0.031
Quiescent	chr2_compA_bin40	A	0.362
Active	chr2_compA_bin41	A	0.433714
DNase	chr2_compA_bin41	A	0.00171429
Enhancer	chr2_compA_bin41	A	0.217429
Promoter	chr2_compA_bin41	A	0.0425714
Quiescent	chr2_compA_bin41	A	0.304571
Active	chr2_compA_bin42	A	0.650667
DNase	chr2_compA_bin42	A	0.00133333
Enhancer	chr2_compA_bin42	A	0.0686667
Promoter	chr2_compA_bin42	A	0.0333333
Quiescent	chr2_compA_bin42	A	0.246
Active	chr2_compA_bin43	A	0.472667
DNase	chr2_compA_bin43	A	0.00533333
Enhancer	chr2_compA_bin43	A	0.08
Promoter	chr2_compA_bin43	A	0.028
Quiescent	chr2_compA_bin43	A	0.414
Active	chr2_compA_bin44	A	0.194
DNase	chr2_compA_bin44	A	0.02
Enhancer	chr2_compA_bin44	A	0.06
Promoter	chr2_compA_bin44	A	0.04
Quiescent	chr2_compA_bin44	A	0.686
Active	chr2_compA_bin45	A	0.503
DNase	chr2_compA_bin45	A	0.002
Enhancer	chr2_compA_bin45	A	0.18
Promoter	chr2_compA_bin45	A	0.019
Quiescent	chr2_compA_bin45	A	0.296
Active	chr2_compA_bin46	A	0.245333
DNase	chr2_compA_bin46	A	0.00583333
Enhancer	chr2_compA_bin46	A	0.214833
Promoter	chr2_compA_bin46	A	0.0465
Quiescent	chr2_compA_bin46	A	0.4875
Active	chr2_compA_bin47	A	0.2335
DNase	chr2_compA_bin47	A	0.012
Enhancer	chr2_compA_bin47	A	0.1345
Promoter	chr2_compA_bin47	A	0.036
Quiescent	chr2_compA_bin47	A	0.584
Active	chr2_compA_bin48	A	0.516
DNase	chr2_compA_bin48	A	0.012
Enhancer	chr2_compA_bin48	A	0.2
Promoter	chr2_compA_bin48	A	0.044
Quiescent	chr2_compA_bin48	A	0.228
Active	chr2_compA_bin49	A	0.456
DNase	chr2_compA_bin49	A	0.00566667
Enhancer	chr2_compA_bin49	A	0.118667
Promoter	chr2_compA_bin49	A	0.0583333
Quiescent	chr2_compA_bin49	A	0.361333
Active	chr2_compA_bin50	A	0.280667
DNase	chr2_compA_bin50	A	0.004
Enhancer	chr2_compA_bin50	A	0.0493333
Promoter	chr2_compA_bin50	A	0.038
Quiescent	chr2_compA_bin50	A	0.628
Active	chr2_compA_bin51	A	0.018
DNase	chr2_compA_bin51	A	0.03
Enhancer	chr2_compA_bin51	A	0.264
Promoter	chr2_compA_bin51	A	0
Quiescent	chr2_compA_bin51	A	0.688
Active	chr2_compA_bin52	A	0.2615
DNase	chr2_compA_bin52	A	0.002
Enhancer	chr2_compA_bin52	A	0.0775
Promoter	chr2_compA_bin52	A	0.0345
Quiescent	chr2_compA_bin52	A	0.6245
Active	chr2_compA_bin53	A	0.366333
DNase	chr2_compA_bin53	A	0.00466667
Enhancer	chr2_compA_bin53	A	0.106
Promoter	chr2_compA_bin53	A	0.0623333
Quiescent	chr2_compA_bin53	A	0.460667
Active	chr2_compA_bin54	A	0.046
DNase	chr2_compA_bin54	A	0.006
Enhancer	chr2_compA_bin54	A	0.128
Promoter	chr2_compA_bin54	A	0.038
Quiescent	chr2_compA_bin54	A	0.782
Active	chr2_compA_bin55	A	0.346
DNase	chr2_compA_bin55	A	0.012
Enhancer	chr2_compA_bin55	A	0.247
Promoter	chr2_compA_bin55	A	0.069
Quiescent	chr2_compA_bin55	A	0.326
Active	chr2_compA_bin56	A	0.299167
DNase	chr2_compA_bin56	A	0.00766667
Enhancer	chr2_compA_bin56	A	0.2195
Promoter	chr2_compA_bin56	A	0.0465
Quiescent	chr2_compA_bin56	A	0.427167
Active	chr2_compA_bin57	A	0.162
DNase	chr2_compA_bin57	A	0.014
Enhancer	chr2_compA_bin57	A	0.008
Promoter	chr2_compA_bin57	A	0.04
Quiescent	chr2_compA_bin57	A	0.776
Active	chr2_compA_bin58	A	0.181333
DNase	chr2_compA_bin58	A	0.00666667
Enhancer	chr2_compA_bin58	A	0.064
Promoter	chr2_compA_bin58	A	0.0113333
Quiescent	chr2_compA_bin58	A	0.736667
Active	chr2_compA_bin59	A	0.068
DNase	chr2_compA_bin59	A	0.008
Enhancer	chr2_compA_bin59	A	0.056
Promoter	chr2_compA_bin59	A	0.042
Quiescent	chr2_compA_bin59	A	0.826
Active	chr2_compA_bin60	A	0.2095
DNase	chr2_compA_bin60	A	0.0055
Enhancer	chr2_compA_bin60	A	0.145
Promoter	chr2_compA_bin60	A	0.045
Quiescent	chr2_compA_bin60	A	0.595
Active	chr2_compA_bin61	A	0.1736
DNase	chr2_compA_bin61	A	0.0036
Enhancer	chr2_compA_bin61	A	0.0784
Promoter	chr2_compA_bin61	A	0.0412
Quiescent	chr2_compA_bin61	A	0.7032
Active	chr2_compA_bin62	A	0.026
DNase	chr2_compA_bin62	A	0.012
Enhancer	chr2_compA_bin62	A	0.028
Promoter	chr2_compA_bin62	A	0.034
Quiescent	chr2_compA_bin62	A	0.9
Active	chr2_compA_bin63	A	0.008
DNase	chr2_compA_bin63	A	0.022
Enhancer	chr2_compA_bin63	A	0.18
Promoter	chr2_compA_bin63	A	0
Quiescent	chr2_compA_bin63	A	0.79
Active	chr2_compA_bin64	A	0.186154
DNase	chr2_compA_bin64	A	0.00707692
Enhancer	chr2_compA_bin64	A	0.28
Promoter	chr2_compA_bin64	A	0.0266154
Quiescent	chr2_compA_bin64	A	0.500154
Active	chr2_compA_bin65	A	0.182667
DNase	chr2_compA_bin65	A	0.012
Enhancer	chr2_compA_bin65	A	0.0173333
Promoter	chr2_compA_bin65	A	0.00733333
Quiescent	chr2_compA_bin65	A	0.780667
Active	chr2_compA_bin66	A	0.068
DNase	chr2_compA_bin66	A	0.016
Enhancer	chr2_compA_bin66	A	0.256
Promoter	chr2_compA_bin66	A	0.024
Quiescent	chr2_compA_bin66	A	0.636
Active	chr2_compA_bin67	A	0.4185
DNase	chr2_compA_bin67	A	0.003
Enhancer	chr2_compA_bin67	A	0.116
Promoter	chr2_compA_bin67	A	0.0115
Quiescent	chr2_compA_bin67	A	0.451
Active	chr2_compA_bin68	A	0.225
DNase	chr2_compA_bin68	A	0.00675
Enhancer	chr2_compA_bin68	A	0.12925
Promoter	chr2_compA_bin68	A	0.01675
Quiescent	chr2_compA_bin68	A	0.62225
Active	chr2_compA_bin69	A	0.225
DNase	chr2_compA_bin69	A	0.009
Enhancer	chr2_compA_bin69	A	0.074
Promoter	chr2_compA_bin69	A	0.0085
Quiescent	chr2_compA_bin69	A	0.6835
Active	chr2_compA_bin70	A	0.260286
DNase	chr2_compA_bin70	A	0.00828571
Enhancer	chr2_compA_bin70	A	0.115714
Promoter	chr2_compA_bin70	A	0.036
Quiescent	chr2_compA_bin70	A	0.579714
Active	chr2_compA_bin71	A	0.013
DNase	chr2_compA_bin71	A	0.002
Enhancer	chr2_compA_bin71	A	0.143
Promoter	chr2_compA_bin71	A	0.014
Quiescent	chr2_compA_bin71	A	0.828
Active	chr2_compA_bin72	A	0.289333
DNase	chr2_compA_bin72	A	0.0126667
Enhancer	chr2_compA_bin72	A	0.156667
Promoter	chr2_compA_bin72	A	0.028
Quiescent	chr2_compA_bin72	A	0.513333
Active	chr2_compA_bin73	A	0.532
DNase	chr2_compA_bin73	A	0.004
Enhancer	chr2_compA_bin73	A	0.17
Promoter	chr2_compA_bin73	A	0.034
Quiescent	chr2_compA_bin73	A	0.26
Active	chr2_compA_bin74	A	0.002
DNase	chr2_compA_bin74	A	0.011
Enhancer	chr2_compA_bin74	A	0.0635
Promoter	chr2_compA_bin74	A	0.0135
Quiescent	chr2_compA_bin74	A	0.91
Active	chr2_compA_bin75	A	0.002
DNase	chr2_compA_bin75	A	0.0133333
Enhancer	chr2_compA_bin75	A	0.0546667
Promoter	chr2_compA_bin75	A	0.042
Quiescent	chr2_compA_bin75	A	0.888
Active	chr2_compA_bin76	A	0.102
DNase	chr2_compA_bin76	A	0.006
Enhancer	chr2_compA_bin76	A	0.13
Promoter	chr2_compA_bin76	A	0.044
Quiescent	chr2_compA_bin76	A	0.718
Active	chr2_compA_bin77	A	0.1215
DNase	chr2_compA_bin77	A	0.009
Enhancer	chr2_compA_bin77	A	0.101
Promoter	chr2_compA_bin77	A	0.028
Quiescent	chr2_compA_bin77	A	0.7405
Active	chr2_compA_bin78	A	0.3345
DNase	chr2_compA_bin78	A	0.007
Enhancer	chr2_compA_bin78	A	0.232
Promoter	chr2_compA_bin78	A	0.0255
Quiescent	chr2_compA_bin78	A	0.401
Active	chr2_compA_bin79	A	0.118667
DNase	chr2_compA_bin79	A	0.0126667
Enhancer	chr2_compA_bin79	A	0.0413333
Promoter	chr2_compA_bin79	A	0.034
Quiescent	chr2_compA_bin79	A	0.793333
Active	chr2_compA_bin80	A	0.316308
DNase	chr2_compA_bin80	A	0.00938462
Enhancer	chr2_compA_bin80	A	0.127385
Promoter	chr2_compA_bin80	A	0.0270769
Quiescent	chr2_compA_bin80	A	0.519846
Active	chr2_compA_bin81	A	0.0713333
DNase	chr2_compA_bin81	A	0.006
Enhancer	chr2_compA_bin81	A	0.0313333
Promoter	chr2_compA_bin81	A	0.036
Quiescent	chr2_compA_bin81	A	0.855333
Active	chr2_compA_bin82	A	0.118
DNase	chr2_compA_bin82	A	0.006
Enhancer	chr2_compA_bin82	A	0.016
Promoter	chr2_compA_bin82	A	0.038
Quiescent	chr2_compA_bin82	A	0.822
Active	chr2_compA_bin83	A	0.546
DNase	chr2_compA_bin83	A	0
Enhancer	chr2_compA_bin83	A	0.038
Promoter	chr2_compA_bin83	A	0.01
Quiescent	chr2_compA_bin83	A	0.406
Active	chr2_compA_bin84	A	0.358
DNase	chr2_compA_bin84	A	0.0133333
Enhancer	chr2_compA_bin84	A	0.04
Promoter	chr2_compA_bin84	A	0.0173333
Quiescent	chr2_compA_bin84	A	0.571333
Active	chr2_compA_bin85	A	0.244
DNase	chr2_compA_bin85	A	0.002
Enhancer	chr2_compA_bin85	A	0.534
Promoter	chr2_compA_bin85	A	0.102
Quiescent	chr2_compA_bin85	A	0.118
Active	chr2_compA_bin86	A	0.592
DNase	chr2_compA_bin86	A	0
Enhancer	chr2_compA_bin86	A	0.047
Promoter	chr2_compA_bin86	A	0.025
Quiescent	chr2_compA_bin86	A	0.336
Active	chr2_compA_bin87	A	0.674
DNase	chr2_compA_bin87	A	0
Enhancer	chr2_compA_bin87	A	0.3
Promoter	chr2_compA_bin87	A	0.026
Quiescent	chr2_compA_bin87	A	0
Active	chr2_compA_bin88	A	0.494
DNase	chr2_compA_bin88	A	0.00733333
Enhancer	chr2_compA_bin88	A	0.135333
Promoter	chr2_compA_bin88	A	0.012
Quiescent	chr2_compA_bin88	A	0.351333
Active	chr2_compA_bin89	A	0.314
DNase	chr2_compA_bin89	A	0.000666667
Enhancer	chr2_compA_bin89	A	0.120667
Promoter	chr2_compA_bin89	A	0.026
[truncated: 13,541 more rows]

## Sheet: Figure1C
	meanTPMs	type
ENSG00000237491	-0.82798	A
ENSG00000177757	1.81183	A
ENSG00000225880	1.95608	A
ENSG00000187634	-0.0211225	A
ENSG00000188976	5.82063	A
ENSG00000187961	2.84679	A
ENSG00000187583	0.247628	A
ENSG00000188290	1.55519	A
ENSG00000187608	5.97535	A
ENSG00000188157	5.10224	A
ENSG00000078808	7.92889	A
ENSG00000176022	4.93325	A
ENSG00000160087	4.55036	A
ENSG00000162572	1.05351	A
ENSG00000131584	4.18105	A
ENSG00000169972	3.65444	A
ENSG00000127054	4.8134	A
ENSG00000224051	4.78824	A
ENSG00000107404	5.54785	A
ENSG00000162576	8.90575	A
ENSG00000175756	6.74137	A
ENSG00000221978	6.27608	A
ENSG00000224870	4.27918	A
ENSG00000242485	5.8456	A
ENSG00000235098	0.660777	A
ENSG00000179403	2.69247	A
ENSG00000160072	3.05542	A
ENSG00000197785	4.9274	A
ENSG00000205090	2.98401	A
ENSG00000160075	5.83601	A
ENSG00000197530	3.90168	A
ENSG00000248333	4.25531	A
ENSG00000189339	5.11599	A
ENSG00000008128	0.380016	A
ENSG00000215790	2.35231	A
ENSG00000008130	5.20145	A
ENSG00000078369	7.79801	A
ENSG00000169885	1.28011	A
ENSG00000162585	3.77799	A
ENSG00000269554	0.960012	A
ENSG00000157933	6.12429	A
ENSG00000116151	0.822073	A
ENSG00000157916	6.56072	A
ENSG00000157911	4.62865	A
ENSG00000157881	3.16591	A
ENSG00000157873	3.54553	A
ENSG00000157870	4.63166	A
ENSG00000162591	0.690041	A
ENSG00000198912	3.99668	A
ENSG00000116251	8.16787	A
ENSG00000158286	1.42118	A
ENSG00000116237	6.68071	A
ENSG00000158292	3.78512	A
ENSG00000097021	4.853	A
ENSG00000069812	-1.94307	A
ENSG00000204859	2.95376	A
ENSG00000162413	5.94507	A
ENSG00000116273	4.93177	A
ENSG00000041988	3.35636	A
ENSG00000007923	5.59365	A
ENSG00000116288	7.77956	A
ENSG00000116285	7.03683	A
ENSG00000162426	2.92042	A
ENSG00000074800	9.57536	A
ENSG00000142583	-2.37157	A
ENSG00000180758	1.5569	A
ENSG00000049239	6.79463	A
ENSG00000171621	5.07368	A
ENSG00000171612	3.32084	A
ENSG00000188807	2.61522	A
ENSG00000171608	2.14356	A
ENSG00000171603	7.26733	A
ENSG00000178585	4.33988	A
ENSG00000162441	5.19541	A
ENSG00000173614	4.11879	A
ENSG00000130939	5.63643	A
ENSG00000054523	4.41247	A
ENSG00000142657	9.55116	A
ENSG00000175279	2.44596	A
ENSG00000160049	5.45732	A
ENSG00000142655	4.60825	A
ENSG00000116649	7.49464	A
ENSG00000171824	5.45668	A
ENSG00000198793	4.53419	A
ENSG00000120942	3.93682	A
ENSG00000177674	4.4997	A
ENSG00000177000	4.1896	A
ENSG00000011021	4.42233	A
ENSG00000116685	5.96299	A
ENSG00000083444	8.20619	A
ENSG00000116688	6.37978	A
ENSG00000116691	3.64882	A
ENSG00000028137	3.11571	A
ENSG00000162496	5.03308	A
ENSG00000116731	4.48973	A
ENSG00000171729	1.15461	A
ENSG00000142621	-1.19118	A
ENSG00000142634	6.1686	A
ENSG00000132906	2.91252	A
ENSG00000116138	4.35245	A
ENSG00000116771	1.54554	A
ENSG00000197312	4.0311	A
ENSG00000116786	6.98354	A
ENSG00000162461	0.150714	A
ENSG00000162458	4.62384	A
ENSG00000065526	4.99904	A
ENSG00000116809	3.89095	A
ENSG00000173641	1.38045	A
ENSG00000142627	0.780048	A
ENSG00000142632	1.82179	A
ENSG00000204377	3.90028	A
ENSG00000132881	2.23064	A
ENSG00000037637	3.26315	A
ENSG00000055070	7.05418	A
ENSG00000157191	5.23241	A
ENSG00000117122	6.09415	A
ENSG00000159363	4.21485	A
ENSG00000117118	6.54087	A
ENSG00000074964	3.16289	A
ENSG00000127481	5.33693	A
ENSG00000127463	5.68539	A
ENSG00000053372	5.52139	A
ENSG00000053371	6.78286	A
ENSG00000040487	4.36144	A
ENSG00000077549	8.17692	A
ENSG00000173436	3.32618	A
ENSG00000158747	4.56949	A
ENSG00000162542	3.36673	A
ENSG00000127472	-2.09225	A
ENSG00000162545	4.94547	A
ENSG00000090432	5.69013	A
ENSG00000183114	-1.20966	A
ENSG00000158825	2.34762	A
ENSG00000158828	6.07295	A
ENSG00000244038	8.88034	A
ENSG00000117245	-1.12071	A
ENSG00000189410	-0.426925	A
ENSG00000127483	6.90292	A
ENSG00000117298	6.82227	A
ENSG00000142794	3.39238	A
ENSG00000162551	3.59344	A
ENSG00000076864	-1.05587	A
ENSG00000090686	5.03921	A
ENSG00000142798	7.60597	A
ENSG00000218510	4.88592	A
ENSG00000070831	7.87456	A
ENSG00000169641	5.38815	A
ENSG00000125944	6.12365	A
ENSG00000125945	5.31299	A
ENSG00000249087	2.53495	A
ENSG00000204219	3.36031	A
ENSG00000088280	6.27724	A
ENSG00000007968	-2.14762	A
ENSG00000117318	6.44131	A
ENSG00000142676	11.3063	A
ENSG00000011007	6.19657	A
ENSG00000057757	6.34443	A
ENSG00000011009	5.36018	A
ENSG00000117308	2.36933	A
ENSG00000117305	4.88454	A
ENSG00000179163	4.28243	A
ENSG00000189266	3.61496	A
ENSG00000188529	2.88486	A
ENSG00000133226	5.90697	A
ENSG00000169504	9.01124	A
ENSG00000117616	5.3859	A
ENSG00000183726	6.96779	A
ENSG00000188672	0.291403	A
ENSG00000204178	5.19275	A
ENSG00000157978	4.01577	A
ENSG00000117643	3.82642	A
ENSG00000162430	8.01438	A
ENSG00000117640	4.77932	A
ENSG00000127423	0.905707	A
ENSG00000182749	4.4153	A
ENSG00000117632	4.93407	A
ENSG00000158006	3.75602	A
ENSG00000175087	2.09056	A
ENSG00000142684	4.68629	A
ENSG00000130695	2.65332	A
ENSG00000142669	10.0891	A
ENSG00000158062	3.49713	A
ENSG00000169442	1.16873	A
ENSG00000117682	5.1539	A
ENSG00000198830	7.53809	A
ENSG00000117676	0.709864	A
ENSG00000117713	5.10265	A
ENSG00000060642	4.15418	A
ENSG00000204160	4.04142	A
ENSG00000142751	4.6005	A
ENSG00000198746	4.3781	A
ENSG00000090273	6.67439	A
ENSG00000253368	7.36573	A
ENSG00000158246	2.41583	A
ENSG00000090020	5.21338	A
ENSG00000142784	4.89055	A
ENSG00000186501	4.73909	A
ENSG00000142733	4.38661	A
ENSG00000181773	-0.202323	A
ENSG00000158195	7.13057	A
ENSG00000126705	3.72249	A
ENSG00000126709	6.37899	A
ENSG00000009780	3.64859	A
ENSG00000117758	6.40683	A
ENSG00000117751	6.0364	A
ENSG00000130775	3.04353	A
ENSG00000117748	5.56197	A
ENSG00000158156	4.02616	A
ENSG00000204138	3.76423	A
ENSG00000180198	5.9189	A
ENSG00000180098	3.73771	A
ENSG00000120656	6.15246	A
ENSG00000188060	4.07654	A
ENSG00000162419	3.13162	A
ENSG00000198492	6.32374	A
ENSG00000253304	4.86362	A
ENSG00000116350	6.43838	A
ENSG00000116353	4.08019	A
ENSG00000060656	4.35575	A
ENSG00000162512	6.27311	A
ENSG00000084628	-0.175536	A
ENSG00000060688	4.5433	A
ENSG00000121766	6.54414	A
ENSG00000121769	10.2119	A
ENSG00000168528	6.28638	A
ENSG00000121753	2.8564	A
ENSG00000134668	5.62004	A
ENSG00000184007	8.08086	A
ENSG00000121774	7.46341	A
ENSG00000121775	3.71829	A
ENSG00000025800	5.89267	A
ENSG00000084652	6.69344	A
ENSG00000160050	1.87638	A
ENSG00000160051	1.6035	A
ENSG00000160055	3.06925	A
ENSG00000084623	8.75049	A
ENSG00000116478	5.31536	A
ENSG00000175130	5.63446	A
ENSG00000225828	2.65014	A
ENSG00000160058	5.54123	A
ENSG00000160062	2.52864	A
ENSG00000176261	4.44301	A
ENSG00000162521	5.6002	A
ENSG00000162520	5.96931	A
ENSG00000162522	3.7393	A
ENSG00000134684	5.95095	A
ENSG00000116497	3.63348	A
ENSG00000121900	5.49427	A
ENSG00000116514	4.83512	A
ENSG00000004455	5.98734	A
ENSG00000142920	1.73868	A
ENSG00000116525	3.59655	A
ENSG00000160094	4.33423	A
ENSG00000134686	7.33734	A
ENSG00000121903	2.24774	A
ENSG00000197056	4.01269	A
ENSG00000116560	6.99045	A
ENSG00000142686	4.93586	A
ENSG00000092853	2.25467	A
ENSG00000134698	3.42003	A
ENSG00000092847	4.19138	A
ENSG00000126070	2.68589	A
ENSG00000116863	5.06008	A
ENSG00000171812	0.949857	A
ENSG00000054116	5.81127	A
ENSG00000116871	6.57281	A
ENSG00000054118	7.66189	A
ENSG00000214193	1.27007	A
ENSG00000142694	6.99602	A
ENSG00000116883	1.56922	A
ENSG00000196182	3.72813	A
ENSG00000181817	5.75878	A
ENSG00000116885	3.0387	A
ENSG00000116898	6.29108	A
ENSG00000163877	4.05901	A
ENSG00000163879	1.90541	A
ENSG00000134697	5.36702	A
ENSG00000116922	3.98656	A
ENSG00000134690	2.85127	A
ENSG00000185090	1.38777	A
ENSG00000196449	4.04071	A
ENSG00000197982	5.92195	A
ENSG00000188786	3.95478	A
ENSG00000204084	3.34622	A
ENSG00000183431	6.35663	A
ENSG00000183386	5.73553	A
ENSG00000183520	5.53534	A
ENSG00000127603	4.63414	A
ENSG00000090621	8.29436	A
ENSG00000131236	8.73546	A
ENSG00000131238	6.87111	A
ENSG00000117000	4.36271	A
ENSG00000084073	6.61219	A
ENSG00000049089	-0.0404391	A
ENSG00000084070	5.34113	A
ENSG00000187801	2.79061	A
ENSG00000187815	2.78696	A
ENSG00000164002	3.19705	A
ENSG00000179862	2.88036	A
ENSG00000171793	4.17644	A
ENSG00000010803	4.46618	A
ENSG00000117385	5.87684	A
ENSG00000164008	3.52683	A
ENSG00000177868	4.9611	A
ENSG00000164010	4.64175	A
ENSG00000164011	3.68482	A
ENSG00000117394	3.81022	A
ENSG00000117399	4.08252	A
ENSG00000066322	7.05483	A
ENSG00000159479	5.49135	A
ENSG00000198198	3.46963	A
ENSG00000178922	3.41247	A
ENSG00000142949	4.25484	A
ENSG00000066135	5.61065	A
ENSG00000126091	3.52196	A
ENSG00000117408	4.82235	A
ENSG00000132768	4.15834	A
ENSG00000117410	5.4388	A
ENSG00000117411	5.91246	A
ENSG00000159214	1.66041	A
ENSG00000196517	2.05889	A
ENSG00000142945	2.75448	A
ENSG00000142937	10.5158	A
ENSG00000173846	3.88434	A
ENSG00000222009	3.33575	A
ENSG00000070785	4.79715	A
ENSG00000126107	5.59547	A
ENSG00000126088	6.55502	A
ENSG00000132763	3.28213	A
ENSG00000117450	9.06375	A
ENSG00000117448	5.94197	A
ENSG00000132780	5.21429	A
ENSG00000159592	5.23216	A
ENSG00000159596	5.30881	A
ENSG00000197429	4.86857	A
ENSG00000086015	5.55185	A
ENSG00000117481	3.27145	A
ENSG00000117480	0.808397	A
ENSG00000079277	3.49828	A
ENSG00000142961	3.46513	A
ENSG00000123472	5.13046	A
ENSG00000159658	6.22528	A
ENSG00000162368	7.51383	A
ENSG00000169213	0.953383	A
ENSG00000117862	6.09264	A
ENSG00000198841	4.71847	A
ENSG00000134717	4.88142	A
ENSG00000157077	5.0762	A
ENSG00000154222	4.27482	A
ENSG00000085840	1.96799	A
ENSG00000134748	4.37844	A
ENSG00000116157	4.998	A
ENSG00000162377	5.4446	A
ENSG00000162378	5.40535	A
ENSG00000121310	2.65293	A
ENSG00000116171	5.82709	A
ENSG00000174348	3.23265	A
ENSG00000157184	4.97284	A
ENSG00000162384	5.34267	A
ENSG00000162385	5.56432	A
ENSG00000157193	3.30016	A
ENSG00000116209	7.26063	A
ENSG00000116205	3.43314	A
ENSG00000212670	2.34752	A
ENSG00000248835	2.82786	A
ENSG00000215883	1.6438	A
ENSG00000116221	7.40321	A
ENSG00000157216	4.82531	A
ENSG00000162390	-0.496295	A
ENSG00000243725	1.84203	A
ENSG00000162396	3.14963	A
ENSG00000116133	8.87526	A
ENSG00000162407	7.4291	A
ENSG00000177606	6.81472	A
ENSG00000162599	4.80126	A
ENSG00000125703	4.41442	A
ENSG00000142856	3.31255	A
ENSG00000203965	3.48392	A
ENSG00000079739	6.87606	A
ENSG00000185483	5.85876	A
ENSG00000162433	5.07704	A
ENSG00000172380	8.26165	A
ENSG00000116729	6.702	A
ENSG00000024526	2.03836	A
ENSG00000197568	5.27846	A
ENSG00000116761	4.48804	A
ENSG00000117054	4.72227	A
ENSG00000137955	5.38567	A
ENSG00000077254	6.89099	A
ENSG00000180488	4.15535	A
ENSG00000162614	6.84337	A
ENSG00000162613	5.66511	A
ENSG00000162616	6.71167	A
ENSG00000137960	0.797957	A
ENSG00000117133	6.05817	A
ENSG00000174021	7.79438	A
ENSG00000117151	4.40389	A
ENSG00000117155	2.51487	A
ENSG00000162642	4.16334	A
ENSG00000142867	4.94539	A
ENSG00000153904	6.14041	A
ENSG00000142871	7.63089	A
ENSG00000117174	4.77876	A
ENSG00000153936	4.51907	A
ENSG00000143013	5.26389	A
ENSG00000197147	4.30441	A
ENSG00000171488	2.26252	A
ENSG00000069702	7.86164	A
ENSG00000117500	6.25159	A
ENSG00000122483	3.22233	A
ENSG00000117505	4.68958	A
ENSG00000137936	4.02603	A
ENSG00000067334	5.37781	A
ENSG00000023909	5.10255	A
ENSG00000117528	4.9762	A
ENSG00000117525	7.48406	A
ENSG00000143036	1.45483	A
ENSG00000117519	7.6089	A
ENSG00000172339	1.57808	A
ENSG00000137996	6.16475	A
ENSG00000079335	0.946473	A
ENSG00000116266	4.78617	A
ENSG00000121957	4.07901	A
ENSG00000121940	5.29585	A
ENSG00000085433	4.34331	A
ENSG00000197780	6.37041	A
ENSG00000215717	5.44796	A
ENSG00000116299	-0.981627	A
ENSG00000031698	7.82584	A
ENSG00000143126	-2.1543	A
ENSG00000134222	2.83498	A
ENSG00000134243	5.2626	A
ENSG00000143106	5.5304	A
ENSG00000143028	2.73328	A
ENSG00000162650	2.42639	A
ENSG00000174151	3.54457	A
ENSG00000181754	1.36869	A
ENSG00000065135	7.22242	A
ENSG00000116337	4.72446	A
ENSG00000168765	4.2277	A
ENSG00000213366	4.11014	A
ENSG00000134184	1.85116	A
ENSG00000134201	1.92088	A
ENSG00000134202	4.00212	A
ENSG00000184371	6.39747	A
ENSG00000168710	7.18838	A
ENSG00000143093	4.41062	A
ENSG00000197852	2.88386	A
ENSG00000007341	3.19739	A
ENSG00000116489	7.63496	A
ENSG00000155363	4.59107	A
ENSG00000155366	6.43083	A
ENSG00000155367	0.266918	A
ENSG00000155380	6.03489	A
ENSG00000198799	3.42799	A
ENSG00000134262	3.43249	A
ENSG00000118655	3.45122	A
ENSG00000163349	4.39596	A
ENSG00000116774	9.02288	A
ENSG00000143061	0.313869	A
ENSG00000116874	4.77499	A
ENSG00000092621	6.06763	A
ENSG00000188610	1.03788	A
ENSG00000215784	0.0836499	A
ENSG00000168614	3.29363	A
ENSG00000178104	5.64984	A
ENSG00000213240	4.06626	A
ENSG00000163386	3.75281	A
ENSG00000117289	7.3192	A
ENSG00000121851	6.27731	A
ENSG00000181039	2.06086	A
ENSG00000152022	6.81961	A
ENSG00000131795	5.7201	A
ENSG00000131779	5.76113	A
ENSG00000143127	4.34694	A
ENSG00000198483	3.39936	A
ENSG00000131788	5.71536	A
ENSG00000186364	1.76939	A
ENSG00000186141	5.73361	A
ENSG00000121848	4.80933	A
ENSG00000117262	2.21477	A
ENSG00000186275	0.535389	A
ENSG00000122497	3.75232	A
ENSG00000203832	0.51843	A
ENSG00000243452	4.20304	A
ENSG00000203827	1.68449	A
ENSG00000232527	6.0635	A
ENSG00000184678	5.068	A
ENSG00000178096	3.8118	A
ENSG00000159164	3.8338	A
ENSG00000143368	6.6618	A
ENSG00000014914	3.09897	A
ENSG00000163113	3.85295	A
ENSG00000136631	4.62962	A
ENSG00000023902	4.57191	A
ENSG00000143401	5.37223	A
ENSG00000117362	6.55985	A
ENSG00000118292	3.80959	A
ENSG00000159208	1.67233	A
ENSG00000187145	7.40356	A
ENSG00000117360	4.54454	A
ENSG00000163125	4.94422	A
ENSG00000143374	4.65917	A
ENSG00000143369	7.10145	A
ENSG00000143382	6.1103	A
ENSG00000143384	8.85061	A
ENSG00000143420	6.00223	A
ENSG00000143457	5.3217	A
ENSG00000163131	1.49076	A
ENSG00000143387	11.6429	A
ENSG00000143437	5.80126	A
ENSG00000143379	4.36363	A
ENSG00000143418	7.10989	A
ENSG00000143409	3.62203	A
ENSG00000143363	3.73495	A
ENSG00000143443	3.69616	A
ENSG00000197622	6.03017	A
ENSG00000213190	2.8795	A
ENSG00000143458	3.29302	A
ENSG00000143434	1.61517	A
ENSG00000163156	4.45672	A
ENSG00000163155	2.99099	A
ENSG00000163159	4.4103	A
ENSG00000143398	5.56192	A
ENSG00000159352	7.0873	A
ENSG00000143373	3.85719	A
ENSG00000143393	6.49858	A
ENSG00000143390	4.86276	A
ENSG00000143416	5.72598	A
ENSG00000159377	7.9786	A
ENSG00000143442	4.31172	A
ENSG00000143367	2.09245	A
ENSG00000143376	5.01859	A
ENSG00000143436	6.39445	A
ENSG00000143450	-0.147891	A
ENSG00000182134	1.1051	A
ENSG00000197747	9.88135	A
ENSG00000163191	11.3795	A
ENSG00000159450	-1.50995	A
ENSG00000160679	4.98734	A
ENSG00000143553	5.58008	A
ENSG00000143621	8.12748	A
ENSG00000169418	5.6927	A
ENSG00000143624	5.34901	A
ENSG00000143554	5.53282	A
ENSG00000143614	4.55782	A
ENSG00000198837	3.78138	A
ENSG00000160741	5.17814	A
ENSG00000143570	6.71808	A
ENSG00000143578	3.26191	A
ENSG00000143543	6.91531	A
ENSG00000143545	9.25614	A
ENSG00000177954	11.2668	A
ENSG00000143549	7.09354	A
ENSG00000143612	7.87059	A
ENSG00000143569	7.1498	A
ENSG00000143575	6.65863	A
ENSG00000143515	6.16917	A
ENSG00000160712	1.23791	A
ENSG00000160714	6.11472	A
ENSG00000160710	6.94726	A
ENSG00000143537	6.16362	A
ENSG00000243364	3.4181	A
ENSG00000143590	0.966665	A
ENSG00000169241	6.07843	A
ENSG00000179085	6.32641	A
ENSG00000163463	1.59684	A
ENSG00000163462	0.748911	A
ENSG00000185499	1.98202	A
ENSG00000169231	4.56633	A
ENSG00000173171	3.65286	A
ENSG00000177628	6.73219	A
ENSG00000160767	5.81554	A
ENSG00000116521	6.67587	A
ENSG00000176444	4.93065	A
ENSG00000143630	1.54642	A
ENSG00000160752	7.84611	A
ENSG00000160753	4.54239	A
ENSG00000116539	5.10835	A
ENSG00000125459	2.41046	A
ENSG00000163374	4.7866	A
ENSG00000132676	6.20179	A
ENSG00000116580	3.88607	A
ENSG00000132718	5.65385	A
ENSG00000143622	4.43966	A
ENSG00000132680	4.62948	A
ENSG00000116584	5.94144	A
ENSG00000163479	6.82485	A
ENSG00000160803	5.33337	A
ENSG00000116586	6.82626	A
ENSG00000254726	1.13993	A
ENSG00000160789	8.37722	A
ENSG00000196189	-1.08517	A
ENSG00000160785	4.49831	A
ENSG00000160783	2.93309	A
ENSG00000160781	0.805261	A
ENSG00000198952	5.43803	A
ENSG00000163472	1.6354	A
ENSG00000198715	7.03409	A
ENSG00000163468	8.0692	A
ENSG00000116604	5.68511	A
ENSG00000183856	1.95011	A
ENSG00000163382	5.95273	A
ENSG00000160818	4.80864	A
ENSG00000132688	4.53182	A
ENSG00000143320	7.83436	A
ENSG00000143319	4.59331	A
ENSG00000143303	4.28261	A
ENSG00000143314	6.85703	A
ENSG00000143321	7.93921	A
ENSG00000143294	5.36667	A
ENSG00000187800	3.45831	A
ENSG00000132694	4.8572	A
ENSG00000117036	4.3785	A
ENSG00000183853	6.97078	A
ENSG00000158473	0.197379	A
ENSG00000188004	1.38032	A
ENSG00000213085	-0.0646683	A
ENSG00000158710	8.36305	A
ENSG00000143315	3.84882	A
ENSG00000162729	4.71662	A
ENSG00000162734	8.57167	A
ENSG00000132716	4.60972	A
ENSG00000162735	6.30885	A
ENSG00000122218	7.94109	A
ENSG00000162736	7.70024	A
ENSG00000143222	6.88908	A
ENSG00000143258	4.06731	A
ENSG00000143224	2.95234	A
ENSG00000158850	5.19658	A
ENSG00000158859	3.95269	A
ENSG00000158864	6.66539	A
ENSG00000158869	1.80766	A
ENSG00000158882	3.87797	A
ENSG00000158887	3.25144	A
ENSG00000143252	6.71324	A
ENSG00000173110	-1.26974	A
ENSG00000132185	-0.300144	A
ENSG00000162746	1.9417	A
ENSG00000081721	5.04332	A
ENSG00000118217	4.98971	A
ENSG00000162745	6.33281	A
ENSG00000162733	7.97933	A
ENSG00000132196	3.08256	A
ENSG00000143198	6.12901	A
ENSG00000143149	7.38391	A
ENSG00000143183	6.5307	A
ENSG00000143179	4.73495	A
ENSG00000197965	6.98272	A
ENSG00000143158	6.52738	A
ENSG00000143164	6.02797	A
ENSG00000143155	6.69347	A
ENSG00000075945	4.86284	A
ENSG00000116132	7.3406	A
ENSG00000010932	-0.232211	A
ENSG00000076258	1.98446	A
ENSG00000135845	3.81926	A
ENSG00000117593	5.24257	A
ENSG00000185278	2.07503	A
ENSG00000135870	4.01371	A
ENSG00000116183	3.15751	A
ENSG00000116191	5.4875	A
ENSG00000116194	4.96993	A
ENSG00000116199	6.41256	A
ENSG00000186283	5.07051	A
ENSG00000143322	5.05894	A
ENSG00000057252	6.61206	A
ENSG00000135837	4.42367	A
ENSG00000135835	2.59407	A
ENSG00000135823	4.46131	A
ENSG00000153029	4.22753	A
ENSG00000162783	5.70974	A
ENSG00000135862	10.6624	A
ENSG00000058085	2.81312	A
ENSG00000157064	2.60205	A
ENSG00000143344	5.17459	A
ENSG00000135842	5.997	A
ENSG00000121481	4.92931	A
ENSG00000121486	4.78301	A
ENSG00000116668	3.42387	A
ENSG00000116679	4.46045	A
ENSG00000047410	6.22481	A
ENSG00000157181	4.88738	A
ENSG00000118193	1.09673	A
ENSG00000118197	3.64881	A
ENSG00000118200	5.64015	A
ENSG00000174307	7.45088	A
ENSG00000159176	5.41426	A
ENSG00000269690	4.26189	A
ENSG00000134369	5.53905	A
ENSG00000198700	5.24566	A
ENSG00000198892	5.79186	A
ENSG00000163431	4.14116	A
ENSG00000134375	6.17899	A
ENSG00000176393	6.94714	A
ENSG00000143862	5.86191	A
ENSG00000077152	4.1355	A
ENSG00000077157	2.13843	A
ENSG00000117139	5.60486	A
ENSG00000183155	4.5438	A
ENSG00000117153	5.90925	A
ENSG00000159346	6.88735	A
ENSG00000159348	5.05899	A
ENSG00000163444	5.26061	A
ENSG00000143847	-0.302659	A
ENSG00000188783	2.0436	A
ENSG00000058668	7.49948	A
ENSG00000058673	5.9529	A
ENSG00000182004	6.38679	A
ENSG00000143842	3.18449	A
ENSG00000133056	2.70674	A
ENSG00000198625	3.20657	A
ENSG00000133059	4.39332	A
ENSG00000133069	0.65167	A
ENSG00000163545	0.734959	A
ENSG00000158715	0.210088	A
ENSG00000069275	7.38587	A
ENSG00000117280	5.57232	A
ENSG00000133065	5.24266	A
ENSG00000196550	0.359462	A
ENSG00000143466	3.03026	A
ENSG00000136653	0.320473	A
ENSG00000143486	6.5749	A
ENSG00000143479	4.99494	A
ENSG00000162889	7.14537	A
ENSG00000170385	5.79939	A
ENSG00000117650	1.78994	A
ENSG00000123684	4.62628	A
ENSG00000066027	5.02149	A
ENSG00000065600	3.16765	A
ENSG00000123685	-1.65822	A
ENSG00000117697	4.10304	A
ENSG00000203705	4.05364	A
ENSG00000198468	1.9708	A
ENSG00000162769	2.81085	A
ENSG00000143494	-0.406546	A
ENSG00000174606	4.04581	A
ENSG00000117724	3.41343	A
ENSG00000082482	4.78455	A
ENSG00000143498	2.8531	A
ENSG00000154305	5.96662	A
ENSG00000186063	5.85901	A
ENSG00000162819	5.3173	A
ENSG00000228106	3.52331	A
ENSG00000154309	4.3915	A
ENSG00000162909	8.17733	A
ENSG00000143514	4.71129	A
ENSG00000143756	4.88918	A
ENSG00000143753	7.66791	A
ENSG00000143771	5.06301	A
ENSG00000162923	6.09278	A
ENSG00000143786	1.53508	A
ENSG00000143742	7.90484	A
ENSG00000143819	7.80285	A
ENSG00000196187	3.23237	A
ENSG00000143811	4.44124	A
ENSG00000143751	4.58399	A
ENSG00000163041	4.76495	A
ENSG00000182827	7.22731	A
ENSG00000183814	1.51305	A
ENSG00000143799	6.15221	A
ENSG00000203685	-1.98189	A
ENSG00000163050	3.26357	A
ENSG00000143740	3.70906	A
ENSG00000081692	3.08262	A
ENSG00000143774	7.01424	A
ENSG00000198835	0.0710991	A
ENSG00000181873	2.58728	A
ENSG00000154358	-1.1032	A
ENSG00000154370	3.56983	A
ENSG00000181218	6.02107	A
ENSG00000116574	3.44111	A
ENSG00000119280	4.27532	A
ENSG00000143643	3.45416	A
ENSG00000173409	5.00772	A
ENSG00000182118	2.55645	A
ENSG00000143633	2.80419	A
ENSG00000116906	5.85296	A
ENSG00000135766	5.0891	A
ENSG00000116918	4.33647	A
ENSG00000168264	6.68327	A
ENSG00000173726	8.03474	A
ENSG00000188739	0.0261372	A
ENSG00000054267	4.151	A
ENSG00000152904	4.8966	A
ENSG00000116957	5.5073	A
ENSG00000162885	3.81856	A
ENSG00000116962	10.489	A
ENSG00000077585	5.93778	A
ENSG00000086619	2.64565	A
ENSG00000091483	6.83829	A
ENSG00000054277	4.02647	A
ENSG00000203668	3.57431	A
ENSG00000143702	5.23742	A
ENSG00000054282	4.93431	A
ENSG00000179456	3.13955	A
ENSG00000035687	5.90066	A
ENSG00000179397	0.643759	A
ENSG00000121644	5.71965	A
ENSG00000203667	4.59366	A
ENSG00000153187	7.51886	A
ENSG00000203666	2.0048	A
ENSG00000143653	6.00916	A
ENSG00000153207	5.10402	A
ENSG00000135747	0.673892	A
ENSG00000197472	-0.630336	A
ENSG00000188295	3.63203	A
ENSG00000196418	1.25629	A
ENSG00000162714	3.90923	A
ENSG00000185220	2.33902	A
ENSG00000171853	4.12169	A
ENSG00000182551	6.2455	A
ENSG00000171865	5.40508	A
ENSG00000171863	8.65384	A
ENSG00000151692	4.14322	A
ENSG00000115738	5.34457	A
ENSG00000134313	5.61536	A
ENSG00000151693	5.10854	A
ENSG00000119185	5.3706	A
ENSG00000119203	5.73955	A
ENSG00000134330	4.7276	A
ENSG00000151694	5.76588	A
ENSG00000134308	8.93548	A
ENSG00000115750	3.97033	A
ENSG00000172059	4.39415	A
ENSG00000171848	4.32036	A
ENSG00000115756	3.03142	A
ENSG00000115758	7.2573	A
ENSG00000143870	8.85868	A
ENSG00000169016	3.20368	A
ENSG00000196208	-0.242012	A
ENSG00000134324	6.44563	A
ENSG00000240857	5.39704	A
ENSG00000132031	1.82153	A
ENSG00000068697	9.91642	A
ENSG00000115884	4.61797	A
ENSG00000055917	5.7269	A
ENSG00000143878	7.62352	A
ENSG00000118960	4.44743	A
ENSG00000119771	3.17674	A
ENSG00000163026	3.69702	A
ENSG00000119782	2.57256	A
ENSG00000115128	7.75715	A
ENSG00000219626	2.26106	A
ENSG00000115129	6.68258	A
ENSG00000186453	-0.492616	A
ENSG00000115137	2.09158	A
ENSG00000084710	-0.53743	A
ENSG00000115138	0.812561	A
ENSG00000119772	2.5916	A
ENSG00000084733	8.12675	A
ENSG00000157833	2.31281	A
ENSG00000084754	8.78394	A
ENSG00000138029	7.98953	A
ENSG00000115155	-1.85351	A
ENSG00000084764	4.28942	A
ENSG00000119777	6.44515	A
ENSG00000084693	4.36395	A
ENSG00000228474	9.6379	A
ENSG00000138080	7.64383	A
ENSG00000138030	0.277135	A
ENSG00000138028	3.98059	A
ENSG00000138073	5.7093	A
ENSG00000138074	4.02086	A
ENSG00000138085	7.62549	A
ENSG00000084774	5.20177	A
ENSG00000115194	-2.58825	A
ENSG00000163794	1.95329	A
ENSG00000115204	6.23302	A
ENSG00000115207	5.10102	A
ENSG00000115211	4.7967	A
ENSG00000115234	6.45096	A
ENSG00000163795	4.19653	A
ENSG00000115241	6.50148	A
ENSG00000115216	6.74355	A
ENSG00000138002	4.0004	A
ENSG00000115226	5.36201	A
ENSG00000243943	4.20055	A
ENSG00000176714	1.31587	A
ENSG00000198522	4.85014	A
ENSG00000119760	5.20849	A
ENSG00000243147	6.14371	A
ENSG00000171174	1.12978	A
ENSG00000158019	5.44245	A
ENSG00000075426	6.1905	A
ENSG00000213639	6.65832	A
ENSG00000171103	4.49092	A
ENSG00000163811	6.33198	A
ENSG00000021574	4.05082	A
ENSG00000152683	5.02145	A
ENSG00000119820	3.85624	A
ENSG00000115760	4.57692	A
ENSG00000049323	7.91872	A
ENSG00000152689	-4.41994	A
ENSG00000171055	5.51898	A
ENSG00000205221	4.49079	A
ENSG00000115808	4.88237	A
ENSG00000119787	5.00288	A
ENSG00000143889	4.70407	A
ENSG00000143891	4.66763	A
ENSG00000115875	5.60927	A
ENSG00000152147	3.67072	A
ENSG00000163214	4.02837	A
ENSG00000188010	4.95709	A
ENSG00000162878	6.35077	A
ENSG00000143924	5.04675	A
ENSG00000115970	3.64814	A
ENSG00000152518	8.39669	A
ENSG00000138032	4.30165	A
ENSG00000138078	5.34999	A
ENSG00000171132	3.11585	A
ENSG00000116016	7.50888	A
ENSG00000171150	4.9425	A
ENSG00000180398	7.47365	A
ENSG00000068724	3.89021	A
ENSG00000143933	7.03573	A
ENSG00000138081	5.51038	A
ENSG00000170802	3.78896	A
ENSG00000162869	4.49228	A
ENSG00000243244	2.6912	A
ENSG00000115306	7.12903	A
ENSG00000115310	9.28483	A
ENSG00000162994	1.40507	A
ENSG00000143947	9.77419	A
ENSG00000085760	6.16375	A
ENSG00000115355	4.48789	A
ENSG00000163001	5.43149	A
ENSG00000138041	5.26063	A
ENSG00000138035	4.71188	A
ENSG00000162927	2.21424	A
ENSG00000162928	4.02317	A
ENSG00000162929	2.42401	A
ENSG00000173209	4.87116	A
ENSG00000082898	6.48845	A
ENSG00000115484	8.37032	A
ENSG00000115504	5.42343	A
ENSG00000119862	2.04714	A
ENSG00000119844	4.03917	A
ENSG00000179833	5.44779	A
ENSG00000115902	3.55915	A
ENSG00000011523	4.1645	A
ENSG00000138069	8.30261	A
ENSG00000138071	8.63713	A
ENSG00000198369	6.12947	A
ENSG00000197223	3.92085	A
ENSG00000243667	2.29751	A
ENSG00000115946	4.90188	A
ENSG00000221823	5.77127	A
ENSG00000119865	5.52494	A
ENSG00000204923	1.33081	A
ENSG00000169599	5.4908	A
ENSG00000188971	4.67644	A
ENSG00000087338	3.58566	A
ENSG00000124380	5.65012	A
ENSG00000059728	2.94064	A
ENSG00000169564	8.94881	A
ENSG00000115998	3.11312	A
ENSG00000116001	4.98819	A
ENSG00000116005	8.27983	A
ENSG00000143977	5.83769	A
ENSG00000035141	5.4518	A
ENSG00000124370	4.72189	A
ENSG00000124383	5.45427	A
ENSG00000124374	1.45314	A
ENSG00000075292	5.26308	A
ENSG00000135631	5.66215	A
ENSG00000135632	4.80731	A
ENSG00000135617	4.92129	A
ENSG00000135624	8.05662	A
ENSG00000163013	1.76451	A
ENSG00000163017	-2.76122	A
ENSG00000114956	6.14391	A
ENSG00000187605	0.962783	A
ENSG00000163170	3.52406	A
ENSG00000114978	6.65259	A
ENSG00000065911	5.921	A
ENSG00000204843	6.36209	A
ENSG00000159239	2.35403	A
ENSG00000005448	3.67564	A
ENSG00000114993	3.00312	A
ENSG00000115274	5.10733	A
ENSG00000239779	4.25324	A
ENSG00000115275	5.86344	A
ENSG00000204822	1.7829	A
ENSG00000159374	0.0195898	A
ENSG00000135622	3.55076	A
ENSG00000034510	13.5679	A
ENSG00000176407	4.96843	A
ENSG00000152291	7.5155	A
ENSG00000042445	6.66662	A
ENSG00000115459	2.73581	A
ENSG00000042493	6.45947	A
ENSG00000168906	7.55088	A
ENSG00000115486	4.59771	A
ENSG00000168899	6.2226	A
ENSG00000168894	6.48862	A
ENSG00000168890	4.78788	A
ENSG00000168883	5.62453	A
ENSG00000168887	3.70258	A
ENSG00000168874	3.75754	A
ENSG00000115525	3.75639	A
ENSG00000068654	4.71342	A
ENSG00000132300	4.69948	A
ENSG00000132305	6.88037	A
ENSG00000132313	5.14299	A
ENSG00000115548	3.80774	A
ENSG00000239305	4.62532	A
ENSG00000115041	1.65358	A
ENSG00000115042	3.78057	A
ENSG00000158050	-1.10281	A
ENSG00000084090	6.92821	A
ENSG00000135956	6.06772	A
ENSG00000144021	6.20625	A
ENSG00000144028	6.47801	A
ENSG00000198885	-0.168112	A
ENSG00000121152	2.07929	A
ENSG00000114988	4.50518	A
ENSG00000158158	3.18919	A
ENSG00000168763	3.02345	A
ENSG00000213337	1.04859	A
ENSG00000168758	3.64952	A
ENSG00000144199	3.21265	A
ENSG00000204634	5.01714	A
ENSG00000158435	5.88339	A
ENSG00000163162	5.20315	A
ENSG00000196460	2.75718	A
ENSG00000071054	7.60022	A
ENSG00000115594	8.32163	A
ENSG00000115598	2.21	A
ENSG00000115602	0.497976	A
ENSG00000115604	1.43299	A
ENSG00000135972	5.95996	A
ENSG00000115641	5.00145	A
ENSG00000169756	5.93118	A
ENSG00000153201	5.93217	A
ENSG00000163006	0.833583	A
ENSG00000172985	3.97057	A
ENSG00000186522	6.90656	A
ENSG00000198142	4.4249	A
ENSG00000153094	2.93605	A
ENSG00000172965	2.85803	A
ENSG00000153107	3.55082	A
ENSG00000144152	1.27954	A
ENSG00000144161	3.16945	A
ENSG00000188177	2.11342	A
ENSG00000169629	0.0039538	A
ENSG00000114999	4.54942	A
ENSG00000125630	3.77951	A
ENSG00000125611	3.61683	A
ENSG00000144136	5.63449	A
ENSG00000169607	1.88293	A
ENSG00000115008	-2.33093	A
ENSG00000125538	-0.56991	A
ENSG00000125618	1.22393	A
ENSG00000115091	6.19882	A
ENSG00000125633	5.46222	A
ENSG00000163064	5.84011	A
ENSG00000155368	8.95631	A
ENSG00000171227	1.42176	A
ENSG00000226479	5.54213	A
ENSG00000144118	6.48886	A
ENSG00000163083	-0.0544072	A
ENSG00000074047	2.65589	A
ENSG00000155438	6.39806	A
ENSG00000211460	6.06001	A
ENSG00000169967	4.75924	A
ENSG00000163166	5.85459	A
ENSG00000072163	0.346173	A
ENSG00000136709	4.18388	A
ENSG00000173349	3.42546	A
ENSG00000144231	5.10392	A
ENSG00000144233	5.05992	A
ENSG00000136715	5.30891	A
ENSG00000136731	6.11149	A
ENSG00000136720	5.02641	A
ENSG00000136718	5.70835	A
ENSG00000072135	5.49521	A
ENSG00000076003	5.36568	A
ENSG00000115866	6.52673	A
ENSG00000169554	5.65177	A
ENSG00000115947	3.03252	A
ENSG00000196504	6.14477	A
ENSG00000177917	4.00395	A
ENSG00000115159	5.32393	A
ENSG00000115183	4.30567	A
ENSG00000196151	3.32452	A
ENSG00000153250	5.65074	A
ENSG00000115233	4.90641	A
ENSG00000144362	1.81717	A
ENSG00000213160	0.0483396	A
ENSG00000138385	6.96342	A
ENSG00000138382	4.89068	A
ENSG00000115806	6.73372	A
ENSG00000198586	4.89305	A
ENSG00000115827	3.79683	A
ENSG00000071967	8.47471	A
ENSG00000172878	2.93856	A
ENSG00000144355	-1.52983	A
ENSG00000115844	-0.666152	A
ENSG00000172845	5.768	A
ENSG00000138430	6.72185	A
ENSG00000217236	1.21919	A
ENSG00000138433	5.86871	A
ENSG00000144306	4.37923	A
ENSG00000163328	2.60265	A
ENSG00000115935	5.10162	A
ENSG00000128656	5.5958	A
ENSG00000116044	6.81282	A
ENSG00000180228	5.3244	A
ENSG00000204311	2.39585	A
ENSG00000079150	5.90583	A
ENSG00000116095	2.47623	A
ENSG00000138448	7.05403	A
ENSG00000144369	5.10861	A
ENSG00000151689	4.87809	A
ENSG00000151690	2.79227	A
ENSG00000189362	1.44906	A
ENSG00000138378	2.23622	A
ENSG00000128641	6.59365	A
ENSG00000197121	3.17454	A
ENSG00000115520	5.59132	A
ENSG00000144381	8.70966	A
ENSG00000115541	5.01291	A
ENSG00000115540	4.37407	A
ENSG00000162944	3.38777	A
ENSG00000247626	2.88593	A
ENSG00000155729	4.87215	A
ENSG00000163535	3.00037	A
ENSG00000138356	7.39317	A
ENSG00000013441	6.22961	A
ENSG00000240344	4.89957	A
ENSG00000196290	4.81693	A
ENSG00000115942	3.88903	A
ENSG00000155744	2.15372	A
ENSG00000119013	6.86962	A
ENSG00000003402	4.46856	A
ENSG00000003400	1.72358	A
ENSG00000064012	3.60837	A
ENSG00000155749	0.60338	A
ENSG00000082126	-0.935782	A
ENSG00000138395	4.7769	A
ENSG00000055044	6.37803	A
ENSG00000204217	5.16533	A
ENSG00000138442	4.53192	A
ENSG00000138380	2.22483	A
ENSG00000144426	2.49832	A
ENSG00000119004	4.54042	A
ENSG00000173166	3.8466	A
ENSG00000023228	5.36033	A
ENSG00000114942	10.3397	A
ENSG00000183671	3.52155	A
ENSG00000204186	2.88614	A
ENSG00000118260	4.32173	A
ENSG00000144401	1.44345	A
ENSG00000163249	4.28375	A
ENSG00000163251	1.83113	A
ENSG00000138375	4.34885	A
ENSG00000197756	8.95137	A
ENSG00000115457	1.08254	A
ENSG00000115461	7.17182	A
ENSG00000079308	6.76688	A
ENSG00000163466	7.68862	A
ENSG00000179921	-0.130415	A
ENSG00000127837	7.01931	A
ENSG00000127838	4.6504	A
ENSG00000135926	7.41269	A
ENSG00000144579	5.66587	A
ENSG00000135913	2.34262	A
ENSG00000144580	4.99083	A
ENSG00000115556	1.58963	A
ENSG00000115568	3.59512	A
ENSG00000074582	4.55091	A
ENSG00000163481	5.15009	A
ENSG00000163482	3.99145	A
ENSG00000135912	2.48048	A
ENSG00000135929	3.42721	A
ENSG00000163521	4.28052	A
ENSG00000115661	4.51246	A
ENSG00000127824	1.72957	A
ENSG00000135924	5.06711	A
ENSG00000054356	4.735	A
ENSG00000123992	5.27042	A
ENSG00000072195	2.09063	A
ENSG00000144591	4.80564	A
ENSG00000123989	7.82217	A
ENSG00000188760	2.92381	A
ENSG00000124006	3.92682	A
ENSG00000123999	0.744044	A
ENSG00000144589	2.96033	A
ENSG00000114923	2.81419	A
ENSG00000116106	5.52816	A
ENSG00000123983	7.52755	A
ENSG00000152049	3.82796	A
ENSG00000144468	4.39697	A
ENSG00000081052	-0.283328	A
ENSG00000168958	5.67509	A
ENSG00000173744	5.42087	A
ENSG00000123977	1.22416	A
ENSG00000135931	2.80234	A
ENSG00000115053	9.09074	A
ENSG00000187514	9.21804	A
ENSG00000156973	4.88108	A
ENSG00000144524	4.13756	A
ENSG00000115468	-0.669488	A
ENSG00000204120	5.0201	A
ENSG00000182600	0.189316	A
ENSG00000130147	5.49009	A
ENSG00000198612	7.64069	A
ENSG00000163359	10.6116	A
ENSG00000115648	3.45078	A
ENSG00000124831	5.07713	A
ENSG00000132329	2.41697	A
ENSG00000184182	2.98189	A
ENSG00000132330	-1.07672	A
ENSG00000144488	2.10063	A
ENSG00000178752	-0.474847	A
ENSG00000132323	3.7126	A
ENSG00000132326	0.268399	A
ENSG00000204104	4.57648	A
ENSG00000065802	4.68521	A
ENSG00000233608	7.53462	A
ENSG00000068024	2.42149	A
ENSG00000063660	8.06526	A
ENSG00000144504	1.407	A
ENSG00000188542	1.79385	A
ENSG00000142327	4.08447	A
ENSG00000142330	2.26808	A
ENSG00000162804	3.69461	A
ENSG00000122085	3.75505	A
ENSG00000115687	0.892913	A
ENSG00000115685	6.3015	A
ENSG00000146205	-0.9199	A
ENSG00000115677	8.90351	A
ENSG00000168385	8.3357	A
ENSG00000006607	3.6926	A
ENSG00000115694	5.44836	A
ENSG00000176720	5.39894	A
ENSG00000176946	6.07743	A
ENSG00000168397	4.44561	A
ENSG00000168393	4.73061	A
ENSG00000168395	3.58056	A
ENSG00000180902	3.8593	A
ENSG00000150995	3.26589	A
ENSG00000134107	6.50043	A
ENSG00000134108	7.55859	A
ENSG00000134109	5.81636	A
ENSG00000196220	0.896682	A
ENSG00000134077	5.07011	A
ENSG00000168137	5.33336	A
ENSG00000163719	4.38926	A
ENSG00000156983	4.148	A
ENSG00000114026	3.20792	A
ENSG00000134072	4.66794	A
ENSG00000171148	6.15699	A
ENSG00000241553	5.73721	A
ENSG00000214021	3.25375	A
ENSG00000156990	4.52088	A
ENSG00000187288	8.022	A
ENSG00000171135	6.62646	A
ENSG00000163701	4.03285	A
ENSG00000163702	6.40173	A
ENSG00000163703	4.59293	A
ENSG00000163704	2.93023	A
ENSG00000125037	6.31229	A
ENSG00000206567	2.2248	A
ENSG00000144554	1.21983	A
ENSG00000254999	8.70878	A
ENSG00000134086	5.68032	A
ENSG00000134070	2.5358	A
ENSG00000157014	3.31749	A
ENSG00000157020	6.61353	A
ENSG00000196639	2.28307	A
ENSG00000144560	5.03164	A
ENSG00000144559	2.89325	A
ENSG00000132170	6.1895	A
ENSG00000154743	3.18728	A
ENSG00000075975	6.3257	A
ENSG00000132155	5.2606	A
ENSG00000144712	-1.20158	A
ENSG00000144713	9.73512	A
ENSG00000144711	4.74515	A
ENSG00000163520	8.20153	A
ENSG00000154783	0.897271	A
ENSG00000177463	3.79054	A
ENSG00000131368	4.95857	A
ENSG00000131381	4.186	A
ENSG00000131375	4.92944	A
ENSG00000131370	6.18679	A
ENSG00000206562	3.51114	A
ENSG00000144597	4.23258	A
ENSG00000206560	6.19211	A
ENSG00000131386	6.85807	A
ENSG00000154813	5.48994	A
ENSG00000154814	2.62439	A
ENSG00000131378	5.67286	A
ENSG00000154822	4.97443	A
ENSG00000114166	3.6282	A
ENSG00000129810	0.372115	A
ENSG00000197885	3.66523	A
ENSG00000174748	9.12789	A
ENSG00000174738	5.67105	A
ENSG00000187118	1.79114	A
ENSG00000163512	5.98775	A
ENSG00000206559	0.974284	A
ENSG00000152642	5.22773	A
ENSG00000182973	4.20751	A
ENSG00000178567	5.20161	A
ENSG00000076242	5.18996	A
ENSG00000093167	4.59251	A
ENSG00000144674	6.37556	A
ENSG00000144677	4.57763	A
ENSG00000136059	1.94027	A
ENSG00000187091	5.2643	A
ENSG00000060971	4.88128	A
ENSG00000172936	5.46821	A
ENSG00000172939	5.44155	A
ENSG00000093217	2.84239	A
ENSG00000114739	-0.173999	A
ENSG00000157036	3.43576	A
ENSG00000144659	6.52087	A
ENSG00000168028	9.83431	A
ENSG00000188846	10.2728	A
ENSG00000177873	2.67175	A
ENSG00000177842	-0.0887038	A
ENSG00000172888	5.01083	A
ENSG00000182606	5.00475	A
ENSG00000187094	-0.307043	A
ENSG00000114853	5.07613	A
ENSG00000244607	0.693021	A
ENSG00000181061	7.92676	A
ENSG00000144648	-0.64539	A
ENSG00000240747	-0.19318	A
ENSG00000182983	2.03837	A
ENSG00000144649	-0.21145	A
ENSG00000196345	2.21484	A
ENSG00000144792	0.754622	A
ENSG00000186448	4.07446	A
ENSG00000169981	3.50872	A
ENSG00000169964	4.50459	A
ENSG00000163812	5.73702	A
ENSG00000075914	4.27619	A
ENSG00000163815	2.58698	A
ENSG00000163814	0.645117	A
ENSG00000011376	4.61748	A
ENSG00000144791	3.46032	A
ENSG00000211456	4.56174	A
ENSG00000163818	3.97849	A
ENSG00000163820	4.92631	A
ENSG00000160801	2.02389	A
ENSG00000160799	3.59583	A
ENSG00000160796	0.950478	A
ENSG00000181555	4.99448	A
ENSG00000088727	0.482572	A
ENSG00000114648	3.37427	A
ENSG00000076201	5.58418	A
ENSG00000114650	5.62286	A
ENSG00000163832	4.32763	A
ENSG00000047849	7.46061	A
ENSG00000164045	1.51121	A
ENSG00000164048	4.01381	A
ENSG00000172113	3.20007	A
ENSG00000164050	4.2022	A
ENSG00000164051	5.08256	A
ENSG00000232112	8.26087	A
ENSG00000164053	3.39163	A
ENSG00000213689	3.94306	A
ENSG00000164054	6.92759	A
ENSG00000114268	1.66492	A
ENSG00000114270	3.5582	A
ENSG00000010256	6.69586	A
ENSG00000225697	3.73377	A
ENSG00000008300	0.285469	A
ENSG00000213672	4.25464	A
ENSG00000068745	5.458	A
ENSG00000114302	5.54636	A
ENSG00000178537	5.3008	A
ENSG00000221883	1.53392	A
ENSG00000177479	5.13551	A
ENSG00000178467	2.78928	A
ENSG00000178252	6.26001	A
ENSG00000178149	4.43514	A
ENSG00000178057	5.41351	A
ENSG00000178035	8.91916	A
ENSG00000198218	6.04911	A
ENSG00000172053	7.34757	A
ENSG00000172046	5.18935	A
ENSG00000172037	7.87916	A
ENSG00000177352	5.061	A
ENSG00000185909	5.39182	A
ENSG00000173421	2.36861	A
ENSG00000225399	1.76731	A
ENSG00000188315	2.13773	A
ENSG00000114316	5.28673	A
ENSG00000233276	9.39475	A
ENSG00000067560	9.6795	A
ENSG00000145022	5.45878	A
ENSG00000145020	1.50465	A
ENSG00000145029	3.69278	A
ENSG00000173402	6.27598	A
ENSG00000164061	-1.04148	A
ENSG00000164062	5.86188	A
ENSG00000173531	3.20193	A
ENSG00000164068	4.14445	A
ENSG00000176095	4.88888	A
ENSG00000185614	2.7947	A
ENSG00000182179	4.44435	A
ENSG00000183763	1.56187	A
ENSG00000164077	3.23313	A
ENSG00000004534	5.08616	A
ENSG00000001617	1.73888	A
ENSG00000114353	7.42397	A
ENSG00000214706	4.87296	A
ENSG00000186792	3.62973	A
ENSG00000243477	4.38056	A
ENSG00000114378	1.20267	A
ENSG00000068001	4.22894	A
ENSG00000114383	4.59966	A
ENSG00000068028	4.44577	A
ENSG00000114388	3.88962	A
ENSG00000114395	3.11818	A
ENSG00000126062	6.73712	A
ENSG00000164080	3.33065	A
ENSG00000114779	6.98488	A
ENSG00000248487	4.30888	A
ENSG00000243989	1.14941	A
ENSG00000162244	10.3597	A
ENSG00000164086	3.66729	A
ENSG00000164087	3.34686	A
ENSG00000023330	6.60402	A
ENSG00000247596	5.77111	A
ENSG00000164088	5.38086	A
ENSG00000164091	6.67281	A
ENSG00000168237	1.17831	A
ENSG00000114841	1.31696	A
ENSG00000163930	5.58005	A
ENSG00000010318	3.08492	A
ENSG00000010319	0.593546	A
ENSG00000010322	5.38546	A
ENSG00000168268	6.37969	A
ENSG00000168273	4.36292	A
ENSG00000163939	5.47176	A
ENSG00000163938	7.31265	A
ENSG00000016864	6.39038	A
ENSG00000114902	7.05362	A
ENSG00000114904	4.15419	A
ENSG00000213533	0.747161	A
ENSG00000163935	1.83485	A
ENSG00000163933	3.95088	A
ENSG00000163932	4.74586	A
ENSG00000163931	7.99376	A
ENSG00000162290	4.24937	A
ENSG00000144730	1.93439	A
ENSG00000163666	2.21347	A
ENSG00000157500	5.75323	A
ENSG00000174839	3.87364	A
ENSG00000136068	5.86068	A
ENSG00000163687	0.48936	A
ENSG00000163686	3.24173	A
ENSG00000163684	3.98739	A
ENSG00000168297	5.67002	A
ENSG00000168291	5.55829	A
ENSG00000168301	3.04681	A
ENSG00000168306	4.86391	A
ENSG00000168309	-1.92309	A
ENSG00000144724	6.04106	A
ENSG00000163634	6.47014	A
ENSG00000163635	3.59773	A
ENSG00000163636	4.73482	A
ENSG00000144741	3.28284	A
ENSG00000163412	3.55019	A
ENSG00000163605	5.42226	A
ENSG00000206538	6.80169	A
ENSG00000163320	6.08653	A
ENSG00000175105	4.35427	A
ENSG00000169379	3.82759	A
ENSG00000178700	3.59028	A
ENSG00000178694	2.71145	A
ENSG00000080200	4.66555	A
ENSG00000170854	4.71257	A
ENSG00000184220	4.1144	A
ENSG00000036054	5.90567	A
ENSG00000114021	4.91583	A
ENSG00000154174	6.67883	A
ENSG00000206535	2.29023	A
ENSG00000181458	5.70746	A
ENSG00000081154	7.44845	A
ENSG00000066422	4.38284	A
ENSG00000114391	9.52312	A
ENSG00000182504	2.47944	A
ENSG00000144815	4.90533	A
ENSG00000144802	3.03746	A
ENSG00000091986	9.54772	A
ENSG00000144857	3.01034	A
ENSG00000206530	0.994916	A
ENSG00000176142	5.18644	A
ENSG00000163389	4.00695	A
ENSG00000113845	6.71385	A
ENSG00000144843	3.09957	A
ENSG00000138495	4.00001	A
ENSG00000183833	-1.21691	A
ENSG00000163428	5.7502	A
ENSG00000163430	10.3929	A
ENSG00000065518	6.71769	A
ENSG00000144840	4.40685	A
ENSG00000153767	4.26733	A
ENSG00000173200	-0.88349	A
ENSG00000065534	3.07527	A
ENSG00000175455	4.3772	A
ENSG00000082781	8.10932	A
ENSG00000173706	5.68946	A
ENSG00000221955	1.26286	A
ENSG00000114520	5.03848	A
ENSG00000144909	4.8658	A
ENSG00000070476	3.5914	A
ENSG00000159685	3.42511	A
ENSG00000114554	5.551	A
ENSG00000163870	5.04565	A
ENSG00000073111	4.12671	A
ENSG00000114631	3.41007	A
ENSG00000114626	3.52586	A
ENSG00000074416	5.0441	A
ENSG00000058262	8.89173	A
ENSG00000175792	4.81781	A
ENSG00000132394	4.37518	A
ENSG00000163902	8.02402	A
ENSG00000075785	9.17116	A
ENSG00000181789	7.72707	A
ENSG00000183624	6.35011	A
ENSG00000184897	7.05385	A
ENSG00000129071	5.8552	A
ENSG00000163913	4.20666	A
ENSG00000004399	7.3041	A
ENSG00000172765	4.0236	A
ENSG00000114686	7.17487	A
ENSG00000240303	0.691976	A
ENSG00000113971	3.52027	A
ENSG00000129048	0.439806	A
ENSG00000081307	4.62124	A
ENSG00000091527	8.03481	A
ENSG00000163781	4.87571	A
ENSG00000114019	5.55173	A
ENSG00000129055	6.42395	A
ENSG00000182923	3.74816	A
ENSG00000174611	-1.71514	A
ENSG00000114054	4.29424	A
ENSG00000168917	3.28284	A
ENSG00000158092	5.7199	A
ENSG00000174564	2.08886	A
ENSG00000158163	2.67672	A
ENSG00000138231	4.1211	A
ENSG00000114098	4.41556	A
ENSG00000158186	5.26628	A
ENSG00000158220	-1.8164	A
ENSG00000114107	3.66068	A
ENSG00000158234	3.23166	A
ENSG00000051382	3.19529	A
ENSG00000177311	5.655	A
ENSG00000155903	3.81273	A
ENSG00000114125	6.2195	A
ENSG00000069849	7.41234	A
ENSG00000114126	4.46955	A
ENSG00000181744	4.66498	A
ENSG00000188313	4.958	A
ENSG00000169908	3.65545	A
ENSG00000018408	6.02507	A
ENSG00000114744	4.55804	A
ENSG00000082996	5.78333	A
ENSG00000268175	1.00883	A
ENSG00000120742	6.39027	A
ENSG00000144895	6.90509	A
ENSG00000198843	5.94982	A
ENSG00000181788	5.43107	A
ENSG00000152601	6.14419	A
ENSG00000196549	9.74268	A
ENSG00000114850	7.88179	A
ENSG00000118849	1.92575	A
ENSG00000118855	5.92344	A
ENSG00000151967	-1.92934	A
ENSG00000168811	0.770032	A
ENSG00000068885	4.01959	A
ENSG00000113810	5.22719	A
ENSG00000213186	1.10275	A
ENSG00000186432	5.78385	A
ENSG00000163558	5.12073	A
ENSG00000136603	4.29599	A
ENSG00000013297	7.65661	A
ENSG00000013293	0.462998	A
ENSG00000163584	7.08324	A
ENSG00000163577	3.42641	A
ENSG00000075420	6.02097	A
ENSG00000121864	4.54819	A
ENSG00000171109	5.39761	A
ENSG00000114450	5.94815	A
ENSG00000136518	5.06403	A
ENSG00000136522	6.14541	A
ENSG00000136521	5.46444	A
ENSG00000058056	3.65108	A
ENSG00000163872	4.50453	A
ENSG00000180834	1.84629	A
ENSG00000175193	6.02715	A
ENSG00000114770	3.84475	A
ENSG00000145191	4.44582	A
ENSG00000161202	6.39385	A
ENSG00000161203	8.62039	A
ENSG00000161204	5.23224	A
ENSG00000214160	5.32982	A
ENSG00000145194	0.673076	A
ENSG00000163888	1.87833	A
ENSG00000175166	7.44593	A
ENSG00000114867	7.93218	A
ENSG00000175182	2.59085	A
ENSG00000114859	2.06816	A
ENSG00000163882	5.09095	A
ENSG00000090539	-0.844978	A
ENSG00000182580	1.3081	A
ENSG00000177383	5.7991	A
ENSG00000163904	4.63124	A
ENSG00000073792	6.47418	A
ENSG00000136527	5.09672	A
ENSG00000244405	3.99059	A
ENSG00000058866	-3.27373	A
ENSG00000136514	1.12223	A
ENSG00000114315	3.90901	A
ENSG00000172061	1.39728	A
ENSG00000133657	6.25738	A
ENSG00000145014	3.99114	A
ENSG00000041802	4.89954	A
ENSG00000185112	3.91046	A
ENSG00000173950	4.00386	A
ENSG00000114331	5.56125	A
ENSG00000184203	5.43568	A
ENSG00000189058	7.61774	A
ENSG00000242086	1.70356	A
ENSG00000176945	-1.91103	A
ENSG00000061938	2.97544	A
ENSG00000072274	7.39622	A
ENSG00000161217	5.94456	A
ENSG00000213123	1.8087	A
ENSG00000163960	4.95897	A
ENSG00000163961	4.67248	A
ENSG00000185798	3.88773	A
ENSG00000174013	3.55398	A
ENSG00000174004	1.08055	A
ENSG00000163964	4.43992	A
ENSG00000174007	3.7701	A
ENSG00000180370	6.50445	A
ENSG00000119231	4.42566	A
ENSG00000114503	6.45197	A
ENSG00000119227	3.89701	A
ENSG00000163975	3.71603	A
ENSG00000161267	2.11797	A
ENSG00000145016	2.9441	A
ENSG00000122068	5.50681	A
ENSG00000186001	4.08337	A
ENSG00000114473	2.75884	A
ENSG00000182899	9.00241	A
ENSG00000185621	3.39891	A
ENSG00000197701	1.25548	A
ENSG00000250312	2.46949	A
ENSG00000131127	2.58166	A
ENSG00000182903	4.02013	A
ENSG00000174227	4.26824	A
ENSG00000169020	7.7724	A
ENSG00000215375	3.34614	A
ENSG00000169026	3.00316	A
ENSG00000185619	4.3987	A
ENSG00000178950	4.03928	A
ENSG00000127419	3.96783	A
ENSG00000145214	3.85997	A
ENSG00000127415	4.68433	A
ENSG00000127418	5.49539	A
ENSG00000178222	0.949116	A
ENSG00000159674	8.9523	A
ENSG00000159692	5.48204	A
ENSG00000090316	4.75961	A
ENSG00000163945	2.4461	A
ENSG00000179979	2.09275	A
ENSG00000174137	0.754908	A
ENSG00000163950	6.73203	A
ENSG00000168936	5.34197	A
ENSG00000013810	3.40767	A
ENSG00000068078	-0.96796	A
ENSG00000168924	4.78565	A
ENSG00000109685	3.08677	A
ENSG00000185049	3.67384	A
ENSG00000243449	5.25184	A
ENSG00000185818	-1.73241	A
ENSG00000130997	0.981041	A
ENSG00000214367	3.17295	A
ENSG00000123933	6.23729	A
ENSG00000063978	5.54944	A
ENSG00000125386	4.77569	A
ENSG00000168884	5.41983	A
ENSG00000087266	3.40151	A
ENSG00000087274	6.49523	A
ENSG00000109736	5.08438	A
ENSG00000087269	6.79501	A
ENSG00000125388	2.93685	A
ENSG00000197386	4.55812	A
ENSG00000159788	2.40609	A
ENSG00000163132	5.36293	A
ENSG00000170891	0.537002	A
ENSG00000178988	6.79562	A
ENSG00000186222	5.06095	A
ENSG00000170871	4.72938	A
ENSG00000132405	5.15586	A
ENSG00000173013	2.45715	A
ENSG00000173011	3.93837	A
ENSG00000109519	5.03431	A
ENSG00000196526	4.82079	A
ENSG00000125089	-1.90389	A
ENSG00000170801	5.61563	A
ENSG00000087008	4.24101	A
ENSG00000155275	1.82589	A
ENSG00000118564	5.91841	A
ENSG00000237765	4.26302	A
ENSG00000118579	4.50142	A
ENSG00000163257	5.17782	A
ENSG00000109805	3.17466	A
ENSG00000145147	3.58811	A
ENSG00000038210	4.43249	A
ENSG00000168228	3.38396	A
ENSG00000053900	3.90901	A
ENSG00000168214	5.34778	A
ENSG00000174130	1.51814	A
ENSG00000109814	7.26007	A
ENSG00000163683	6.60237	A
ENSG00000078140	5.86661	A
ENSG00000121892	5.44548	A
ENSG00000078177	3.22163	A
ENSG00000109180	6.81971	A
ENSG00000145247	1.6994	A
ENSG00000226887	0.250105	A
ENSG00000128045	0.369654	A
ENSG00000184178	4.67153	A
ENSG00000134853	6.714	A
ENSG00000128050	7.53285	A
ENSG00000174780	7.23186	A
ENSG00000084092	5.98232	A
ENSG00000047315	6.80743	A
ENSG00000163453	8.72402	A
ENSG00000173542	4.78003	A
ENSG00000156136	4.07053	A
ENSG00000138744	4.02177	A
ENSG00000198301	5.99381	A
ENSG00000138760	8.15242	A
ENSG00000118804	0.988432	A
ENSG00000138772	-0.310954	A
ENSG00000152795	7.67441	A
ENSG00000145293	5.78057	A
ENSG00000249242	3.20782	A
ENSG00000138663	5.44282	A
ENSG00000163629	5.55814	A
ENSG00000145332	3.23934	A
ENSG00000170502	5.34135	A
ENSG00000138642	1.6766	A
ENSG00000138646	1.23672	A
ENSG00000145337	7.3833	A
ENSG00000138641	4.38248	A
ENSG00000164024	6.09972	A
ENSG00000197894	7.98604	A
ENSG00000109320	4.74763	A
ENSG00000164038	4.3382	A
ENSG00000164023	5.18924	A
ENSG00000155016	4.52922	A
ENSG00000145365	2.08375	A
ENSG00000073331	2.67149	A
ENSG00000150961	5.94609	A
ENSG00000172403	3.72727	A
ENSG00000172399	-1.02878	A
ENSG00000145390	5.66349	A
ENSG00000164096	7.51087	A
ENSG00000164111	10.3216	A
ENSG00000123737	3.90081	A
ENSG00000145386	4.09803	A
ENSG00000138686	4.90207	A
ENSG00000164074	2.75757	A
ENSG00000138709	3.15337	A
ENSG00000109381	3.72946	A
ENSG00000137463	1.54719	A
ENSG00000109390	5.26151	A
ENSG00000164134	4.73191	A
ENSG00000172007	3.73731	A
ENSG00000145391	6.38098	A
ENSG00000085871	3.75624	A
ENSG00000153130	5.07217	A
ENSG00000109436	5.8643	A
ENSG00000109458	2.98366	A
ENSG00000153147	6.20101	A
ENSG00000071205	3.49168	A
ENSG00000121211	2.45105	A
ENSG00000121210	4.07717	A
ENSG00000137462	-2.1005	A
ENSG00000164116	-0.261795	A
ENSG00000171503	5.00237	A
ENSG00000171497	6.2411	A
ENSG00000052795	3.30927	A
ENSG00000109756	4.26138	A
ENSG00000052802	8.58376	A
ENSG00000109472	6.67546	A
ENSG00000154447	4.51419	A
ENSG00000164104	6.04768	A
ENSG00000164105	4.94119	A
ENSG00000164106	-2.78588	A
ENSG00000164107	4.32974	A
ENSG00000151718	3.81178	A
ENSG00000168564	4.46411	A
ENSG00000168556	5.4793	A
ENSG00000182552	4.99927	A
ENSG00000168538	5.42803	A
ENSG00000168310	5.22338	A
ENSG00000164305	5.89774	A
ENSG00000164306	4.10575	A
ENSG00000151725	3.17444	A
ENSG00000151726	8.61507	A
ENSG00000164323	5.79109	A
ENSG00000109762	4.39995	A
ENSG00000109771	-0.893507	A
ENSG00000186352	1.46457	A
ENSG00000109775	5.20253	A
ENSG00000168491	0.727705	A
ENSG00000249915	4.80795	A
ENSG00000063438	2.99096	A
ENSG00000221990	2.77703	A
ENSG00000180104	4.22586	A
ENSG00000188242	3.88256	A
ENSG00000071539	2.86797	A
ENSG00000113504	2.85655	A
ENSG00000170549	4.15395	A
ENSG00000164151	5.35117	A
ENSG00000133398	5.57961	A
ENSG00000112941	4.52005	A
ENSG00000150756	3.54645	A
ENSG00000150753	7.04403	A
ENSG00000164237	6.92761	A
ENSG00000145495	5.75695	A
ENSG00000164236	2.1055	A
ENSG00000112977	7.10656	A
ENSG00000038382	6.34035	A
ENSG00000145569	-0.918608	A
ENSG00000154124	3.77867	A
ENSG00000154122	3.93898	A
ENSG00000183580	4.18954	A
ENSG00000113384	7.26191	A
ENSG00000150712	4.8604	A
ENSG00000056097	6.55936	A
ENSG00000113387	5.71525	A
ENSG00000113389	0.972326	A
ENSG00000113407	6.7346	A
ENSG00000242110	1.2055	A
ENSG00000039560	6.09153	A
ENSG00000113494	-3.9656	A
ENSG00000152620	5.14279	A
ENSG00000113569	4.08933	A
ENSG00000164327	3.9655	A
ENSG00000113638	3.60416	A
ENSG00000132356	6.2078	A
ENSG00000145592	8.59145	A
ENSG00000132357	5.06992	A
ENSG00000112936	1.38402	A
ENSG00000205765	5.97557	A
ENSG00000151876	3.4753	A
ENSG00000177721	1.75257	A
ENSG00000172262	4.05369	A
ENSG00000177453	0.248276	A
ENSG00000112972	8.4462	A
ENSG00000151882	1.57782	A
ENSG00000151881	3.95759	A
ENSG00000172244	1.6417	A
ENSG00000172239	6.45418	A
ENSG00000112992	5.71254	A
ENSG00000134352	8.09474	A
ENSG00000188725	6.07647	A
ENSG00000130449	4.64079	A
ENSG00000049192	3.05112	A
ENSG00000123219	1.9675	A
ENSG00000113593	5.52696	A
ENSG00000113595	4.03673	A
ENSG00000113597	3.13168	A
ENSG00000197860	4.77148	A
ENSG00000123213	4.6154	A
ENSG00000145675	6.73981	A
ENSG00000145740	5.3557	A
ENSG00000134057	4.77858	A
ENSG00000153044	3.86204	A
ENSG00000134056	5.22033	A
ENSG00000134058	5.55842	A
ENSG00000183323	1.67068	A
ENSG00000085231	6.60797	A
ENSG00000152942	5.27635	A
ENSG00000152939	-0.723	A
ENSG00000197822	-1.12046	A
ENSG00000183474	1.72547	A
ENSG00000049883	4.33072	A
ENSG00000113163	5.87748	A
ENSG00000122008	3.77739	A
ENSG00000181104	6.4732	A
ENSG00000164251	-0.329954	A
ENSG00000228716	4.1266	A
ENSG00000038427	7.55733	A
ENSG00000113369	5.1186	A
ENSG00000164308	3.57596	A
ENSG00000113441	4.65587	A
ENSG00000153922	5.03495	A
ENSG00000145725	4.06501	A
ENSG00000181751	4.24854	A
ENSG00000172795	3.03354	A
ENSG00000171444	2.62664	A
ENSG00000243414	0.0442714	A
ENSG00000134970	6.91702	A
ENSG00000177879	7.42737	A
ENSG00000172901	-0.351924	A
ENSG00000172869	4.2524	A
ENSG00000145779	2.02609	A
ENSG00000168938	6.63222	A
ENSG00000113368	3.10254	A
ENSG00000173926	0.275947	A
ENSG00000164241	0.850934	A
ENSG00000169567	8.27179	A
ENSG00000186687	4.51426	A
ENSG00000158985	3.95287	A
ENSG00000072682	6.13258	A
ENSG00000131435	5.13317	A
ENSG00000197208	2.69364	A
ENSG00000197375	1.75533	A
ENSG00000197536	0.803345	A
ENSG00000125347	2.47447	A
ENSG00000113522	6.20021	A
ENSG00000164405	7.34487	A
ENSG00000072364	6.12606	A
ENSG00000155329	3.7891	A
ENSG00000170606	7.58388	A
ENSG00000213585	8.41182	A
ENSG00000081059	1.30315	A
ENSG00000113558	5.94996	A
ENSG00000113575	5.98736	A
ENSG00000006837	0.32419	A
ENSG00000119048	5.75745	A
ENSG00000237190	4.68808	A
ENSG00000043143	3.99203	A
ENSG00000152700	4.18021	A
ENSG00000113615	5.28062	A
ENSG00000164615	7.22185	A
ENSG00000145833	5.30839	A
ENSG00000181904	5.76832	A
ENSG00000113621	5.86973	A
ENSG00000132570	1.5603	A
ENSG00000069011	0.773952	A
ENSG00000113648	4.61593	A
ENSG00000158402	1.18868	A
ENSG00000120709	4.98155	A
ENSG00000120733	5.50784	A
ENSG00000132563	2.54189	A
ENSG00000120738	4.35915	A
ENSG00000120705	7.31754	A
ENSG00000113013	8.19713	A
ENSG00000015479	6.84485	A
ENSG00000120727	6.03445	A
ENSG00000228672	0.906228	A
ENSG00000170469	1.96605	A
ENSG00000170464	3.02312	A
ENSG00000184584	3.90274	A
ENSG00000131508	6.07365	A
ENSG00000171604	5.34905	A
ENSG00000182700	3.70519	A
ENSG00000120306	6.17152	A
ENSG00000113068	6.36026	A
ENSG00000113070	0.418203	A
ENSG00000131503	-1.22519	A
ENSG00000213523	4.81879	A
ENSG00000243056	4.11141	A
ENSG00000113108	3.26361	A
ENSG00000176087	5.72072	A
ENSG00000131495	5.72274	A
ENSG00000113119	3.22469	A
ENSG00000113141	6.82005	A
ENSG00000120314	4.19685	A
ENSG00000170445	4.97263	A
ENSG00000112855	5.47276	A
ENSG00000146007	7.36111	A
ENSG00000243232	-1.20491	A
ENSG00000131504	5.27894	A
ENSG00000171720	5.39486	A
ENSG00000164620	2.37657	A
ENSG00000197948	3.71564	A
ENSG00000120318	3.06245	A
ENSG00000081791	5.18134	A
ENSG00000113555	-0.695218	A
ENSG00000013561	5.59009	A
ENSG00000113552	6.66002	A
ENSG00000131507	6.61221	A
ENSG00000187678	3.14097	A
ENSG00000113578	0.204279	A
ENSG00000173210	6.97885	A
ENSG00000164284	4.39279	A
ENSG00000145882	3.95962	A
ENSG00000269936	0.539638	A
ENSG00000113712	6.34286	A
ENSG00000155846	1.0867	A
[truncated: 10,263 more rows]

## Sheet: Figure1DE
chr	start	end	RNAseqCoverage	geneLocus
chr14	100850440	101003490	0	DLK1
chr14	101003490	101003550	0.0996647	DLK1
chr14	101003550	101003570	0.199329	DLK1
chr14	101003570	101003620	0.0996647	DLK1
chr14	101003620	101003630	0.199329	DLK1
chr14	101003630	101003710	0.0996647	DLK1
chr14	101003710	101003720	0	DLK1
chr14	101003720	101003780	0.398659	DLK1
chr14	101003780	101003790	0.498324	DLK1
chr14	101003790	101003800	0.697653	DLK1
chr14	101003800	101003830	0.298994	DLK1
chr14	101003830	101003870	0.498324	DLK1
chr14	101003870	101003880	0.398659	DLK1
chr14	101003880	101003910	0.199329	DLK1
chr14	101003910	101004030	0	DLK1
chr14	101004030	101004050	0.0996647	DLK1
chr14	101004050	101004080	0.199329	DLK1
chr14	101004080	101004120	0.298994	DLK1
chr14	101004120	101004140	0.398659	DLK1
chr14	101004140	101004150	0.298994	DLK1
chr14	101004150	101004170	1.09631	DLK1
chr14	101004170	101004180	0.996647	DLK1
chr14	101004180	101004200	1.09631	DLK1
chr14	101004200	101004210	1.99329	DLK1
chr14	101004210	101004220	2.09296	DLK1
chr14	101004220	101004230	3.18927	DLK1
chr14	101004230	101004250	2.79061	DLK1
chr14	101004250	101004260	3.08961	DLK1
chr14	101004260	101004280	3.58793	DLK1
chr14	101004280	101004290	2.98994	DLK1
chr14	101004290	101004300	2.69095	DLK1
chr14	101004300	101004330	2.29229	DLK1
chr14	101004330	101004340	2.09296	DLK1
chr14	101004340	101004350	1.59464	DLK1
chr14	101004350	101004360	1.49497	DLK1
chr14	101004360	101004380	1.59464	DLK1
chr14	101004380	101004390	1.29564	DLK1
chr14	101004390	101004400	1.19598	DLK1
chr14	101004400	101004410	0.896982	DLK1
chr14	101004410	101004420	0.697653	DLK1
chr14	101004420	101004430	0.896982	DLK1
chr14	101004430	101004440	0.797318	DLK1
chr14	101004440	101004460	0.498324	DLK1
chr14	101004460	101004480	0.398659	DLK1
chr14	101004480	101004510	0.199329	DLK1
chr14	101004510	101004530	0	DLK1
chr14	101004530	101004540	0.199329	DLK1
chr14	101004540	101004590	0.298994	DLK1
chr14	101004590	101004610	0.398659	DLK1
chr14	101004610	101004620	0.199329	DLK1
chr14	101004620	101004640	0.0996647	DLK1
chr14	101004640	101004660	0.298994	DLK1
chr14	101004660	101004720	0.398659	DLK1
chr14	101004720	101004750	0.298994	DLK1
chr14	101004750	101004780	0.0996647	DLK1
chr14	101004780	101004790	0.298994	DLK1
chr14	101004790	101004800	0.398659	DLK1
chr14	101004800	101004830	0.298994	DLK1
chr14	101004830	101004870	0.398659	DLK1
chr14	101004870	101004890	0.199329	DLK1
chr14	101004890	101004920	0.298994	DLK1
chr14	101004920	101004950	0.199329	DLK1
chr14	101004950	101004960	0.0996647	DLK1
chr14	101004960	101005020	0.199329	DLK1
chr14	101005020	101005050	0.298994	DLK1
chr14	101005050	101005060	0.199329	DLK1
chr14	101005060	101005070	0.597988	DLK1
chr14	101005070	101005080	0.797318	DLK1
chr14	101005080	101005090	0.996647	DLK1
chr14	101005090	101005140	1.09631	DLK1
chr14	101005140	101005150	0.996647	DLK1
chr14	101005150	101005160	0.498324	DLK1
chr14	101005160	101005170	0.797318	DLK1
chr14	101005170	101005180	0.697653	DLK1
chr14	101005180	101005190	0.597988	DLK1
chr14	101005190	101005220	0.498324	DLK1
chr14	101005220	101005240	0.597988	DLK1
chr14	101005240	101005260	0.298994	DLK1
chr14	101005260	101005270	0.199329	DLK1
chr14	101005270	101005310	0.398659	DLK1
chr14	101005310	101005320	0.199329	DLK1
chr14	101005320	101005360	0.298994	DLK1
chr14	101005360	101005380	0.0996647	DLK1
chr14	101005380	101005460	0.199329	DLK1
chr14	101005460	101005480	0.0996647	DLK1
chr14	101005480	101005490	0.398659	DLK1
chr14	101005490	101005500	0.498324	DLK1
chr14	101005500	101005550	0.597988	DLK1
chr14	101005550	101005560	0.896982	DLK1
chr14	101005560	101005570	0.597988	DLK1
chr14	101005570	101005580	0.398659	DLK1
chr14	101005580	101005600	0.298994	DLK1
chr14	101005600	101005620	0.896982	DLK1
chr14	101005620	101005630	1.09631	DLK1
chr14	101005630	101005660	0.797318	DLK1
chr14	101005660	101006190	0	DLK1
chr14	101006190	101006270	0.0996647	DLK1
chr14	101006270	101006300	0	DLK1
chr14	101006300	101006380	0.0996647	DLK1
chr14	101006380	101006830	0	DLK1
chr14	101006830	101006860	0.797318	DLK1
chr14	101006860	101006870	0.498324	DLK1
chr14	101006870	101006880	0.199329	DLK1
chr14	101006880	101006900	0	DLK1
chr14	101006900	101006920	0.0996647	DLK1
chr14	101006920	101008940	0	DLK1
chr14	101008940	101009060	0.0996647	DLK1
chr14	101009060	101009110	0.199329	DLK1
chr14	101009110	101009140	0.0996647	DLK1
chr14	101009140	101009150	0.199329	DLK1
chr14	101009150	101009220	0.0996647	DLK1
chr14	101009220	101009230	0.199329	DLK1
chr14	101009230	101009260	0.0996647	DLK1
chr14	101009260	101009300	0.199329	DLK1
chr14	101009300	101009350	0.0996647	DLK1
chr14	101009350	101010190	0	DLK1
chr14	101010190	101010260	0.0996647	DLK1
chr14	101010260	101010280	0	DLK1
chr14	101010280	101010310	0.597988	DLK1
chr14	101010310	101011330	0	DLK1
chr14	101011330	101011350	0.597988	DLK1
chr14	101011350	101011360	0.797318	DLK1
chr14	101011360	101011390	0.996647	DLK1
chr14	101011390	101011400	1.09631	DLK1
chr14	101011400	101011410	0.498324	DLK1
chr14	101011410	101011810	0	DLK1
chr14	101011810	101011970	0.0996647	DLK1
chr14	101011970	101011980	0.298994	DLK1
chr14	101011980	101012040	0.199329	DLK1
chr14	101012040	101012050	0.398659	DLK1
chr14	101012050	101012130	0.199329	DLK1
chr14	101012130	101012830	0	DLK1
chr14	101012830	101012840	0.498324	DLK1
chr14	101012840	101012850	0.697653	DLK1
chr14	101012850	101012860	0.896982	DLK1
chr14	101012860	101012870	0.996647	DLK1
chr14	101012870	101012900	0.797318	DLK1
chr14	101012900	101012910	0.996647	DLK1
chr14	101012910	101012920	0.896982	DLK1
chr14	101012920	101012930	0.996647	DLK1
chr14	101012930	101012940	0.697653	DLK1
chr14	101012940	101012960	0.498324	DLK1
chr14	101012960	101012970	0.398659	DLK1
chr14	101012970	101012980	0.597988	DLK1
chr14	101012980	101012990	0.498324	DLK1
chr14	101012990	101013000	0.398659	DLK1
chr14	101013000	101014070	0	DLK1
chr14	101014070	101014130	0.0996647	DLK1
chr14	101014130	101014150	0.199329	DLK1
chr14	101014150	101014210	0.0996647	DLK1
chr14	101014210	101014270	0	DLK1
chr14	101014270	101014330	0.0996647	DLK1
chr14	101014330	101014350	0.199329	DLK1
chr14	101014350	101014410	0.0996647	DLK1
chr14	101014410	101014540	0	DLK1
chr14	101014540	101014630	0.199329	DLK1
chr14	101014630	101014670	0	DLK1
chr14	101014670	101014750	0.199329	DLK1
chr14	101014750	101015110	0	DLK1
chr14	101015110	101015160	0.199329	DLK1
chr14	101015160	101015190	0.398659	DLK1
chr14	101015190	101015240	0.199329	DLK1
chr14	101015240	101015400	0	DLK1
chr14	101015400	101015460	0.0996647	DLK1
chr14	101015460	101015480	0.199329	DLK1
chr14	101015480	101015550	0.0996647	DLK1
chr14	101015550	101016430	0	DLK1
chr14	101016430	101016600	0.0996647	DLK1
chr14	101016600	101016620	0	DLK1
chr14	101016620	101016670	0.0996647	DLK1
chr14	101016670	101016700	0.199329	DLK1
chr14	101016700	101016750	0.0996647	DLK1
chr14	101016750	101016790	0.199329	DLK1
chr14	101016790	101016840	0.0996647	DLK1
chr14	101016840	101017340	0	DLK1
chr14	101017340	101017400	0.0996647	DLK1
chr14	101017400	101017490	0.199329	DLK1
chr14	101017490	101017510	0.0996647	DLK1
chr14	101017510	101017520	0	DLK1
chr14	101017520	101017600	0.199329	DLK1
chr14	101017600	101017610	0.0996647	DLK1
chr14	101017610	101017640	0	DLK1
chr14	101017640	101017720	0.697653	DLK1
chr14	101017720	101017810	0.0996647	DLK1
chr14	101017810	101017820	0.597988	DLK1
chr14	101017820	101017890	0.697653	DLK1
chr14	101017890	101018190	0	DLK1
chr14	101018190	101018260	0.0996647	DLK1
chr14	101018260	101018270	0.199329	DLK1
chr14	101018270	101018350	0.0996647	DLK1
chr14	101018350	101018560	0	DLK1
chr14	101018560	101018590	0.298994	DLK1
chr14	101018590	101018610	0.398659	DLK1
chr14	101018610	101018650	0.498324	DLK1
chr14	101018650	101018680	0.298994	DLK1
chr14	101018680	101018690	0.199329	DLK1
chr14	101018690	101018720	0.0996647	DLK1
chr14	101018720	101018730	0.298994	DLK1
chr14	101018730	101018800	0.199329	DLK1
chr14	101018800	101018950	0	DLK1
chr14	101018950	101019030	0.199329	DLK1
chr14	101019030	101019040	0	DLK1
chr14	101019040	101019120	0.199329	DLK1
chr14	101019120	101019280	0	DLK1
chr14	101019280	101019330	0.0996647	DLK1
chr14	101019330	101019360	0.199329	DLK1
chr14	101019360	101019420	0.0996647	DLK1
chr14	101019420	101019630	0	DLK1
chr14	101019630	101019650	0.0996647	DLK1
chr14	101019650	101019720	0.199329	DLK1
chr14	101019720	101019730	0.0996647	DLK1
chr14	101019730	101019900	0	DLK1
chr14	101019900	101019950	0.199329	DLK1
chr14	101019950	101019960	0.298994	DLK1
chr14	101019960	101019980	0.498324	DLK1
chr14	101019980	101020020	0.298994	DLK1
chr14	101020020	101020030	0.398659	DLK1
chr14	101020030	101020040	0.298994	DLK1
chr14	101020040	101020110	0.0996647	DLK1
chr14	101020110	101020340	0	DLK1
chr14	101020340	101020420	0.0996647	DLK1
chr14	101020420	101020540	0	DLK1
chr14	101020540	101020560	0.0996647	DLK1
chr14	101020560	101020590	0.199329	DLK1
chr14	101020590	101020620	0.298994	DLK1
chr14	101020620	101020640	0.199329	DLK1
chr14	101020640	101020670	0.0996647	DLK1
chr14	101020670	101020710	0	DLK1
chr14	101020710	101020870	0.0996647	DLK1
chr14	101020870	101021660	0	DLK1
chr14	101021660	101021690	0.298994	DLK1
chr14	101021690	101021730	0.398659	DLK1
chr14	101021730	101021740	0.498324	DLK1
chr14	101021740	101021770	0.199329	DLK1
chr14	101021770	101021800	0.0996647	DLK1
chr14	101021800	101021820	0.398659	DLK1
chr14	101021820	101021880	0.298994	DLK1
chr14	101021880	101022350	0	DLK1
chr14	101022350	101022390	0.0996647	DLK1
chr14	101022390	101022430	0.199329	DLK1
chr14	101022430	101022470	0.0996647	DLK1
chr14	101022470	101023810	0	DLK1
chr14	101023810	101023870	0.0996647	DLK1
chr14	101023870	101023900	0.199329	DLK1
chr14	101023900	101023940	0.0996647	DLK1
chr14	101023940	101023950	0.199329	DLK1
chr14	101023950	101024030	0.0996647	DLK1
chr14	101024030	101024060	0	DLK1
chr14	101024060	101024140	0.0996647	DLK1
chr14	101024140	101024490	0	DLK1
chr14	101024490	101024540	0.0996647	DLK1
chr14	101024540	101024550	0.199329	DLK1
chr14	101024550	101024580	0.398659	DLK1
chr14	101024580	101024590	0.298994	DLK1
chr14	101024590	101024600	0.398659	DLK1
chr14	101024600	101024620	0.697653	DLK1
chr14	101024620	101024630	0.597988	DLK1
chr14	101024630	101024670	0.398659	DLK1
chr14	101024670	101024680	0.298994	DLK1
chr14	101024680	101024690	0.199329	DLK1
chr14	101024690	101024990	0	DLK1
chr14	101024990	101025040	0.0996647	DLK1
chr14	101025040	101025070	0.199329	DLK1
chr14	101025070	101025130	0.0996647	DLK1
chr14	101025130	101025200	0	DLK1
chr14	101025200	101025260	0.0996647	DLK1
chr14	101025260	101025290	0.199329	DLK1
chr14	101025290	101025340	0.0996647	DLK1
chr14	101025340	101025350	0	DLK1
chr14	101025350	101025420	0.298994	DLK1
chr14	101025420	101025430	0.498324	DLK1
chr14	101025430	101025450	0.199329	DLK1
chr14	101025450	101025500	0.298994	DLK1
chr14	101025500	101025540	0.0996647	DLK1
chr14	101025540	101025590	0	DLK1
chr14	101025590	101025670	0.199329	DLK1
chr14	101025670	101025820	0	DLK1
chr14	101025820	101025900	0.199329	DLK1
chr14	101025900	101026330	0	DLK1
chr14	101026330	101026500	0.0996647	DLK1
chr14	101026500	101026730	0	DLK1
chr14	101026730	101026810	0.0996647	DLK1
chr14	101026810	101026850	0	DLK1
chr14	101026850	101026930	0.0996647	DLK1
chr14	101026930	101028490	0	DLK1
chr14	101028490	101028540	0.0996647	DLK1
chr14	101028540	101028580	0.199329	DLK1
chr14	101028580	101028620	0.0996647	DLK1
chr14	101028620	101029140	0	DLK1
chr14	101029140	101029180	0.0996647	DLK1
chr14	101029180	101029220	0.199329	DLK1
chr14	101029220	101029270	0.0996647	DLK1
chr14	101029270	101029340	0	DLK1
chr14	101029340	101029420	0.0996647	DLK1
chr14	101029420	101029460	0	DLK1
chr14	101029460	101029510	0.0996647	DLK1
chr14	101029510	101029550	0.199329	DLK1
chr14	101029550	101029680	0.0996647	DLK1
chr14	101029680	101030400	0	DLK1
chr14	101030400	101030450	0.0996647	DLK1
chr14	101030450	101030570	0.199329	DLK1
chr14	101030570	101030620	0.0996647	DLK1
chr14	101030620	101031270	0	DLK1
chr14	101031270	101031330	0.0996647	DLK1
chr14	101031330	101031360	0.199329	DLK1
chr14	101031360	101031410	0.0996647	DLK1
chr14	101031410	101031570	0	DLK1
chr14	101031570	101031630	0.0996647	DLK1
chr14	101031630	101031660	0.199329	DLK1
chr14	101031660	101031700	0.0996647	DLK1
chr14	101031700	101031710	0.199329	DLK1
chr14	101031710	101031750	0.0996647	DLK1
chr14	101031750	101031780	0.199329	DLK1
chr14	101031780	101031840	0.0996647	DLK1
chr14	101031840	101033260	0	DLK1
chr14	101033260	101033290	0.0996647	DLK1
chr14	101033290	101033340	0.199329	DLK1
chr14	101033340	101033370	0.0996647	DLK1
chr14	101033370	101034240	0	DLK1
chr14	101034240	101034260	0.298994	DLK1
chr14	101034260	101034280	0.199329	DLK1
chr14	101034280	101040930	0	DLK1
chr14	101040930	101041010	0.199329	DLK1
chr14	101041010	101041020	0	DLK1
chr14	101041020	101041110	0.199329	DLK1
chr14	101041110	101042900	0	DLK1
chr14	101042900	101042990	0.0996647	DLK1
chr14	101042990	101043050	0	DLK1
chr14	101043050	101043130	0.0996647	DLK1
chr14	101043130	101043430	0	DLK1
chr14	101043430	101043510	0.0996647	DLK1
chr14	101043510	101043530	0	DLK1
chr14	101043530	101043580	0.498324	DLK1
chr14	101043580	101043610	0.398659	DLK1
chr14	101043610	101043840	0	DLK1
chr14	101043840	101043930	0.398659	DLK1
chr14	101043930	101044670	0	DLK1
chr14	101044670	101044750	0.0996647	DLK1
chr14	101044750	101044770	0	DLK1
chr14	101044770	101044950	0.0996647	DLK1
chr14	101044950	101045100	0	DLK1
chr14	101045100	101045180	0.0996647	DLK1
chr14	101045180	101045480	0	DLK1
chr14	101045480	101045520	0.0996647	DLK1
chr14	101045520	101045570	0.199329	DLK1
chr14	101045570	101045600	0.0996647	DLK1
chr14	101045600	101045610	0.199329	DLK1
chr14	101045610	101045770	0.0996647	DLK1
chr14	101045770	101045960	0	DLK1
chr14	101045960	101046040	0.199329	DLK1
chr14	101046040	101046050	0	DLK1
chr14	101046050	101046140	0.199329	DLK1
chr14	101046140	101046200	0	DLK1
chr14	101046200	101046260	0.0996647	DLK1
chr14	101046260	101046280	0.199329	DLK1
chr14	101046280	101046350	0.0996647	DLK1
chr14	101046350	101047060	0	DLK1
chr14	101047060	101047090	0.298994	DLK1
chr14	101047090	101047130	0.398659	DLK1
chr14	101047130	101047140	0.597988	DLK1
chr14	101047140	101047180	0.298994	DLK1
chr14	101047180	101047220	0.199329	DLK1
chr14	101047220	101047350	0	DLK1
chr14	101047350	101047370	0.0996647	DLK1
chr14	101047370	101047440	0.199329	DLK1
chr14	101047440	101047460	0.0996647	DLK1
chr14	101047460	101047570	0	DLK1
chr14	101047570	101047620	0.199329	DLK1
chr14	101047620	101047660	0.398659	DLK1
chr14	101047660	101047710	0.199329	DLK1
chr14	101047710	101047910	0	DLK1
chr14	101047910	101047990	0.199329	DLK1
chr14	101047990	101048100	0	DLK1
chr14	101048100	101048180	0.199329	DLK1
chr14	101048180	101048240	0	DLK1
chr14	101048240	101048320	0.199329	DLK1
chr14	101048320	101048360	0	DLK1
chr14	101048360	101048430	0.199329	DLK1
chr14	101048430	101048450	0.398659	DLK1
chr14	101048450	101048490	0.199329	DLK1
chr14	101048490	101048520	0.398659	DLK1
chr14	101048520	101048590	0.199329	DLK1
chr14	101048590	101048630	0.498324	DLK1
chr14	101048630	101048640	0.597988	DLK1
chr14	101048640	101048650	0.797318	DLK1
chr14	101048650	101048670	0.597988	DLK1
chr14	101048670	101048680	0.298994	DLK1
chr14	101048680	101048710	0.498324	DLK1
chr14	101048710	101048730	0.398659	DLK1
chr14	101048730	101048770	0.199329	DLK1
chr14	101048770	101048790	0.0996647	DLK1
chr14	101048790	101048800	0.498324	DLK1
chr14	101048800	101048850	0.697653	DLK1
chr14	101048850	101048870	0.597988	DLK1
chr14	101048870	101048880	0.797318	DLK1
chr14	101048880	101048890	0.298994	DLK1
chr14	101048890	101048920	0.199329	DLK1
chr14	101048920	101048960	0.398659	DLK1
chr14	101048960	101049000	0.199329	DLK1
chr14	101049000	101049110	0	DLK1
chr14	101049110	101049130	0.0996647	DLK1
chr14	101049130	101049860	0	DLK1
chr14	101049860	101049900	0.0996647	DLK1
chr14	101049900	101049950	0.199329	DLK1
chr14	101049950	101049980	0.0996647	DLK1
chr14	101049980	101053580	0	DLK1
chr14	101053580	101053610	0.298994	DLK1
chr14	101053610	101053660	0.0996647	DLK1
chr14	101053660	101109110	0	DLK1
chr14	101109110	101109190	0.0996647	DLK1
chr14	101109190	101286510	0	DLK1
chr14	101286510	101286600	0.0996647	DLK1
chr14	101286600	101286690	0	DLK1
chr14	101286690	101286770	0.0996647	DLK1
chr14	101286770	101298350	0	DLK1
chr14	101298350	101298360	0.0996647	DLK1
chr14	101298360	101298380	0.199329	DLK1
chr14	101298380	101298390	0.298994	DLK1
chr14	101298390	101298400	0.597988	DLK1
chr14	101298400	101298430	0.697653	DLK1
chr14	101298430	101298440	0.797318	DLK1
chr14	101298440	101298450	0.697653	DLK1
chr14	101298450	101298460	0.597988	DLK1
chr14	101298460	101298480	0.199329	DLK1
chr14	101298480	101298500	0.0996647	DLK1
chr14	101298500	101314390	0	DLK1
chr14	101314390	101314400	0.0996647	DLK1
chr14	101314400	101314470	0.199329	DLK1
chr14	101314470	101314490	0.0996647	DLK1
chr14	101314490	101316100	0	DLK1
chr14	101316100	101316120	0.0996647	DLK1
chr14	101316120	101316190	0.199329	DLK1
chr14	101316190	101316200	0.0996647	DLK1
chr14	101316200	101537820	0	DLK1
chr14	101537820	101537850	0.199329	DLK1
chr14	101537850	101537910	0.398659	DLK1
chr14	101537910	101537930	0.199329	DLK1
chr14	101537930	101560890	0	DLK1
chr14	101560890	101560940	0.0996647	DLK1
chr14	101560940	101850440	0	DLK1
chr14	101850440	102046270	0	DLK1
chr14	102046270	102046350	0.298994	DLK1
chr14	102046350	102046400	0	DLK1
chr14	102046400	102046490	0.298994	DLK1
chr14	102046490	102228230	0	DLK1
chr14	102228230	102228240	0.199329	DLK1
chr14	102228240	102228260	0.398659	DLK1
chr14	102228260	102229240	0	DLK1
chr14	102229240	102229300	0.398659	DLK1
chr14	102229300	102229310	0.199329	DLK1
chr14	102229310	102243300	0	DLK1
chr14	102243300	102243370	0.199329	DLK1
chr14	102243370	102258630	0	DLK1
chr14	102258630	102258710	0.199329	DLK1
chr14	102258710	102258860	0	DLK1
chr14	102258860	102258950	0.199329	DLK1
chr14	102258950	102259070	0	DLK1
chr14	102259070	102259150	0.0996647	DLK1
chr14	102259150	102259160	0	DLK1
chr14	102259160	102259240	0.0996647	DLK1
chr14	102259240	102260790	0	DLK1
chr14	102260790	102260870	0.0996647	DLK1
chr14	102260870	102260990	0	DLK1
chr14	102260990	102261070	0.0996647	DLK1
chr14	102261070	102261450	0	DLK1
chr14	102261450	102261530	0.0996647	DLK1
chr14	102261530	102261590	0	DLK1
chr14	102261590	102261680	0.0996647	DLK1
chr14	102261680	102261810	0	DLK1
chr14	102261810	102261920	0.0996647	DLK1
chr14	102261920	102261940	0.199329	DLK1
chr14	102261940	102261990	0.298994	DLK1
chr14	102261990	102262000	0.199329	DLK1
chr14	102262000	102262030	0.0996647	DLK1
chr14	102262030	102262110	0	DLK1
chr14	102262110	102262140	0.0996647	DLK1
chr14	102262140	102262180	0.199329	DLK1
chr14	102262180	102262200	0.298994	DLK1
chr14	102262200	102262210	0.199329	DLK1
chr14	102262210	102262230	0.298994	DLK1
chr14	102262230	102262300	0.199329	DLK1
chr14	102262300	102262350	0.0996647	DLK1
chr14	102262350	102262360	0	DLK1
chr14	102262360	102262420	0.0996647	DLK1
chr14	102262420	102262440	0.199329	DLK1
chr14	102262440	102262510	0.0996647	DLK1
chr14	102262510	102262580	0.199329	DLK1
chr14	102262580	102262620	0.0996647	DLK1
chr14	102262620	102262660	0.199329	DLK1
chr14	102262660	102262670	0.298994	DLK1
chr14	102262670	102262700	0.199329	DLK1
chr14	102262700	102262820	0.0996647	DLK1
chr14	102262820	102262870	0	DLK1
chr14	102262870	102262940	0.0996647	DLK1
chr14	102262940	102262960	0.199329	DLK1
chr14	102262960	102262980	0.0996647	DLK1
chr14	102262980	102262990	0.199329	DLK1
chr14	102262990	102263000	0.298994	DLK1
chr14	102263000	102263010	0.597988	DLK1
chr14	102263010	102263020	0.797318	DLK1
chr14	102263020	102263040	0.697653	DLK1
chr14	102263040	102263070	0.996647	DLK1
chr14	102263070	102263080	0.896982	DLK1
chr14	102263080	102263090	0.597988	DLK1
chr14	102263090	102263120	0.398659	DLK1
chr14	102263120	102263130	0.298994	DLK1
chr14	102263130	102263150	0.199329	DLK1
chr14	102263150	102263160	0.398659	DLK1
chr14	102263160	102263200	0.298994	DLK1
chr14	102263200	102263240	0.498324	DLK1
chr14	102263240	102275920	0	DLK1
chr14	102275920	102276090	0.199329	DLK1
chr14	102276090	102276550	0	DLK1
chr14	102276550	102276600	0.298994	DLK1
chr14	102276600	102276610	0.0996647	DLK1
chr14	102276610	102372780	0	DLK1
chr14	102372780	102372860	0.199329	DLK1
chr14	102372860	102375920	0	DLK1
chr14	102375920	102375940	0.0996647	DLK1
chr14	102375940	102375990	0.199329	DLK1
chr14	102375990	102376000	0.298994	DLK1
chr14	102376000	102376020	0.199329	DLK1
chr14	102376020	102376030	0.298994	DLK1
chr14	102376030	102378730	0	DLK1
chr14	102378730	102378740	0.298994	DLK1
chr14	102378740	102378750	0.498324	DLK1
chr14	102378750	102378760	0.797318	DLK1
chr14	102378760	102378780	0.996647	DLK1
chr14	102378780	102378810	0.896982	DLK1
chr14	102378810	102378830	0.697653	DLK1
chr14	102378830	102378840	0.498324	DLK1
chr14	102378840	102378850	0.199329	DLK1
chr14	102378850	102391480	0	DLK1
chr14	102391480	102391520	0.0996647	DLK1
chr14	102391520	102391560	0.199329	DLK1
chr14	102391560	102391600	0.0996647	DLK1
chr14	102391600	102413910	0	DLK1
chr14	102413910	102413990	0.199329	DLK1
chr14	102413990	102414030	0	DLK1
chr14	102414030	102414110	0.199329	DLK1
chr14	102414110	102429100	0	DLK1
chr14	102429100	102429110	0.0996647	DLK1
chr14	102429110	102429140	0.199329	DLK1
chr14	102429140	102429190	0.298994	DLK1
chr14	102429190	102429200	0.199329	DLK1
chr14	102429200	102429220	0.0996647	DLK1
chr14	102429220	102429270	0	DLK1
chr14	102429270	102429300	0.0996647	DLK1
chr14	102429300	102429360	0.199329	DLK1
chr14	102429360	102429380	0.0996647	DLK1
chr14	102429380	102429440	0	DLK1
chr14	102429440	102429520	0.0996647	DLK1
chr14	102429520	102429740	0	DLK1
chr14	102429740	102429820	0.0996647	DLK1
chr14	102429820	102429830	0.199329	DLK1
chr14	102429830	102429850	0.0996647	DLK1
chr14	102429850	102429910	0.199329	DLK1
chr14	102429910	102429930	0.0996647	DLK1
chr14	102429930	102430020	0.298994	DLK1
chr14	102430020	102430060	0	DLK1
chr14	102430060	102430070	0.298994	DLK1
chr14	102430070	102430140	0.398659	DLK1
chr14	102430140	102430160	0.0996647	DLK1
chr14	102430160	102430360	0	DLK1
chr14	102430360	102430380	0.199329	DLK1
chr14	102430380	102430450	1.09631	DLK1
chr14	102430450	102430460	1.49497	DLK1
chr14	102430460	102430470	0.597988	DLK1
chr14	102430470	102430480	0.896982	DLK1
chr14	102430480	102430520	1.09631	DLK1
chr14	102430520	102430530	0.896982	DLK1
chr14	102430530	102430560	0.498324	DLK1
chr14	102430560	102430950	0	DLK1
chr14	102430950	102431020	0.0996647	DLK1
chr14	102431020	102431040	0.199329	DLK1
chr14	102431040	102431190	0.0996647	DLK1
chr14	102431190	102431270	0	DLK1
chr14	102431270	102431350	0.0996647	DLK1
chr14	102431350	102463410	0	DLK1
chr14	102463410	102463470	0.0996647	DLK1
chr14	102463470	102463500	0.199329	DLK1
chr14	102463500	102463550	0.0996647	DLK1
chr14	102463550	102463560	0.398659	DLK1
chr14	102463560	102463620	0.298994	DLK1
chr14	102463620	102466320	0	DLK1
chr14	102466320	102466350	0.298994	DLK1
chr14	102466350	102466400	0	DLK1
chr14	102466400	102466490	0.298994	DLK1
chr14	102466490	102476650	0	DLK1
chr14	102476650	102476670	0.199329	DLK1
chr14	102476670	102476730	0.398659	DLK1
chr14	102476730	102476750	0.199329	DLK1
chr14	102476750	102478340	0	DLK1
chr14	102478340	102478350	0.0996647	DLK1
chr14	102478350	102478380	0.199329	DLK1
chr14	102478380	102478410	0.298994	DLK1
chr14	102478410	102478420	0.398659	DLK1
chr14	102478420	102478430	0.298994	DLK1
chr14	102478430	102478450	0.199329	DLK1
chr14	102478450	102478650	0	DLK1
chr14	102478650	102478660	0.199329	DLK1
chr14	102478660	102478700	0.0996647	DLK1
chr14	102478700	102481540	0	DLK1
chr14	102481540	102481550	0.0996647	DLK1
chr14	102481550	102481630	0.199329	DLK1
chr14	102481630	102486270	0	DLK1
chr14	102486270	102486330	0.0996647	DLK1
chr14	102486330	102486350	0.199329	DLK1
chr14	102486350	102486400	0.0996647	DLK1
chr14	102486400	102489080	0	DLK1
chr14	102489080	102489110	0.0996647	DLK1
chr14	102489110	102496030	0	DLK1
chr14	102496030	102496040	0.0996647	DLK1
chr14	102496040	102496050	0.199329	DLK1
chr14	102496050	102496150	0	DLK1
chr14	102496150	102496180	0.199329	DLK1
chr14	102496180	102496220	0.498324	DLK1
chr14	102496220	102496230	0.697653	DLK1
chr14	102496230	102496260	0.597988	DLK1
chr14	102496260	102496280	0.298994	DLK1
chr14	102496280	102496490	0	DLK1
chr14	102496490	102496520	0.298994	DLK1
chr14	102496520	102499670	0	DLK1
chr14	102499670	102499680	0.199329	DLK1
chr14	102499680	102499750	0.298994	DLK1
chr14	102499750	102499760	0.398659	DLK1
chr14	102499760	102499830	0.0996647	DLK1
chr14	102499830	102500310	0	DLK1
chr14	102500310	102500330	0.0996647	DLK1
chr14	102500330	102505580	0	DLK1
chr14	102505580	102505600	0.199329	DLK1
chr14	102505600	102505740	0	DLK1
chr14	102505740	102505770	0.199329	DLK1
chr14	102505770	102505810	0.398659	DLK1
chr14	102505810	102505820	0.597988	DLK1
chr14	102505820	102505860	0.398659	DLK1
chr14	102505860	102505890	0.199329	DLK1
chr14	102505890	102505970	0	DLK1
chr14	102505970	102505980	0.199329	DLK1
chr14	102505980	102505990	0.597988	DLK1
chr14	102505990	102506060	0.398659	DLK1
chr14	102506060	102507940	0	DLK1
chr14	102507940	102507970	0.0996647	DLK1
chr14	102507970	102508020	0.199329	DLK1
chr14	102508020	102508060	0.0996647	DLK1
chr14	102508060	102510790	0	DLK1
chr14	102510790	102510830	0.199329	DLK1
chr14	102510830	102510930	0	DLK1
chr14	102510930	102510940	0.199329	DLK1
chr14	102510940	102510980	0.398659	DLK1
chr14	102510980	102511020	0.199329	DLK1
chr14	102511020	102514150	0	DLK1
chr14	102514150	102514180	0.199329	DLK1
chr14	102514180	102514190	0.498324	DLK1
chr14	102514190	102514210	0.597988	DLK1
chr14	102514210	102514230	0.697653	DLK1
chr14	102514230	102514250	0.597988	DLK1
chr14	102514250	102514270	0.697653	DLK1
chr14	102514270	102514280	0.498324	DLK1
chr14	102514280	102514290	0.398659	DLK1
chr14	102514290	102514310	0.298994	DLK1
chr14	102514310	102514340	0.199329	DLK1
chr14	102514340	102527800	0	DLK1
chr14	102527800	102527870	0.0996647	DLK1
chr14	102527870	102547070	0	DLK1
chr14	102547070	102547080	0.697653	DLK1
chr14	102547080	102547110	2.09296	DLK1
chr14	102547110	102547120	2.29229	DLK1
chr14	102547120	102547140	2.69095	DLK1
chr14	102547140	102547150	2.98994	DLK1
chr14	102547150	102547160	2.79061	DLK1
chr14	102547160	102547170	1.59464	DLK1
chr14	102547170	102547190	1.49497	DLK1
chr14	102547190	102547200	3.18927	DLK1
chr14	102547200	102547210	4.58458	DLK1
chr14	102547210	102547220	4.98324	DLK1
chr14	102547220	102547230	9.06949	DLK1
chr14	102547230	102547240	10.3651	DLK1
chr14	102547240	102547250	10.7638	DLK1
chr14	102547250	102547260	11.5611	DLK1
chr14	102547260	102547270	13.4547	DLK1
chr14	102547270	102547280	14.2521	DLK1
chr14	102547280	102547290	13.7537	DLK1
chr14	102547290	102547300	13.1557	DLK1
chr14	102547300	102547310	12.9564	DLK1
chr14	102547310	102547320	8.87016	DLK1
chr14	102547320	102547340	9.16915	DLK1
chr14	102547340	102547350	19.036	DLK1
chr14	102547350	102547360	43.1548	DLK1
chr14	102547360	102547370	51.2277	DLK1
chr14	102547370	102547380	52.2243	DLK1
chr14	102547380	102547390	59.3005	DLK1
chr14	102547390	102547400	75.7452	DLK1
chr14	102547400	102547410	81.1271	DLK1
chr14	102547410	102547420	89.1003	DLK1
chr14	102547420	102547430	105.246	DLK1
chr14	102547430	102547440	106.641	DLK1
chr14	102547440	102547450	83.9177	DLK1
chr14	102547450	102547460	94.0835	DLK1
chr14	102547460	102547470	200.625	DLK1
chr14	102547470	102547480	199.628	DLK1
chr14	102547480	102547490	201.522	DLK1
chr14	102547490	102547500	216.87	DLK1
chr14	102547500	102547510	252.949	DLK1
chr14	102547510	102547520	308.363	DLK1
chr14	102547520	102547530	319.425	DLK1
chr14	102547530	102547540	321.02	DLK1
chr14	102547540	102547550	231.023	DLK1
chr14	102547550	102547560	243.182	DLK1
chr14	102547560	102547570	256.138	DLK1
chr14	102547570	102547580	304.775	DLK1
chr14	102547580	102547590	284.642	DLK1
chr14	102547590	102547600	268.497	DLK1
chr14	102547600	102547610	224.246	DLK1
chr14	102547610	102547620	225.342	DLK1
chr14	102547620	102547630	238.797	DLK1
chr14	102547630	102547640	226.04	DLK1
chr14	102547640	102547650	210.592	DLK1
chr14	102547650	102547660	204.811	DLK1
chr14	102547660	102547670	147.005	DLK1
chr14	102547670	102547680	136.939	DLK1
chr14	102547680	102547690	122.687	DLK1
chr14	102547690	102547700	121.99	DLK1
chr14	102547700	102547710	147.603	DLK1
chr14	102547710	102547720	141.125	DLK1
chr14	102547720	102547730	137.039	DLK1
chr14	102547730	102547740	133.75	DLK1
chr14	102547740	102547750	127.77	DLK1
chr14	102547750	102547760	128.567	DLK1
chr14	102547760	102547770	128.368	DLK1
chr14	102547770	102547780	110.13	DLK1
chr14	102547780	102547790	78.9345	DLK1
chr14	102547790	102547800	71.1606	DLK1
chr14	102547800	102547810	116.309	DLK1
chr14	102547810	102547820	482.278	DLK1
chr14	102547820	102547830	495.732	DLK1
chr14	102547830	102547840	515.366	DLK1
chr14	102547840	102547850	541.578	DLK1
chr14	102547850	102547860	586.128	DLK1
chr14	102547860	102547870	678.517	DLK1
chr14	102547870	102547880	716.689	DLK1
chr14	102547880	102547890	708.018	DLK1
chr14	102547890	102547900	370.055	DLK1
chr14	102547900	102547910	340.156	DLK1
chr14	102547910	102547920	379.424	DLK1
chr14	102547920	102547930	522.741	DLK1
chr14	102547930	102547940	532.608	DLK1
chr14	102547940	102547950	444.006	DLK1
chr14	102547950	102547960	457.262	DLK1
chr14	102547960	102547970	480.783	DLK1
chr14	102547970	102547980	532.608	DLK1
chr14	102547980	102547990	531.612	DLK1
chr14	102547990	102548000	546.86	DLK1
chr14	102548000	102548010	395.071	DLK1
chr14	102548010	102548020	389.589	DLK1
chr14	102548020	102548030	341.053	DLK1
chr14	102548030	102548040	295.307	DLK1
chr14	102548040	102548050	232.318	DLK1
chr14	102548050	102548060	234.013	DLK1
chr14	102548060	102548070	180.493	DLK1
chr14	102548070	102548080	238.797	DLK1
chr14	102548080	102548090	207.103	DLK1
chr14	102548090	102548100	360.089	DLK1
chr14	102548100	102548110	368.361	DLK1
chr14	102548110	102548120	378.028	DLK1
chr14	102548120	102548130	416.3	DLK1
chr14	102548130	102548140	499.619	DLK1
chr14	102548140	102548150	602.374	DLK1
chr14	102548150	102548160	558.92	DLK1
chr14	102548160	102548170	0.199329	DLK1
chr14	102548170	102548180	0.398659	DLK1
chr14	102548180	102548190	0.298994	DLK1
chr14	102548190	102548220	0.398659	DLK1
chr14	102548220	102548240	0.498324	DLK1
chr14	102548240	102548250	0.398659	DLK1
chr14	102548250	102548280	0.199329	DLK1
chr14	102548280	102548300	0.0996647	DLK1
chr14	102548300	102548330	0	DLK1
chr14	102548330	102548390	0.298994	DLK1
chr14	102548390	102548400	0.398659	DLK1
chr14	102548400	102548410	0.697653	DLK1
chr14	102548410	102548430	0.398659	DLK1
chr14	102548430	102548440	0.697653	DLK1
chr14	102548440	102548450	538.189	DLK1
chr14	102548450	102548460	553.538	DLK1
chr14	102548460	102548470	489.154	DLK1
chr14	102548470	102548480	422.08	DLK1
chr14	102548480	102548490	452.378	DLK1
chr14	102548490	102548500	459.953	DLK1
chr14	102548500	102548510	438.325	DLK1
chr14	102548510	102548520	288.33	DLK1
chr14	102548520	102548530	333.179	DLK1
chr14	102548530	102548540	338.162	DLK1
chr14	102548540	102548550	356.999	DLK1
chr14	102548550	102548560	373.344	DLK1
chr14	102548560	102548570	363.776	DLK1
chr14	102548570	102548580	370.753	DLK1
chr14	102548580	102548590	416.997	DLK1
chr14	102548590	102548600	418.392	DLK1
chr14	102548600	102548610	404.24	DLK1
chr14	102548610	102548620	433.043	DLK1
chr14	102548620	102548630	474.902	DLK1
chr14	102548630	102548640	929.772	DLK1
chr14	102548640	102548650	982.794	DLK1
chr14	102548650	102548660	951.698	DLK1
chr14	102548660	102548670	916.317	DLK1
chr14	102548670	102548680	940.636	DLK1
chr14	102548680	102548690	993.956	DLK1
chr14	102548690	102548700	1072.69	DLK1
chr14	102548700	102548710	965.95	DLK1
chr14	102548710	102548720	586.128	DLK1
chr14	102548720	102548730	558.82	DLK1
chr14	102548730	102548740	518.456	DLK1
chr14	102548740	102548750	499.819	DLK1
chr14	102548750	102548760	500.018	DLK1
chr14	102548760	102548770	416.2	DLK1
chr14	102548770	102548780	430.552	DLK1
chr14	102548780	102548790	358.494	DLK1
chr14	102548790	102548830	0.199329	DLK1
chr14	102548830	102548910	0.298994	DLK1
chr14	102548910	102548960	0.0996647	DLK1
chr14	102548960	102549100	0	DLK1
chr14	102549100	102549110	0.0996647	DLK1
chr14	102549110	102549180	0.298994	DLK1
chr14	102549180	102549230	0.199329	DLK1
chr14	102549230	102549260	0.398659	DLK1
chr14	102549260	102549280	0.498324	DLK1
chr14	102549280	102549310	0.298994	DLK1
chr14	102549310	102549320	0.0996647	DLK1
chr14	102549320	102549340	0.199329	DLK1
chr14	102549340	102549360	0.0996647	DLK1
chr14	102549360	102549370	24.5175	DLK1
chr14	102549370	102549380	383.609	DLK1
chr14	102549380	102549390	512.974	DLK1
chr14	102549390	102549400	472.211	DLK1
chr14	102549400	102549410	499.42	DLK1
chr14	102549410	102549420	511.778	DLK1
chr14	102549420	102549430	466.232	DLK1
chr14	102549430	102549440	583.138	DLK1
chr14	102549440	102549450	964.854	DLK1
chr14	102549450	102549460	1006.81	DLK1
chr14	102549460	102549470	1017.88	DLK1
chr14	102549470	102549480	1020.87	DLK1
chr14	102549480	102549490	1010.3	DLK1
chr14	102549490	102549500	1012.59	DLK1
chr14	102549500	102549510	1059.44	DLK1
chr14	102549510	102549520	1398.5	DLK1
chr14	102549520	102549530	1036.41	DLK1
chr14	102549530	102549540	953.991	DLK1
chr14	102549540	102549550	988.574	DLK1
chr14	102549550	102549560	1057.34	DLK1
chr14	102549560	102549570	1103.99	DLK1
chr14	102549570	102549580	1121.73	DLK1
chr14	102549580	102549590	1161.59	DLK1
chr14	102549590	102549600	831.702	DLK1
chr14	102549600	102549610	737.918	DLK1
chr14	102549610	102549620	724.064	DLK1
chr14	102549620	102549630	842.865	DLK1
chr14	102549630	102549640	825.124	DLK1
chr14	102549640	102549650	1.89363	DLK1
chr14	102549650	102549680	0.199329	DLK1
chr14	102549680	102549870	0	DLK1
chr14	102549870	102549880	1.49497	DLK1
chr14	102549880	102549890	753.864	DLK1
chr14	102549890	102549900	767.02	DLK1
chr14	102549900	102549910	749.877	DLK1
chr14	102549910	102549920	733.333	DLK1
chr14	102549920	102549930	735.625	DLK1
chr14	102549930	102549940	727.851	DLK1
chr14	102549940	102549950	748.183	DLK1
chr14	102549950	102549960	575.962	DLK1
chr14	102549960	102549970	439.123	DLK1
chr14	102549970	102549980	461.348	DLK1
chr14	102549980	102549990	407.429	DLK1
chr14	102549990	102550000	384.706	DLK1
chr14	102550000	102550010	361.883	DLK1
chr14	102550010	102550020	378.028	DLK1
chr14	102550020	102550030	355.903	DLK1
chr14	102550030	102550040	9.76714	DLK1
chr14	102550040	102550050	0.0996647	DLK1
chr14	102550050	102550120	0	DLK1
chr14	102550120	102550130	308.263	DLK1
chr14	102550130	102550140	319.525	DLK1
chr14	102550140	102550150	331.884	DLK1
chr14	102550150	102550160	302.881	DLK1
chr14	102550160	102550170	290.224	DLK1
chr14	102550170	102550180	294.21	DLK1
chr14	102550180	102550190	644.831	DLK1
chr14	102550190	102550200	652.206	DLK1
chr14	102550200	102550210	599.085	DLK1
chr14	102550210	102550220	616.626	DLK1
chr14	102550220	102550230	692.072	DLK1
chr14	102550230	102550240	703.234	DLK1
chr14	102550240	102550250	753.166	DLK1
chr14	102550250	102550260	777.385	DLK1
chr14	102550260	102550270	449.289	DLK1
chr14	102550270	102550280	437.229	DLK1
chr14	102550280	102550290	463.441	DLK1
chr14	102550290	102550300	640.545	DLK1
chr14	102550300	102550310	728.35	DLK1
chr14	102550310	102550320	678.119	DLK1
chr14	102550320	102550330	0.298994	DLK1
chr14	102550330	102550390	0.0996647	DLK1
chr14	102550390	102550730	0	DLK1
chr14	102550730	102550740	696.058	DLK1
chr14	102550740	102550750	668.551	DLK1
chr14	102550750	102550760	688.584	DLK1
chr14	102550760	102550770	637.157	DLK1
chr14	102550770	102550780	616.626	DLK1
chr14	102550780	102550790	681.208	DLK1
chr14	102550790	102550800	508.888	DLK1
chr14	102550800	102550810	439.521	DLK1
chr14	102550810	102550820	419.788	DLK1
chr14	102550820	102550830	426.465	DLK1
chr14	102550830	102550840	403.841	DLK1
chr14	102550840	102550850	436.83	DLK1
chr14	102550850	102550860	472.51	DLK1
chr14	102550860	102550870	412.512	DLK1
chr14	102550870	102550880	395.569	DLK1
chr14	102550880	102550890	372.347	DLK1
chr14	102550890	102550900	324.708	DLK1
chr14	102550900	102550910	306.768	DLK1
chr14	102550910	102551010	0	DLK1
chr14	102551010	102551020	286.735	DLK1
chr14	102551020	102551030	313.645	DLK1
chr14	102551030	102551040	342.149	DLK1
chr14	102551040	102551050	297.3	DLK1
chr14	102551050	102551060	251.853	DLK1
chr14	102551060	102551070	458.258	DLK1
chr14	102551070	102551080	737.021	DLK1
chr14	102551080	102551090	743.897	DLK1
chr14	102551090	102551100	871.269	DLK1
chr14	102551100	102551110	878.245	DLK1
chr14	102551110	102551120	876.053	DLK1
chr14	102551120	102551130	936.848	DLK1
chr14	102551130	102551140	1030.03	DLK1
chr14	102551140	102551150	1058.04	DLK1
chr14	102551150	102551160	769.212	DLK1
chr14	102551160	102551170	709.314	DLK1
chr14	102551170	102551180	679.215	DLK1
chr14	102551180	102551190	800.706	DLK1
chr14	102551190	102551200	856.12	DLK1
chr14	102551200	102551210	842.865	DLK1
chr14	102551210	102551220	744.097	DLK1
chr14	102551220	102551230	743.698	DLK1
chr14	102551230	102551240	719.679	DLK1
chr14	102551240	102551250	676.424	DLK1
chr14	102551250	102551260	667.255	DLK1
chr14	102551260	102551270	552.84	DLK1
chr14	102551270	102551280	543.173	DLK1
chr14	102551280	102551290	865.588	DLK1
chr14	102551290	102551300	929.971	DLK1
chr14	102551300	102551310	924.689	DLK1
chr14	102551310	102551320	965.651	DLK1
chr14	102551320	102551330	1159.3	DLK1
chr14	102551330	102551340	1070.4	DLK1
chr14	102551340	102551500	0	DLK1
chr14	102551500	102551590	0.199329	DLK1
chr14	102551590	102551620	0.0996647	DLK1
chr14	102551620	102551630	6.57787	DLK1
chr14	102551630	102551640	1103.89	DLK1
chr14	102551640	102551650	1187.6	DLK1
chr14	102551650	102551660	1153.92	DLK1
chr14	102551660	102551670	814.061	DLK1
chr14	102551670	102551680	793.032	DLK1
chr14	102551680	102551690	821.835	DLK1
chr14	102551690	102551700	1000.73	DLK1
chr14	102551700	102551710	1192.69	DLK1
chr14	102551710	102551720	1175.05	DLK1
chr14	102551720	102551730	1111.36	DLK1
chr14	102551730	102551740	1095.81	DLK1
chr14	102551740	102551750	1114.15	DLK1
chr14	102551750	102551760	1152.62	DLK1
chr14	102551760	102551770	1090.13	DLK1
chr14	102551770	102551780	7.07619	DLK1
chr14	102551780	102551970	0	DLK1
chr14	102551970	102552010	0.0996647	DLK1
chr14	102552010	102552060	0.199329	DLK1
chr14	102552060	102552090	0.0996647	DLK1
chr14	102552090	102552100	1087.94	DLK1
chr14	102552100	102552110	1137.77	DLK1
chr14	102552110	102552120	778.581	DLK1
chr14	102552120	102552130	1293.05	DLK1
chr14	102552130	102552140	1327.43	DLK1
chr14	102552140	102552150	1319.76	DLK1
chr14	102552150	102552160	1319.06	DLK1
chr14	102552160	102552170	1301.12	DLK1
chr14	102552170	102552180	1275.71	DLK1
chr14	102552180	102552190	1109.87	DLK1
chr14	102552190	102552200	1122.22	DLK1
chr14	102552200	102552210	609.649	DLK1
chr14	102552210	102552220	633.27	DLK1
chr14	102552220	102552230	575.863	DLK1
chr14	102552230	102552240	569.584	DLK1
chr14	102552240	102552250	506.695	DLK1
chr14	102552250	102552260	462.644	DLK1
chr14	102552260	102552270	507.991	DLK1
chr14	102552270	102552280	420.485	DLK1
chr14	102552280	102552290	361.484	DLK1
chr14	102552290	102552300	382.613	DLK1
chr14	102552300	102552310	318.229	DLK1
chr14	102552310	102552320	295.805	DLK1
chr14	102552320	102552330	277.965	DLK1
chr14	102552330	102552340	249.162	DLK1
chr14	102552340	102552350	255.939	DLK1
chr14	102552350	102552360	212.984	DLK1
chr14	102552360	102552370	230.823	DLK1
chr14	102552370	102552380	266.703	DLK1
chr14	102552380	102552390	243.082	DLK1
chr14	102552390	102552400	237.999	DLK1
chr14	102552400	102552410	224.146	DLK1
chr14	102552410	102552420	217.867	DLK1
chr14	102552420	102552430	236.305	DLK1
chr14	102552430	102552440	221.056	DLK1
chr14	102552440	102552450	246.471	DLK1
chr14	102552450	102552460	249.76	DLK1
chr14	102552460	102552470	223.747	DLK1
chr14	102552470	102552550	0	DLK1
chr14	102552550	102552560	255.241	DLK1
chr14	102552560	102552570	266.503	DLK1
chr14	102552570	102552580	280.556	DLK1
chr14	102552580	102552590	278.663	DLK1
chr14	102552590	102552600	276.769	DLK1
chr14	102552600	102552610	277.865	DLK1
chr14	102552610	102552620	242.783	DLK1
chr14	102552620	102552630	219.362	DLK1
chr14	102552630	102552640	213.083	DLK1
chr14	102552640	102552650	187.768	DLK1
chr14	102552650	102552660	200.226	DLK1
chr14	102552660	102552670	199.927	DLK1
chr14	102552670	102552680	223.05	DLK1
chr14	102552680	102552690	230.624	DLK1
chr14	102552690	102552700	214.379	DLK1
chr14	102552700	102552710	198.632	DLK1
chr14	102552710	102552720	153.882	DLK1
chr14	102552720	102552750	0.797318	DLK1
chr14	102552750	102552760	0.597988	DLK1
chr14	102552760	102552770	0.199329	DLK1
chr14	102552770	102552780	0.0996647	DLK1
chr14	102552780	102552800	0	DLK1
chr14	102552800	102552890	0.0996647	DLK1
chr14	102552890	102553310	0	DLK1
chr14	102553310	102553320	0.398659	DLK1
chr14	102553320	102553330	140.129	DLK1
chr14	102553330	102553340	130.86	DLK1
chr14	102553340	102553350	104.349	DLK1
chr14	102553350	102553360	87.406	DLK1
chr14	102553360	102553370	47.8391	DLK1
chr14	102553370	102553380	3.18927	DLK1
chr14	102553380	102553390	1.89363	DLK1
chr14	102553390	102553400	1.79396	DLK1
chr14	102553400	102553410	1.39531	DLK1
chr14	102553410	102553430	1.09631	DLK1
chr14	102553430	102553440	0.996647	DLK1
chr14	102553440	102553450	0.896982	DLK1
chr14	102553450	102553460	0.697653	DLK1
chr14	102553460	102553470	0.0996647	DLK1
chr14	102553470	102553720	0	DLK1
chr14	102553720	102553760	0.298994	DLK1
chr14	102553760	102553790	0.398659	DLK1
chr14	102553790	102553800	0.498324	DLK1
chr14	102553800	102553840	0.597988	DLK1
chr14	102553840	102553860	0.398659	DLK1
chr14	102553860	102553880	0.298994	DLK1
chr14	102553880	102553890	0.199329	DLK1
chr14	102553890	102553940	0.0996647	DLK1
chr14	102553940	102557970	0	DLK1
chr14	102557970	102557990	0.199329	DLK1
chr14	102557990	102561020	0	DLK1
chr14	102561020	102561060	0.0996647	DLK1
chr14	102561060	102561110	0.199329	DLK1
chr14	102561110	102561140	0.0996647	DLK1
chr14	102561140	102561280	0	DLK1
chr14	102561280	102561360	0.0996647	DLK1
chr14	102561360	102561380	0	DLK1
chr14	102561380	102561470	0.0996647	DLK1
chr14	102561470	102562710	0	DLK1
chr14	102562710	102562770	0.0996647	DLK1
chr14	102562770	102562780	0.199329	DLK1
chr14	102562780	102562790	0.298994	DLK1
chr14	102562790	102562860	0.199329	DLK1
chr14	102562860	102562870	0.0996647	DLK1
chr14	102562870	102562920	0	DLK1
chr14	102562920	102562980	0.199329	DLK1
chr14	102562980	102562990	0.398659	DLK1
chr14	102562990	102563000	0.498324	DLK1
chr14	102563000	102563060	0.298994	DLK1
chr14	102563060	102563070	0.0996647	DLK1
chr14	102563070	102567330	0	DLK1
chr14	102567330	102567350	0.298994	DLK1
chr14	102567350	102567410	0.398659	DLK1
chr14	102567410	102567480	0.0996647	DLK1
chr14	102567480	102567620	0	DLK1
chr14	102567620	102567710	0.199329	DLK1
chr14	102567710	102568210	0	DLK1
chr14	102568210	102568230	1.19598	DLK1
chr14	102568230	102568240	1.6943	DLK1
chr14	102568240	102568260	1.89363	DLK1
chr14	102568260	102568270	1.79396	DLK1
chr14	102568270	102568280	1.19598	DLK1
chr14	102568280	102568300	1.29564	DLK1
chr14	102568300	102568310	1.49497	DLK1
chr14	102568310	102568320	1.29564	DLK1
chr14	102568320	102568330	0.797318	DLK1
chr14	102568330	102568340	0.697653	DLK1
chr14	102568340	102568380	0.597988	DLK1
chr14	102568380	102568390	0.797318	DLK1
chr14	102568390	102568420	0.697653	DLK1
chr14	102568420	102568430	0.199329	DLK1
chr14	102568430	102573080	0	DLK1
chr14	102573080	102573240	0.0996647	DLK1
chr14	102573240	102600750	0	DLK1
chr14	102600750	102600830	0.0996647	DLK1
chr14	102600830	102600850	0	DLK1
chr14	102600850	102600870	0.0996647	DLK1
chr14	102600870	102600880	0.199329	DLK1
chr14	102600880	102600930	0.298994	DLK1
chr14	102600930	102600960	0.199329	DLK1
chr14	102600960	102601020	0	DLK1
chr14	102601020	102601050	0.0996647	DLK1
chr14	102601050	102603910	0	DLK1
chr14	102603910	102603990	0.199329	DLK1
chr14	102603990	102605010	0	DLK1
chr14	102605010	102605070	0.0996647	DLK1
chr14	102605070	102605090	0.298994	DLK1
chr14	102605090	102605110	0.199329	DLK1
chr14	102605110	102605150	0.298994	DLK1
chr14	102605150	102605190	0.0996647	DLK1
chr14	102605190	102605200	0.199329	DLK1
chr14	102605200	102605210	0.0996647	DLK1
chr14	102605210	102605280	0.199329	DLK1
chr14	102605280	102605290	0.0996647	DLK1
chr14	102605290	102605580	0	DLK1
chr14	102605580	102605620	0.797318	DLK1
chr14	102605620	102605630	0.697653	DLK1
chr14	102605630	102605640	0.298994	DLK1
chr14	102605640	102605650	0.398659	DLK1
chr14	102605650	102605660	0.298994	DLK1
chr14	102605660	102605670	0.398659	DLK1
chr14	102605670	102605680	0.298994	DLK1
chr14	102605680	102605690	0.398659	DLK1
chr14	102605690	102605700	0.597988	DLK1
chr14	102605700	102605710	0.797318	DLK1
chr14	102605710	102605740	0.896982	DLK1
chr14	102605740	102605750	0.797318	DLK1
chr14	102605750	102605760	0.896982	DLK1
chr14	102605760	102605770	0.797318	DLK1
chr14	102605770	102605780	0.896982	DLK1
chr14	102605780	102605790	0.597988	DLK1
chr14	102605790	102605800	0.398659	DLK1
chr14	102605800	102605810	0.597988	DLK1
chr14	102605810	102605820	0.697653	DLK1
chr14	102605820	102605840	0.597988	DLK1
chr14	102605840	102605850	0.498324	DLK1
chr14	102605850	102605860	0.398659	DLK1
chr14	102605860	102605880	0.797318	DLK1
chr14	102605880	102605890	0.996647	DLK1
chr14	102605890	102605900	0.797318	DLK1
chr14	102605900	102605910	0.697653	DLK1
chr14	102605910	102605930	0.597988	DLK1
chr14	102605930	102605940	0.797318	DLK1
chr14	102605940	102605950	0.996647	DLK1
chr14	102605950	102605960	0.597988	DLK1
chr14	102605960	102606020	0.398659	DLK1
chr14	102606020	102635898	0	DLK1
chr4	54922380	54923100	0	PDGFRA
chr4	54923100	54923140	0.0996647	PDGFRA
chr4	54923140	54923180	0.199329	PDGFRA
chr4	54923180	54923230	0.0996647	PDGFRA
chr4	54923230	54923480	0	PDGFRA
chr4	54923480	54923570	0.199329	PDGFRA
chr4	54923570	54923620	0	PDGFRA
chr4	54923620	54923700	0.199329	PDGFRA
chr4	54923700	54926660	0	PDGFRA
chr4	54926660	54926700	0.0996647	PDGFRA
chr4	54926700	54926750	0.199329	PDGFRA
chr4	54926750	54926790	0.0996647	PDGFRA
chr4	54926790	54927930	0	PDGFRA
chr4	54927930	54928000	0.199329	PDGFRA
chr4	54928000	54928020	0.398659	PDGFRA
chr4	54928020	54928080	0.199329	PDGFRA
chr4	54928080	54928570	0	PDGFRA
chr4	54928570	54928640	0.199329	PDGFRA
chr4	54928640	54928660	0.398659	PDGFRA
chr4	54928660	54928730	0.199329	PDGFRA
chr4	54928730	54928980	0	PDGFRA
chr4	54928980	54929000	0.199329	PDGFRA
chr4	54929000	54929050	0.298994	PDGFRA
chr4	54929050	54929070	0.398659	PDGFRA
chr4	54929070	54929090	0.199329	PDGFRA
chr4	54929090	54929130	0.0996647	PDGFRA
chr4	54929130	54930340	0	PDGFRA
chr4	54930340	54930350	9.76714	PDGFRA
chr4	54930350	54930360	12.0594	PDGFRA
chr4	54930360	54930370	12.6574	PDGFRA
chr4	54930370	54930380	12.0594	PDGFRA
chr4	54930380	54930390	11.4614	PDGFRA
chr4	54930390	54930400	10.6641	PDGFRA
chr4	54930400	54930410	11.0628	PDGFRA
chr4	54930410	54930420	9.96647	PDGFRA
chr4	54930420	54930430	9.46815	PDGFRA
chr4	54930430	54930440	11.6608	PDGFRA
chr4	54930440	54930450	12.6574	PDGFRA
chr4	54930450	54930460	12.4581	PDGFRA
chr4	54930460	54930470	15.2487	PDGFRA
chr4	54930470	54930480	14.9497	PDGFRA
chr4	54930480	54930490	15.448	PDGFRA
chr4	54930490	54930500	14.2521	PDGFRA
chr4	54930500	54930510	15.149	PDGFRA
chr4	54930510	54930520	11.6608	PDGFRA
chr4	54930520	54930530	12.1591	PDGFRA
chr4	54930530	54930540	10.1658	PDGFRA
chr4	54930540	54930550	8.4715	PDGFRA
chr4	54930550	54930560	8.27217	PDGFRA
chr4	54930560	54930570	8.37184	PDGFRA
chr4	54930570	54930580	7.97318	PDGFRA
chr4	54930580	54930590	6.87687	PDGFRA
chr4	54930590	54930600	4.88357	PDGFRA
chr4	54930600	54930610	4.48491	PDGFRA
chr4	54930610	54930620	3.58793	PDGFRA
chr4	54930620	54930630	4.18592	PDGFRA
chr4	54930630	54930640	5.38189	PDGFRA
chr4	54930640	54930650	5.58122	PDGFRA
chr4	54930650	54930660	5.28223	PDGFRA
chr4	54930660	54930670	6.27888	PDGFRA
chr4	54930670	54930680	6.17921	PDGFRA
chr4	54930680	54930690	5.78055	PDGFRA
chr4	54930690	54930700	5.97988	PDGFRA
chr4	54930700	54930710	5.48156	PDGFRA
chr4	54930710	54930720	3.78726	PDGFRA
chr4	54930720	54930740	2.79061	PDGFRA
chr4	54930740	54930750	1.89363	PDGFRA
chr4	54930750	54930770	1.39531	PDGFRA
chr4	54930770	54930780	0.996647	PDGFRA
chr4	54930780	54930790	0.498324	PDGFRA
chr4	54930790	54930810	0.298994	PDGFRA
chr4	54930810	54930830	0.199329	PDGFRA
chr4	54930830	54931470	0	PDGFRA
chr4	54931470	54931480	0.199329	PDGFRA
chr4	54931480	54931500	0	PDGFRA
chr4	54931500	54931570	0.199329	PDGFRA
chr4	54931570	54935740	0	PDGFRA
chr4	54935740	54935780	0.0996647	PDGFRA
chr4	54935780	54935820	0.199329	PDGFRA
chr4	54935820	54935840	0.0996647	PDGFRA
chr4	54935840	54938960	0	PDGFRA
chr4	54938960	54939000	0.0996647	PDGFRA
chr4	54939000	54939040	0.199329	PDGFRA
chr4	54939040	54939090	0.0996647	PDGFRA
chr4	54939090	54951000	0	PDGFRA
chr4	54951000	54951030	0.0996647	PDGFRA
chr4	54951030	55095310	0	PDGFRA
chr4	55095310	55095350	0.0996647	PDGFRA
chr4	55095350	55095390	0.199329	PDGFRA
chr4	55095390	55095430	0.0996647	PDGFRA
chr4	55095430	55095440	0.199329	PDGFRA
chr4	55095440	55095460	0.0996647	PDGFRA
chr4	55095460	55095510	0.199329	PDGFRA
chr4	55095510	55095520	0.0996647	PDGFRA
chr4	55095520	55095540	0.298994	PDGFRA
chr4	55095540	55095550	0.398659	PDGFRA
chr4	55095550	55095560	0.298994	PDGFRA
chr4	55095560	55095600	0.398659	PDGFRA
chr4	55095600	55095630	0.199329	PDGFRA
chr4	55095630	55095640	0.298994	PDGFRA
chr4	55095640	55095670	0.199329	PDGFRA
chr4	55095670	55095690	0.498324	PDGFRA
chr4	55095690	55095710	0.797318	PDGFRA
chr4	55095710	55095720	0.896982	PDGFRA
chr4	55095720	55095730	0.697653	PDGFRA
chr4	55095730	55095760	0.498324	PDGFRA
chr4	55095760	55095770	0.597988	PDGFRA
chr4	55095770	55095840	0.398659	PDGFRA
chr4	55095840	55095850	0.199329	PDGFRA
chr4	55095850	55095950	0.0996647	PDGFRA
chr4	55095950	55095960	0.298994	PDGFRA
chr4	55095960	55096030	0.199329	PDGFRA
chr4	55096030	55096040	0.398659	PDGFRA
chr4	55096040	55096110	0.199329	PDGFRA
chr4	55096110	55096150	0	PDGFRA
chr4	55096150	55096180	0.398659	PDGFRA
chr4	55096180	55096210	0.597988	PDGFRA
chr4	55096210	55096230	0.697653	PDGFRA
chr4	55096230	55096260	0.597988	PDGFRA
chr4	55096260	55096290	0.398659	PDGFRA
chr4	55096290	55096300	0.597988	PDGFRA
chr4	55096300	55096320	0.498324	PDGFRA
chr4	55096320	55096440	0.199329	PDGFRA
chr4	55096440	55096450	0.398659	PDGFRA
chr4	55096450	55096520	0.199329	PDGFRA
chr4	55096520	55096900	0	PDGFRA
chr4	55096900	55096990	0.0996647	PDGFRA
chr4	55096990	55097020	0	PDGFRA
chr4	55097020	55097090	0.0996647	PDGFRA
chr4	55097090	55097110	0.199329	PDGFRA
chr4	55097110	55097260	0.0996647	PDGFRA
chr4	55097260	55097500	0	PDGFRA
chr4	55097500	55097570	0.0996647	PDGFRA
chr4	55097570	55097580	0.199329	PDGFRA
chr4	55097580	55097660	0.0996647	PDGFRA
chr4	55097660	55098440	0	PDGFRA
chr4	55098440	55098490	0.0996647	PDGFRA
chr4	55098490	55098500	0.199329	PDGFRA
chr4	55098500	55098580	0.298994	PDGFRA
chr4	55098580	55098620	0.0996647	PDGFRA
chr4	55098620	55146630	0	PDGFRA
chr4	55146630	55146650	0.199329	PDGFRA
chr4	55146650	55151530	0	PDGFRA
chr4	55151530	55151600	0.199329	PDGFRA
chr4	55151600	55151610	0	PDGFRA
chr4	55151610	55151660	0.199329	PDGFRA
chr4	55151660	55152000	0	PDGFRA
chr4	55152000	55152050	0.199329	PDGFRA
chr4	55152050	55163230	0	PDGFRA
chr4	55163230	55163310	0.298994	PDGFRA
chr4	55163310	55163320	0	PDGFRA
chr4	55163320	55163410	0.298994	PDGFRA
chr4	55163410	55337282	0	PDGFRA

## Sheet: Figure2A
quartile	TPMs
1	-0.82798
1	1.81183
1	1.95608
1	-0.0211225
1	5.82063
1	2.84679
1	0.247628
1	1.55519
1	5.97535
1	5.10224
1	6.09415
1	4.21485
1	6.54087
1	-2.09225
1	7.51383
1	0.953383
1	6.09264
1	4.71847
1	4.88142
1	5.0762
1	4.27482
1	1.96799
1	4.37844
1	7.4291
1	4.72227
1	5.38567
1	6.16475
1	0.946473
1	3.43249
1	3.45122
1	4.39596
1	9.02288
1	6.97078
1	0.197379
1	6.69347
1	4.86284
1	7.3406
1	5.24257
1	2.07503
1	4.01371
1	3.15751
1	2.59407
1	4.46131
1	4.22753
1	5.70974
1	1.09673
1	3.64881
1	5.64015
1	3.18449
1	2.70674
1	3.20657
1	5.79939
1	1.78994
1	4.62628
1	4.78455
1	3.26357
1	4.27532
1	3.45416
1	5.00772
1	2.55645
1	2.80419
1	5.85296
1	6.00916
1	5.10402
1	0.673892
1	-0.630336
1	3.63203
1	1.25629
1	3.90923
1	4.14322
1	8.85868
1	3.17674
1	2.09158
1	-0.53743
1	0.812561
1	2.5916
1	5.00288
1	4.70407
1	4.66763
1	5.60927
1	3.67072
1	4.02837
1	4.95709
1	4.30165
1	5.34999
1	2.21424
1	4.02317
1	2.42401
1	4.87116
1	3.92085
1	2.29751
1	4.90188
1	5.77127
1	5.52494
1	1.33081
1	5.4908
1	4.67644
1	0.0195898
1	3.55076
1	4.62532
1	2.93605
1	2.85803
1	3.55082
1	1.22393
1	5.46222
1	8.95631
1	1.42176
1	5.65177
1	3.03252
1	1.81717
1	0.0483396
1	6.96342
1	4.89068
1	6.73372
1	4.89305
1	3.79683
1	8.47471
1	2.93856
1	-1.52983
1	-0.666152
1	1.21919
1	5.86871
1	4.37923
1	2.60265
1	5.10162
1	5.5958
1	3.8466
1	5.36033
1	10.3397
1	3.52155
1	2.88614
1	5.52816
1	4.39697
1	-0.283328
1	5.22773
1	5.07613
1	0.693021
1	7.92676
1	-0.64539
1	-0.19318
1	2.03837
1	-0.21145
1	2.21484
1	0.754622
1	4.07446
1	3.50872
1	3.87364
1	6.04106
1	6.47014
1	3.59773
1	4.73482
1	5.42226
1	6.80169
1	3.82759
1	3.59028
1	2.71145
1	3.01034
1	0.994916
1	-0.88349
1	5.03848
1	4.8658
1	2.67672
1	4.1211
1	4.41556
1	5.26628
1	-1.8164
1	3.66068
1	3.23166
1	3.19529
1	4.66498
1	6.39027
1	6.90509
1	5.94982
1	5.43107
1	-1.92934
1	0.770032
1	1.12223
1	3.58811
1	4.43249
1	3.38396
1	3.90901
1	6.81971
1	1.6994
1	1.6766
1	1.23672
1	7.3833
1	4.38248
1	4.74763
1	4.3382
1	5.18924
1	4.52922
1	2.08375
1	2.67149
1	2.45105
1	4.07717
1	-2.1005
1	-0.261795
1	5.00237
1	6.2411
1	3.30927
1	4.15395
1	5.35117
1	4.52005
1	6.7346
1	1.2055
1	-3.9656
1	5.14279
1	4.08933
1	5.97557
1	3.4753
1	6.73981
1	4.1266
1	4.06501
1	4.24854
1	0.0442714
1	6.91702
1	7.42737
1	-0.351924
1	6.63222
1	7.34487
1	6.12606
1	3.7891
1	7.58388
1	4.61593
1	5.27894
1	5.39486
1	2.37657
1	3.71564
1	3.06245
1	6.97885
1	4.13933
1	3.79812
1	3.30471
1	4.86582
1	6.94009
1	4.27142
1	4.7286
1	4.57806
1	2.47989
1	3.46578
1	-0.808002
1	3.88863
1	-1.34448
1	3.07526
1	2.552
1	3.80483
1	4.44374
1	4.53029
1	6.52788
1	5.47232
1	6.32309
1	6.80136
1	2.09658
1	6.47243
1	3.27554
1	3.32361
1	4.95815
1	5.17527
1	4.27172
1	6.35464
1	5.13783
1	-1.64047
1	4.28643
1	3.27379
1	5.3856
1	4.42689
1	4.09955
1	4.08068
1	4.40105
1	5.98927
1	2.28247
1	6.14374
1	0.500857
1	4.07234
1	0.894646
1	4.26416
1	4.24644
1	3.40796
1	3.00416
1	7.32799
1	1.84061
1	4.46249
1	4.35463
1	5.2317
1	2.25612
1	5.24466
1	4.02943
1	5.04508
1	6.19449
1	2.9442
1	5.97985
1	4.69317
1	5.76133
1	-2.04429
1	5.18187
1	7.87393
1	3.34407
1	5.87306
1	3.2519
1	2.2993
1	3.18627
1	4.0339
1	6.21244
1	-0.569121
1	4.4364
1	5.13214
1	3.88635
1	6.41582
1	5.82429
1	-0.32688
1	3.15759
1	-2.25202
1	6.81119
1	4.68861
1	4.42802
1	6.12775
1	5.49219
1	4.98436
1	4.67182
1	0.607132
1	2.83156
1	6.47156
1	3.97994
1	5.43018
1	5.24305
1	3.94997
1	5.86316
1	2.21816
1	1.69529
1	5.05381
1	3.5367
1	4.18658
1	4.44645
1	6.33908
1	4.64269
1	6.24512
1	1.77226
1	1.39436
1	7.51714
1	6.5368
1	5.59312
1	4.76355
1	0.966287
1	4.69045
1	4.31639
1	6.23417
1	5.46478
1	6.96216
1	4.16671
1	2.36743
1	2.5113
1	3.75306
1	4.27403
1	3.78149
1	3.10836
1	5.08862
1	1.39561
1	3.52365
1	6.28859
1	3.56686
1	4.00767
1	4.30293
1	3.95833
1	4.2534
1	3.61296
1	3.62101
1	5.03159
1	1.00809
1	5.226
1	5.02746
1	6.22392
1	5.83696
1	1.55025
1	5.48
1	-1.03794
1	4.7103
1	6.69215
1	1.66906
1	3.2866
1	5.04817
1	0.884867
1	4.99985
1	5.23377
1	5.02726
1	3.67842
1	3.3626
1	6.73786
1	4.37346
1	2.38825
1	4.17709
1	5.73156
1	6.39387
1	2.00135
1	1.28356
1	-2.31923
1	3.22469
1	-0.566632
1	2.77569
1	0.554558
1	1.94356
1	3.53005
1	-2.26442
1	0.940931
1	2.62724
1	4.16418
1	8.60861
1	6.1969
1	3.93909
1	6.72244
1	3.73552
1	5.02559
1	4.22335
1	6.08991
1	5.08103
1	6.13421
1	9.08834
1	7.42647
1	5.52112
1	5.99109
1	4.89132
1	5.92745
1	5.11174
1	3.25096
1	6.24067
1	3.20376
1	7.81519
1	5.69578
1	6.78914
1	6.79839
1	3.73008
1	4.40191
1	2.67155
1	3.40646
1	5.30965
1	6.64424
1	1.42912
1	4.32229
1	5.92334
1	3.44985
1	3.70775
1	5.25054
1	6.06684
1	4.91202
1	2.17048
1	5.29951
1	6.94155
1	4.92638
1	3.87655
1	5.19302
1	7.01304
1	5.46049
1	5.80499
1	6.81904
1	-1.30676
1	3.12859
1	2.1213
1	1.86044
1	3.85907
1	7.78282
1	1.38335
1	4.31145
1	5.29395
1	5.91555
1	0.385721
1	3.82914
1	3.00192
1	3.89381
1	2.92136
1	5.69196
1	5.53214
1	6.08466
1	3.62012
1	6.0027
1	-1.64003
1	10.1442
1	7.02551
1	5.2642
1	4.79095
1	6.21801
1	1.97578
1	4.57515
1	1.49742
1	4.11423
1	4.74517
1	-0.192098
1	1.26031
1	5.46558
1	3.76602
1	5.16807
1	4.56266
1	5.10133
1	3.73897
1	4.40809
1	3.51007
1	3.5821
1	4.54353
1	6.23517
1	4.47973
1	6.19173
1	7.34793
1	3.94211
1	3.32222
1	5.20122
1	3.15157
1	2.93717
1	3.79122
1	3.59811
1	4.85206
1	3.91666
1	2.82875
1	-1.22195
1	-1.50781
1	5.0333
1	-1.04253
1	3.62131
1	1.83056
1	2.62704
1	4.08759
1	6.77283
1	3.1632
1	4.22578
1	4.6835
1	3.87018
1	2.64878
1	4.24768
1	4.6874
1	7.49008
1	5.02293
1	-1.18965
1	3.02934
1	2.62519
1	-0.113504
1	4.36181
1	2.47833
1	1.24676
1	2.22577
1	2.70455
1	2.44526
1	1.13539
1	2.24807
1	2.43533
1	2.4924
1	2.23587
1	3.67147
1	2.79523
1	-0.221141
1	0.0361419
1	0.972016
1	2.99276
1	0.319485
1	2.59972
1	1.72679
1	1.82068
1	4.86051
1	-0.09001
1	-0.886127
1	5.47813
1	2.96768
1	6.84889
1	2.87008
1	2.44912
1	2.18269
1	3.30262
1	3.07672
1	2.78749
1	3.40131
1	4.44987
1	3.48072
1	0.916474
1	2.92271
1	2.22579
1	4.57653
1	3.32611
1	3.52735
1	3.6309
1	2.34411
1	4.11732
1	3.10364
1	3.07415
1	1.56193
1	2.1793
1	3.3624
1	1.75906
1	2.61875
1	2.43211
1	3.20102
1	1.451
1	2.26658
1	1.05435
1	3.88376
1	2.92459
1	2.90634
1	0.906791
1	4.37995
1	3.45549
1	2.30252
1	1.71159
1	2.28195
1	3.38985
1	2.46122
1	1.98799
1	2.9751
1	0.516736
1	4.15582
1	3.08069
1	1.57432
1	3.50872
1	1.70738
1	2.48719
1	1.15104
1	2.69067
1	3.7737
1	3.99729
1	5.29475
1	6.38127
1	6.67157
1	1.72085
1	5.28884
1	4.99859
1	6.74419
1	6.29933
1	2.72193
1	4.65882
1	3.17647
1	6.66362
1	5.56087
1	2.51118
1	3.70442
1	5.50161
1	5.58926
1	4.81292
1	2.82984
1	7.24921
1	-1.31282
1	-0.901507
1	6.26359
1	4.87018
1	4.47581
1	3.74509
1	7.67267
1	4.88039
1	8.85619
1	6.73847
1	6.5429
1	5.15915
1	2.39849
1	6.81096
1	5.59263
1	2.31743
1	4.47585
1	2.47731
1	3.85789
1	5.64608
1	7.23521
1	4.153
1	0.545183
1	3.70024
1	2.40581
1	4.48252
1	4.93731
1	3.83601
2	0.690041
2	3.99668
2	8.16787
2	1.42118
2	6.68071
2	3.78512
2	4.853
2	-1.94307
2	3.16289
2	3.76423
2	5.9189
2	3.73771
2	6.15246
2	4.07654
2	3.13162
2	6.32374
2	4.86362
2	6.43838
2	4.08019
2	4.35575
2	6.27311
2	4.01269
2	6.99045
2	4.63414
2	8.29436
2	8.73546
2	6.87111
2	4.36271
2	6.61219
2	-0.0404391
2	5.34113
2	2.79061
2	2.78696
2	3.19705
2	3.27145
2	0.808397
2	3.49828
2	3.46513
2	5.13046
2	6.22528
2	7.26063
2	3.43314
2	2.34752
2	2.82786
2	1.6438
2	7.40321
2	4.82531
2	-0.496295
2	1.84203
2	3.14963
2	8.87526
2	4.80126
2	6.702
2	2.03836
2	5.26389
2	4.30441
2	2.26252
2	6.25159
2	3.22233
2	4.68958
2	0.313869
2	4.77499
2	6.06763
2	1.03788
2	1.38032
2	-0.0646683
2	8.36305
2	3.84882
2	4.71662
2	8.57167
2	4.60972
2	6.30885
2	7.94109
2	7.70024
2	6.98272
2	6.52738
2	6.02797
2	-0.232211
2	1.98446
2	3.81926
2	5.4875
2	4.96993
2	6.41256
2	5.07051
2	5.05894
2	6.61206
2	4.42367
2	5.60486
2	4.5438
2	5.90925
2	6.88735
2	5.05899
2	5.26061
2	-0.302659
2	2.33902
2	3.20368
2	-0.242012
2	6.44563
2	3.69702
2	2.57256
2	7.75715
2	2.26106
2	6.68258
2	-0.492616
2	-1.85351
2	4.05082
2	5.02145
2	3.85624
2	4.57692
2	5.51898
2	4.49079
2	8.37032
2	4.72189
2	5.45427
2	1.45314
2	5.26308
2	1.65358
2	3.78057
2	5.95996
2	3.97057
2	6.90656
2	4.4249
2	6.19882
2	5.54213
2	6.48886
2	-0.0544072
2	6.39806
2	6.06001
2	4.90641
2	4.87809
2	2.79227
2	1.44906
2	4.7769
2	4.53192
2	2.22483
2	2.49832
2	4.54042
2	-0.669488
2	5.0201
2	0.189316
2	2.28307
2	8.20153
2	3.6282
2	0.372115
2	1.79114
2	5.98775
2	0.974284
2	4.20751
2	6.52087
2	9.83431
2	2.02389
2	3.59583
2	0.950478
2	4.99448
2	0.482572
2	3.37427
2	5.58418
2	5.62286
2	4.32763
2	3.33065
2	1.93439
2	2.21347
2	5.75323
2	3.55019
2	5.18644
2	4.00695
2	6.71385
2	3.09957
2	4.00001
2	-1.21691
2	3.07527
2	4.3772
2	3.5914
2	3.42511
2	5.551
2	5.04565
2	4.12671
2	3.41007
2	3.52586
2	5.0441
2	8.89173
2	4.81781
2	4.37518
2	8.02402
2	9.17116
2	7.17487
2	0.691976
2	3.52027
2	0.439806
2	4.62124
2	8.03481
2	4.87571
2	4.958
2	3.65545
2	6.14419
2	9.74268
2	7.88179
2	6.02097
2	5.36293
2	0.537002
2	4.50142
2	5.17782
2	3.17466
2	1.51814
2	0.250105
2	0.369654
2	4.67153
2	7.53285
2	7.23186
2	4.78003
2	4.07053
2	8.15242
2	0.988432
2	7.67441
2	5.78057
2	3.20782
2	5.44282
2	6.09972
2	7.98604
2	2.75757
2	3.15337
2	5.07217
2	5.8643
2	2.98366
2	6.20101
2	4.26138
2	8.58376
2	6.67546
2	3.81178
2	4.46411
2	5.4793
2	4.99927
2	5.42803
2	2.86797
2	2.85655
2	5.57961
2	6.09153
2	3.9655
2	3.05112
2	1.9675
2	5.52696
2	4.03673
2	3.13168
2	4.77148
2	4.6154
2	5.3557
2	4.77858
2	3.86204
2	5.22033
2	5.55842
2	1.67068
2	6.60797
2	5.27635
2	-0.723
2	-1.12046
2	1.72547
2	3.57596
2	4.65587
2	3.03354
2	2.62664
2	3.79094
2	5.13944
2	2.40074
2	5.9795
2	5.92993
2	5.75996
2	6.12565
2	0.594582
2	7.20371
2	5.36567
2	7.79102
2	3.68986
2	4.21562
2	4.84197
2	4.81926
2	3.19426
2	7.32662
2	5.49103
2	3.80605
2	4.90387
2	4.74599
2	8.57526
2	3.57275
2	6.4278
2	4.85349
2	8.8311
2	1.59847
2	7.24151
2	4.87138
2	1.15731
2	6.69089
2	0.449781
2	4.34147
2	2.44297
2	8.0752
2	2.74415
2	6.38698
2	4.3187
2	4.43209
2	4.75841
2	5.09793
2	2.658
2	2.93478
2	3.46877
2	2.99694
2	3.94994
2	5.57579
2	4.66384
2	5.55013
2	4.61338
2	4.30465
2	1.6682
2	11.192
2	3.76213
2	6.05401
2	3.68989
2	2.71311
2	6.52035
2	-0.259034
2	2.52713
2	4.70199
2	7.35843
2	2.59885
2	0.582202
2	3.42471
2	3.0579
2	5.35434
2	1.4997
2	1.63111
2	6.73136
2	3.48783
2	4.16435
2	3.94874
2	1.88996
2	4.58383
2	1.05226
2	6.70986
2	6.48269
2	5.75075
2	3.00673
2	0.637826
2	3.6105
2	5.8052
2	4.73403
2	4.66998
2	-0.388075
2	4.79583
2	5.50689
2	5.29633
2	11.3789
2	2.7757
2	2.0581
2	3.36237
2	-1.45333
2	2.35461
2	5.85794
2	4.99511
2	6.58436
2	1.48674
2	1.33439
2	2.89075
2	3.06407
2	5.71331
2	2.86239
2	4.58868
2	5.97072
2	0.200978
2	2.05832
2	5.21268
2	4.12618
2	4.93055
2	5.34396
2	4.58827
2	4.88291
2	4.41386
2	5.38199
2	5.63558
2	4.08671
2	5.68906
2	2.79064
2	3.39974
2	5.98359
2	4.28816
2	4.56025
2	6.72805
2	-0.105879
2	8.96823
2	2.98284
2	6.54289
2	5.51947
2	1.38477
2	4.22328
2	0.496701
2	4.40452
2	6.84218
2	0.288753
2	5.37789
2	5.93262
2	7.43776
2	4.54767
2	6.19145
2	3.6969
2	6.01668
2	3.83109
2	2.0033
2	7.92465
2	5.93558
2	0.667545
2	1.60086
2	6.21322
2	2.0855
2	6.9808
2	3.69634
2	4.76432
2	3.19829
2	4.44462
2	3.6978
2	6.22862
2	4.69308
2	4.72509
2	5.75554
2	7.96342
2	4.72131
2	0.25124
2	6.23506
2	4.79268
2	5.23658
2	-2.57717
2	6.96252
2	4.04275
2	5.17682
2	3.63374
2	1.62336
2	2.49605
2	3.21717
2	5.90395
2	4.11035
2	3.75032
2	2.93776
2	5.22098
2	5.43839
2	5.04744
2	6.93253
2	3.8018
2	4.3968
2	5.1359
2	3.81851
2	3.09835
2	7.75283
2	1.95911
2	1.62414
2	1.53565
2	-1.39334
2	-1.44822
2	1.57594
2	2.60614
2	5.17899
2	4.45348
2	3.77995
2	1.56811
2	6.13452
2	4.09415
2	5.73454
2	-0.12124
2	7.3984
2	4.65896
2	3.35816
2	3.95718
2	1.38675
2	6.18533
2	0.959552
2	6.92696
2	4.48311
2	2.12316
2	5.85675
2	3.86397
2	3.78508
2	3.34145
2	5.12622
2	2.11137
2	5.13363
2	2.56464
2	0.165947
2	3.85919
2	5.70566
2	3.95262
2	-1.156
2	3.84066
2	4.86558
2	0.431669
2	3.38804
2	5.67547
2	5.61213
2	3.58407
2	0.132532
2	2.85056
2	5.74632
2	3.27164
2	7.03382
2	0.888415
2	0.732451
2	4.20591
2	7.439
2	8.50679
2	5.49809
2	0.43495
2	6.84268
2	4.60033
2	4.32282
2	6.38405
2	3.62176
2	-1.48699
2	4.46998
2	4.16622
2	6.98951
2	4.96569
2	3.90633
2	4.48627
2	6.82977
2	5.91869
2	6.21117
2	5.25281
2	8.48052
2	2.63553
2	4.39968
2	5.86571
2	4.52617
2	4.75338
2	3.48489
2	6.96234
2	3.61981
2	3.98008
2	2.45908
2	7.95241
2	3.80688
2	5.02718
2	-0.596801
2	3.91017
2	4.97858
2	2.26987
2	3.15438
2	4.29497
2	3.40591
2	2.51867
2	2.45251
2	3.99279
2	4.34207
2	5.68497
2	3.74375
2	3.50602
2	-1.36206
2	0.463116
2	3.11163
2	1.90785
2	2.4716
2	3.71905
2	3.97079
2	9.73224
2	4.04458
2	6.27334
2	6.37328
2	-3.25488
2	3.84948
2	2.33923
2	4.47099
2	3.58698
2	2.66002
2	6.21921
2	3.37622
2	3.17019
2	9.55555
2	9.33529
2	3.94652
2	4.42395
2	5.52768
2	3.97252
2	3.39754
2	5.75898
2	4.7138
2	4.99223
2	6.71413
2	-0.444143
2	4.50765
2	6.02822
2	6.01738
2	4.00912
2	5.90823
2	3.79124
2	1.8303
2	4.48717
2	5.3345
2	4.05212
2	4.13087
2	4.2006
2	-0.376893
2	5.3499
2	6.00931
2	6.08781
2	2.36194
2	4.13071
2	7.51348
2	3.45553
2	3.82163
2	5.79746
2	6.10923
2	2.67712
2	5.71452
2	4.23781
2	8.88644
2	4.82102
2	3.5703
2	2.10916
2	5.26031
2	4.36609
2	6.82869
2	5.52538
2	8.68165
2	0.34232
2	2.32257
2	3.03104
2	4.19499
2	1.93115
2	2.25015
2	4.81506
2	2.71415
2	3.2818
2	4.28004
2	5.85859
2	2.03172
2	4.38712
2	2.77947
2	5.16993
2	3.68917
2	3.10554
2	3.84265
2	2.96735
2	5.96826
2	6.51064
2	3.99911
2	2.39977
2	6.81501
2	4.49103
2	-1.53157
2	0.17857
2	5.5152
2	5.29615
2	1.41039
2	1.05191
2	6.69729
2	5.12404
2	5.60513
2	5.23818
2	3.39771
2	5.1487
2	2.28861
2	6.63074
2	0.909139
2	5.68259
2	4.68523
2	0.548224
2	2.13446
2	5.13442
2	1.54847
2	4.54743
2	3.05386
2	3.59839
2	2.38154
2	5.01577
2	2.32675
2	4.7128
2	4.55739
2	6.00064
2	3.44345
2	2.25478
2	3.09597
2	5.0268
2	5.06721
2	7.56878
2	6.6577
2	4.73781
2	3.0803
2	5.24142
2	4.73299
2	3.09243
2	6.32903
2	5.95524
2	1.86345
2	3.68698
2	3.17135
2	4.5338
2	4.36961
2	5.73124
2	6.27257
2	4.11344
2	5.68277
2	2.67396
2	6.1959
2	2.17451
2	1.70383
2	3.34159
2	5.89444
2	3.24366
2	5.19953
2	2.85199
2	5.55728
2	4.85206
2	6.05227
2	2.27546
2	2.24094
2	4.00187
2	5.41641
2	3.5319
2	4.33566
2	6.12614
2	1.53183
2	4.16713
2	1.98925
2	4.20798
2	2.22926
2	1.93483
2	4.72486
2	2.88466
2	0.884459
2	4.20665
2	5.58293
2	4.92911
2	5.68611
2	5.38534
2	3.86784
2	-0.881415
2	6.0258
2	4.53715
2	3.04957
2	3.3449
2	0.553175
2	3.1526
2	4.81353
2	5.36586
2	0.63627
2	2.63712
2	4.23679
2	6.82399
2	4.22093
2	3.09591
2	-1.61906
2	4.05
2	7.40467
2	-0.463329
2	1.28272
2	6.61671
2	0.379558
2	6.33112
2	4.95858
2	4.52688
2	3.37351
2	5.54606
2	4.50191
2	3.59647
2	3.39576
2	1.12792
2	4.35271
2	6.76654
2	6.25891
2	4.7649
2	6.41905
2	5.38565
2	4.32772
2	5.15308
2	4.4266
2	2.61667
2	1.64649
2	-5.75469
2	4.5044
2	6.29201
2	2.99439
2	4.57364
2	5.28188
2	4.33831
2	2.89644
2	4.28533
2	4.57387
2	3.88183
2	5.60865
2	4.46197
2	4.61323
2	3.01026
2	3.99196
2	4.91292
2	2.64812
2	3.33699
2	4.00671
2	0.161334
2	4.78536
2	4.09364
2	4.58691
2	3.83161
2	3.57486
2	5.35941
2	4.7868
2	4.99283
2	10.6753
2	3.22637
2	2.16058
2	1.64286
2	2.61062
2	1.92595
2	2.94145
2	0.254499
2	-0.271187
2	-0.86284
2	1.53308
2	3.19103
2	1.86293
2	1.06221
2	3.48114
2	3.35922
2	4.37197
2	4.10283
2	6.38123
2	3.40765
2	3.81754
2	1.63282
2	2.36347
2	1.06631
2	4.24792
2	7.2992
2	-1.94949
2	9.52764
2	2.07916
2	-0.92529
2	3.12151
2	1.39567
2	2.24786
2	0.109072
2	1.11857
2	3.34308
2	0.838628
2	2.94345
2	1.10927
2	3.0498
2	2.88669
2	5.17232
2	1.4208
2	2.93482
2	-3.53679
2	1.43808
2	1.28631
2	9.89781
2	3.34755
2	5.33492
2	6.0142
2	4.0903
2	4.58298
2	6.37264
2	2.88872
2	0.56855
2	8.93256
2	6.10624
2	4.38188
2	5.86667
2	5.57049
2	5.02389
2	1.18745
2	5.21455
2	8.28387
2	4.79299
2	2.48334
2	3.09131
2	4.59723
2	4.63697
2	4.78065
2	4.11673
2	3.60166
2	6.5224
2	0.833927
2	5.91038
2	2.11027
2	5.58245
2	7.14587
2	8.11955
2	-1.65219
2	1.80217
2	5.00137
2	0.922566
2	-0.432605
2	-0.574239
2	2.37495
2	3.48072
2	2.73548
2	0.505125
2	3.92531
2	4.12321
2	4.89812
2	4.44723
2	4.67742
2	1.43852
2	0.0622591
2	6.67788
2	5.57184
2	4.64206
2	5.42592
2	9.75349
2	5.08834
2	3.99416
2	3.72193
2	5.05783
2	4.59508
2	3.99509
3	7.49464
3	5.45668
3	4.53419
3	3.93682
3	4.48973
3	5.90697
3	9.01124
3	-0.175536
3	4.5433
3	6.54414
3	10.2119
3	6.28638
3	2.88036
3	4.17644
3	4.46618
3	5.87684
3	3.52683
3	4.9611
3	4.64175
3	3.68482
3	3.81022
3	4.41442
3	3.31255
3	3.48392
3	6.87606
3	5.85876
3	5.07704
3	5.27846
3	4.48804
3	6.89099
3	4.15535
3	6.84337
3	5.66511
3	6.71167
3	0.797957
3	4.51907
3	4.78617
3	4.07901
3	5.29585
3	4.34331
3	6.37041
3	5.44796
3	-0.981627
3	7.82584
3	-2.1543
3	2.83498
3	5.2626
3	5.5304
3	2.73328
3	2.42639
3	3.54457
3	1.36869
3	7.22242
3	4.72446
3	4.2277
3	4.11014
3	1.85116
3	1.92088
3	4.00212
3	6.39747
3	7.18838
3	4.41062
3	2.88386
3	3.19739
3	7.63496
3	4.59107
3	6.43083
3	0.266918
3	6.03489
3	3.42799
3	0.0836499
3	3.75232
3	0.51843
3	4.20304
3	1.68449
3	6.0635
3	9.88135
3	11.3795
3	-1.50995
3	7.97933
3	3.08256
3	10.6624
3	2.81312
3	2.60205
3	6.22481
3	4.88738
3	4.39332
3	0.65167
3	0.734959
3	3.03026
3	0.320473
3	6.5749
3	4.99494
3	7.14537
3	5.02149
3	3.16765
3	-1.65822
3	4.10304
3	4.05364
3	1.9708
3	2.81085
3	-0.406546
3	4.04581
3	3.41343
3	2.8531
3	5.96662
3	5.85901
3	5.3173
3	3.52331
3	4.3915
3	8.17733
3	4.71129
3	4.88918
3	7.66791
3	-1.98189
3	7.01424
3	0.0710991
3	2.58728
3	-1.1032
3	3.56983
3	6.02107
3	3.44111
3	5.0891
3	4.33647
3	10.489
3	5.93778
3	2.64565
3	6.83829
3	4.02647
3	3.57431
3	4.12169
3	6.2455
3	5.40508
3	8.65384
3	5.39704
3	1.82153
3	9.91642
3	4.61797
3	5.7269
3	7.62352
3	4.44743
3	8.12675
3	2.31281
3	8.78394
3	7.98953
3	6.14371
3	1.12978
3	5.44245
3	6.1905
3	6.65832
3	4.49092
3	6.33198
3	7.91872
3	-4.41994
3	6.35077
3	5.04675
3	7.50888
3	5.51038
3	3.78896
3	4.49228
3	2.6912
3	6.48845
3	5.42343
3	3.58566
3	5.65012
3	2.94064
3	8.94881
3	3.11312
3	4.98819
3	8.27983
3	5.83769
3	5.4518
3	-1.10281
3	6.92821
3	6.06772
3	6.20625
3	6.47801
3	-0.168112
3	2.07929
3	4.50518
3	3.18919
3	3.02345
3	1.04859
3	3.64952
3	3.21265
3	5.01714
3	5.88339
3	5.20315
3	2.75718
3	7.60022
3	8.32163
3	2.21
3	0.497976
3	1.43299
3	5.00145
3	5.84011
3	2.65589
3	5.36568
3	6.52673
3	6.14477
3	4.00395
3	5.32393
3	4.30567
3	3.32452
3	5.65074
3	5.768
3	6.72185
3	6.81282
3	5.3244
3	2.39585
3	5.90583
3	2.47623
3	7.05403
3	5.10861
3	2.23622
3	6.59365
3	3.17454
3	5.59132
3	8.70966
3	5.01291
3	4.37407
3	3.38777
3	2.88593
3	4.87215
3	3.00037
3	7.39317
3	6.22961
3	4.89957
3	4.81693
3	3.88903
3	2.15372
3	6.86962
3	4.46856
3	1.72358
3	3.60837
3	0.60338
3	-0.935782
3	4.34885
3	8.95137
3	1.08254
3	7.17182
3	4.28052
3	4.51246
3	1.72957
3	5.06711
3	4.735
3	5.27042
3	2.09063
3	4.80564
3	7.82217
3	2.92381
3	3.92682
3	0.744044
3	2.96033
3	2.81419
3	5.67509
3	5.42087
3	1.22416
3	8.06526
3	1.407
3	1.79385
3	4.08447
3	2.26808
3	3.69461
3	3.75505
3	0.892913
3	6.3015
3	-0.9199
3	8.90351
3	8.3357
3	3.6926
3	5.44836
3	5.39894
3	6.07743
3	4.44561
3	4.73061
3	3.58056
3	3.8593
3	6.1895
3	3.18728
3	6.3257
3	5.2606
3	-1.20158
3	9.73512
3	4.74515
3	0.897271
3	3.79054
3	4.95857
3	4.186
3	4.92944
3	6.18679
3	3.51114
3	4.23258
3	6.19211
3	6.85807
3	5.48994
3	2.62439
3	5.67286
3	4.97443
3	4.57763
3	1.94027
3	5.2643
3	4.88128
3	5.46821
3	5.44155
3	2.84239
3	-0.173999
3	3.43576
3	10.2728
3	2.67175
3	-0.0887038
3	5.01083
3	5.86068
3	0.48936
3	3.24173
3	3.98739
3	5.67002
3	5.55829
3	3.04681
3	4.86391
3	-1.92309
3	3.28284
3	4.66555
3	4.71257
3	4.1144
3	5.90567
3	4.91583
3	6.67883
3	2.29023
3	5.70746
3	7.44845
3	4.38284
3	9.52312
3	2.47944
3	4.90533
3	3.03746
3	9.54772
3	3.28284
3	5.7199
3	2.08886
3	6.02507
3	4.55804
3	5.78333
3	1.00883
3	1.92575
3	5.92344
3	4.54819
3	5.39761
3	5.94815
3	5.06403
3	6.14541
3	5.46444
3	3.65108
3	4.50453
3	1.84629
3	6.02715
3	3.84475
3	4.44582
3	6.39385
3	8.62039
3	5.23224
3	5.32982
3	0.673076
3	1.87833
3	7.44593
3	7.93218
3	2.59085
3	2.06816
3	5.09095
3	-0.844978
3	1.3081
3	5.7991
3	4.00386
3	5.56125
3	5.43568
3	7.61774
3	1.70356
3	-1.91103
3	2.97544
3	7.39622
3	5.94456
3	1.8087
3	4.95897
3	4.67248
3	3.88773
3	3.55398
3	1.08055
3	4.43992
3	3.7701
3	6.50445
3	4.42566
3	6.45197
3	3.89701
3	3.71603
3	2.11797
3	2.9441
3	5.50681
3	4.08337
3	2.75884
3	9.00241
3	3.39891
3	1.25548
3	2.46949
3	2.58166
3	4.02013
3	4.26824
3	7.7724
3	3.34614
3	3.00316
3	4.3987
3	4.03928
3	3.96783
3	3.85997
3	4.68433
3	5.49539
3	0.949116
3	8.9523
3	5.48204
3	4.75961
3	2.4461
3	2.09275
3	0.754908
3	6.73203
3	5.34197
3	3.40767
3	-0.96796
3	4.78565
3	3.08677
3	3.67384
3	5.25184
[truncated: 4,555 more rows]

## Sheet: Figure2B
	AcompConnCorr	padj
nIntNorm	0.158953	5.66079e-13
peakNumNorm	0.331227	6.274e-42
propIntSameComp	0.398263	8.09426e-63
chromHMM.Promoter	0.305751	3.34041e-33
chromHMM.Enhancer	0.370855	3.6508e-52
chromHMM.Quiescent	-0.280235	1.85291e-33

## Sheet: Figure2C
	fullConn	lowerBMIconn	higherBMIconn	LvH
chr1_compA_bin1	0.0167634	0.0264346	0.0438427	-0.0174081
chr1_compA_bin2	0.141844	0.130883	0.104449	0.0264346
chr1_compA_bin3	0.173436	0.262411	0.10058	0.161831
chr1_compA_bin4	0.0348162	0.0341715	0.0625403	-0.0283688
chr1_compA_bin5	0.0290135	0.0599613	0.0554481	0.00451322
chr1_compA_bin6	0.0309478	0.0335268	0.070922	-0.0373952
chr1_compA_bin7	0.217279	0.285622	0.132818	0.152805
chr1_compA_bin8	0.216634	0.243714	0.210187	0.0335268
chr1_compA_bin9	0.245648	0.319794	0.192779	0.127015
chr1_compA_bin10	0.0444874	0.0502901	0.0593166	-0.00902643
chr1_compA_bin11	0.12637	0.0618956	0.0702772	-0.00838169
chr1_compA_bin12	0.13862	0.224371	0.0560928	0.168279
chr1_compA_bin13	0.0457769	0.0580271	0.0676983	-0.00967118
chr1_compA_bin14	0.040619	0.159252	0.0425532	0.116699
chr1_compA_bin15	0.0161186	0.0483559	0.0444874	0.00386847
chr1_compA_bin16	0.137975	0.148936	0.119278	0.0296583
chr1_compA_bin17	0.0212766	0.0341715	0.0412637	-0.0070922
chr1_compA_bin18	0.0393295	0.0425532	0.0670535	-0.0245003
chr1_compA_bin19	0.223727	0.273372	0.196647	0.0767247
chr1_compA_bin20	0.0212766	0.0451322	0.0425532	0.00257898
chr1_compA_bin21	0.131528	0.15216	0.0496454	0.102515
chr1_compA_bin22	0.171502	0.236622	0.0902643	0.146357
chr1_compA_bin23	0.227595	0.32882	0.130239	0.198582
chr1_compA_bin24	0.0786589	0.0644745	0.0715667	-0.0070922
chr1_compA_bin25	0.230174	0.319794	0.155384	0.16441
chr1_compA_bin26	0.0322373	0.141199	0.032882	0.108317
chr1_compA_bin27	0.0386847	0.0586718	0.0786589	-0.0199871
chr1_compA_bin28	0.0283688	0.040619	0.0793037	-0.0386847
chr1_compA_bin29	0.113475	0.210187	0.0612508	0.148936
chr1_compA_bin30	0.255319	0.299807	0.165055	0.134752
chr1_compA_bin31	0.0225661	0.0335268	0.124436	-0.0909091
chr1_compA_bin32	0.253385	0.304965	0.197937	0.107028
chr1_compA_bin33	0.192779	0.255964	0.0980013	0.157963
chr1_compA_bin34	0.032882	0.0438427	0.130239	-0.0863959
chr1_compA_bin35	0.0361057	0.0625403	0.0586718	0.00386847
chr1_compA_bin36	0.103159	0.0915538	0.225661	-0.134107
chr1_compA_bin37	0.0670535	0.246937	0.0367505	0.210187
chr1_compA_bin38	0.197937	0.314636	0.0754352	0.239201
chr1_compA_bin39	0.227595	0.311412	0.128949	0.182463
chr1_compA_bin40	0.203095	0.310767	0.0818827	0.228885
chr1_compA_bin41	0.0367505	0.035461	0.065764	-0.030303
chr1_compA_bin42	0.0206319	0.0760799	0.0367505	0.0393295
chr1_compA_bin43	0.0444874	0.103159	0.0315925	0.0715667
chr1_compA_bin44	0.0070922	0.0180529	0.0206319	-0.00257898
chr1_compA_bin45	0.188266	0.194068	0.189555	0.00451322
chr1_compA_bin46	0.0361057	0.0290135	0.0535139	-0.0245003
chr1_compA_bin47	0.063185	0.105093	0.0980013	0.0070922
chr1_compA_bin48	0.0148291	0.0425532	0.0625403	-0.0199871
chr1_compA_bin49	0.213411	0.310123	0.205029	0.105093
chr1_compA_bin50	0.0264346	0.0373952	0.0921986	-0.0548034
chr1_compA_bin51	0.0599613	0.113475	0.0528691	0.0606061
chr1_compA_bin52	0.0567376	0.0960671	0.141199	-0.0451322
chr1_compA_bin53	0.0477112	0.0844616	0.0444874	0.0399742
chr1_compA_bin54	0.102515	0.0896196	0.192134	-0.102515
chr1_compA_bin55	0.0618956	0.111541	0.116054	-0.00451322
chr1_compA_bin56	0.147647	0.255319	0.195358	0.0599613
chr1_compA_bin57	0.0367505	0.0451322	0.109607	-0.0644745
chr1_compA_bin58	0.0367505	0.0341715	0.125725	-0.0915538
chr1_compA_bin59	0.0773694	0.0573823	0.168923	-0.111541
chr1_compA_bin60	0.0109607	0.0793037	0.0599613	0.0193424
chr1_compA_bin61	0.0586718	0.0851064	0.0967118	-0.0116054
chr1_compA_bin62	0.0960671	0.0696325	0.199226	-0.129594
chr1_compA_bin63	0.22824	0.284977	0.233398	0.0515796
chr1_compA_bin64	0.239201	0.291425	0.209542	0.0818827
chr1_compA_bin65	0.0625403	0.157318	0.0548034	0.102515
chr1_compA_bin66	0.027724	0.0554481	0.03804	0.0174081
chr1_compA_bin67	0.0361057	0.11283	0.0496454	0.063185
chr1_compA_bin68	0.185042	0.275306	0.184397	0.0909091
chr1_compA_bin69	0.0283688	0.16441	0.0515796	0.11283
chr1_compA_bin70	0.134107	0.285622	0.135397	0.150226
chr1_compA_bin71	0.1657	0.223727	0.199226	0.0245003
chr1_compA_bin72	0.0103159	0.0373952	0.0425532	-0.00515796
chr1_compA_bin73	0.121212	0.261767	0.0502901	0.211476
chr1_compA_bin74	0.0573823	0.0560928	0.139265	-0.0831721
chr1_compA_bin75	0.117344	0.194068	0.0896196	0.104449
chr1_compA_bin76	0.00644745	0.0715667	0.0199871	0.0515796
chr1_compA_bin77	0.027724	0.0689877	0.0457769	0.0232108
chr1_compA_bin78	0.032882	0.10058	0.0554481	0.0451322
chr1_compA_bin79	0.0238556	0.040619	0.0483559	-0.00773694
chr1_compA_bin80	0.032882	0.0967118	0.0612508	0.035461
chr1_compA_bin81	0.0838169	0.108317	0.0902643	0.0180529
chr1_compA_bin82	0.219858	0.30303	0.232753	0.0702772
chr1_compA_bin83	0.0593166	0.0644745	0.113475	-0.0490006
chr1_compA_bin84	0.269504	0.323017	0.219858	0.103159
chr1_compA_bin85	0.0928433	0.248872	0.0741457	0.174726
chr1_compA_bin86	0.239201	0.311412	0.175371	0.136041
chr1_compA_bin87	0.277885	0.32882	0.238556	0.0902643
chr1_compA_bin88	0.0128949	0.0296583	0.0161186	0.0135397
chr1_compA_bin89	0.0309478	0.0883301	0.068343	0.0199871
chr1_compA_bin90	0.249516	0.306899	0.20245	0.104449
chr1_compA_bin91	0.116054	0.119923	0.167634	-0.0477112
chr1_compA_bin92	0.134107	0.239201	0.118633	0.120567
chr1_compA_bin93	0.1902	0.197937	0.232753	-0.0348162
chr1_compA_bin94	0.0367505	0.0696325	0.12766	-0.0580271
chr1_compA_bin95	0.0148291	0.0464217	0.0251451	0.0212766
chr1_compA_bin96	0.00257898	0.0225661	0.0167634	0.00580271
chr1_compA_bin97	0.0154739	0.0399742	0.0393295	0.000644745
chr1_compA_bin98	0.0238556	0.0702772	0.0580271	0.0122502
chr1_compA_bin99	0.0219213	0.0232108	0.0593166	-0.0361057
chr1_compA_bin100	0.0412637	0.0606061	0.073501	-0.0128949
chr1_compA_bin101	0.0148291	0.0270793	0.0290135	-0.00193424
chr1_compA_bin102	0.0399742	0.0741457	0.0573823	0.0167634
chr1_compA_bin103	0.0109607	0.0290135	0.065764	-0.0367505
chr1_compA_bin104	0.105738	0.20245	0.125725	0.0767247
chr1_compA_bin105	0.0322373	0.200516	0.0444874	0.156028
chr1_compA_bin106	0.0341715	0.0644745	0.0728562	-0.00838169
chr1_compA_bin107	0.0154739	0.063185	0.0257898	0.0373952
chr1_compA_bin108	0.114765	0.215345	0.156028	0.0593166
chr1_compA_bin109	0.125725	0.299162	0.121857	0.177305
chr1_compA_bin110	0.0212766	0.0483559	0.0135397	0.0348162
chr1_compA_bin111	0.204384	0.320438	0.139265	0.181173
chr1_compA_bin112	0.0509349	0.0670535	0.0947776	-0.027724
chr1_compA_bin113	0.170213	0.284333	0.172147	0.112186
chr1_compA_bin114	0.0496454	0.208897	0.0367505	0.172147
chr1_compA_bin115	0.0438427	0.0909091	0.0367505	0.0541586
chr1_compA_bin116	0.035461	0.0863959	0.0535139	0.032882
chr1_compA_bin117	0.0161186	0.0625403	0.0335268	0.0290135
chr1_compA_bin118	0.238556	0.30432	0.149581	0.154739
chr1_compA_bin119	0.12637	0.125081	0.172147	-0.0470664
chr1_compA_bin120	0.032882	0.0444874	0.0889749	-0.0444874
chr1_compA_bin121	0.21599	0.294004	0.0618956	0.232108
chr1_compA_bin122	0.00257898	0.0154739	0.0180529	-0.00257898
chr1_compA_bin123	0.0103159	0.035461	0.0528691	-0.0174081
chr1_compA_bin124	0.0483559	0.0535139	0.0992908	-0.0457769
chr1_compA_bin125	0.220503	0.306899	0.111541	0.195358
chr1_compA_bin126	0.0560928	0.281109	0.040619	0.24049
chr1_compA_bin127	0.00386847	0.030303	0.0186976	0.0116054
chr1_compA_bin128	0.0070922	0.0193424	0.0438427	-0.0245003
chr1_compA_bin129	0.0870406	0.128949	0.16441	-0.035461
chr1_compA_bin130	0.0560928	0.0889749	0.0980013	-0.00902643
chr1_compA_bin131	0.0593166	0.0934881	0.154094	-0.0606061
chr1_compA_bin132	0.0135397	0.0193424	0.0896196	-0.0702772
chr1_compA_bin133	0.00644745	0.0128949	0.0116054	0.00128949
chr1_compA_bin134	0.0541586	0.0438427	0.158607	-0.114765
chr1_compA_bin135	0.0664088	0.191489	0.0960671	0.0954223
chr1_compA_bin136	0.175371	0.301096	0.152805	0.148291
chr1_compA_bin137	0.25403	0.332044	0.223727	0.108317
chr1_compA_bin138	0.0444874	0.0535139	0.0586718	-0.00515796
chr1_compA_bin139	0.0148291	0.195358	0.0992908	0.0960671
chr1_compA_bin140	0.117344	0.295938	0.150226	0.145712
chr1_compA_bin141	0.0232108	0.0522244	0.0438427	0.00838169
chr1_compA_bin142	0.155384	0.195358	0.063185	0.132173
chr1_compA_bin143	0.0464217	0.0464217	0.0889749	-0.0425532
chr1_compA_bin144	0.0186976	0.0883301	0.0496454	0.0386847
chr1_compA_bin145	0.0199871	0.0393295	0.0515796	-0.0122502
chr1_compA_bin146	0.0754352	0.0793037	0.131528	-0.0522244
chr1_compA_bin147	0.200516	0.303675	0.181818	0.121857
chr1_compA_bin148	0.0980013	0.111541	0.11412	-0.00257898
chr1_compA_bin149	0.108962	0.0921986	0.116699	-0.0245003
chr1_compA_bin150	0.0186976	0.0186976	0.0883301	-0.0696325
chr1_compA_bin151	0.0502901	0.0451322	0.125081	-0.0799484
chr1_compA_bin152	0.035461	0.0889749	0.0348162	0.0541586
chr1_compA_bin153	0.17666	0.248872	0.250161	-0.00128949
chr1_compA_bin154	0.144423	0.283688	0.065764	0.217924
chr1_compA_bin155	0.0212766	0.0431979	0.0438427	-0.000644745
chr1_compA_bin156	0.0361057	0.0954223	0.0238556	0.0715667
chr2_compA_bin1	0.0283688	0.0689877	0.0341715	0.0348162
chr2_compA_bin2	0.195358	0.217279	0.0928433	0.124436
chr2_compA_bin3	0.0618956	0.0573823	0.13991	-0.0825274
chr2_compA_bin4	0.00515796	0.0315925	0.0212766	0.0103159
chr2_compA_bin5	0.140554	0.103804	0.195358	-0.0915538
chr2_compA_bin6	0.239845	0.30432	0.15087	0.153449
chr2_compA_bin7	0.0161186	0.0290135	0.035461	-0.00644745
chr2_compA_bin8	0.0425532	0.0490006	0.0747905	-0.0257898
chr2_compA_bin9	0.0612508	0.0567376	0.181818	-0.125081
chr2_compA_bin10	0.032882	0.0728562	0.0470664	0.0257898
chr2_compA_bin11	0.0625403	0.0689877	0.0676983	0.00128949
chr2_compA_bin12	0.0580271	0.108317	0.0902643	0.0180529
chr2_compA_bin13	0.00773694	0.0199871	0.0386847	-0.0186976
chr2_compA_bin14	0.0128949	0.0431979	0.0219213	0.0212766
chr2_compA_bin15	0.0515796	0.0825274	0.0573823	0.0251451
chr2_compA_bin16	0.0148291	0.0245003	0.0341715	-0.00967118
chr2_compA_bin17	0.0386847	0.0863959	0.0606061	0.0257898
chr2_compA_bin18	0.0116054	0.0264346	0.0315925	-0.00515796
chr2_compA_bin19	0.0193424	0.0335268	0.0889749	-0.0554481
chr2_compA_bin20	0.0670535	0.0954223	0.0947776	0.000644745
chr2_compA_bin21	0.0309478	0.0425532	0.0593166	-0.0167634
chr2_compA_bin22	0.188266	0.26628	0.108317	0.157963
chr2_compA_bin23	0.0831721	0.0786589	0.121857	-0.0431979
chr2_compA_bin24	0.0515796	0.248227	0.0386847	0.209542
chr2_compA_bin25	0.0296583	0.0515796	0.0741457	-0.0225661
chr2_compA_bin26	0.0857511	0.0670535	0.212121	-0.145068
chr2_compA_bin27	0.03804	0.0412637	0.176015	-0.134752
chr2_compA_bin28	0.172147	0.234687	0.121212	0.113475
chr2_compA_bin29	0.0212766	0.0580271	0.0876854	-0.0296583
chr2_compA_bin30	0.0909091	0.224371	0.132818	0.0915538
chr2_compA_bin31	0.0960671	0.0851064	0.129594	-0.0444874
chr2_compA_bin32	0.0257898	0.0844616	0.0618956	0.0225661
chr2_compA_bin33	0.266925	0.310123	0.234687	0.0754352
chr2_compA_bin34	0.0186976	0.0412637	0.0464217	-0.00515796
chr2_compA_bin35	0.142489	0.299162	0.109607	0.189555
chr2_compA_bin36	0.0541586	0.210832	0.0451322	0.1657
chr2_compA_bin37	0.267569	0.314636	0.210832	0.103804
chr2_compA_bin38	0.0528691	0.0586718	0.0670535	-0.00838169
chr2_compA_bin39	0.098646	0.223727	0.10187	0.121857
chr2_compA_bin40	0.145712	0.174726	0.210832	-0.0361057
chr2_compA_bin41	0.152805	0.195358	0.206963	-0.0116054
chr2_compA_bin42	0.0109607	0.032882	0.0335268	-0.000644745
chr2_compA_bin43	0.0812379	0.271438	0.030303	0.241135
chr2_compA_bin44	0.030303	0.0767247	0.0444874	0.0322373
chr2_compA_bin45	0.0812379	0.145068	0.142489	0.00257898
chr2_compA_bin46	0.246293	0.304965	0.198582	0.106383
chr2_compA_bin47	0.00838169	0.0180529	0.121857	-0.103804
chr2_compA_bin48	0.0186976	0.159252	0.0161186	0.143133
chr2_compA_bin49	0.0805932	0.251451	0.0167634	0.234687
chr2_compA_bin50	0.035461	0.0438427	0.0599613	-0.0161186
chr2_compA_bin51	0.185687	0.235977	0.117344	0.118633
chr2_compA_bin52	0.152805	0.258543	0.0838169	0.174726
chr2_compA_bin53	0.132173	0.260477	0.030303	0.230174
chr2_compA_bin54	0.0148291	0.0618956	0.030303	0.0315925
chr2_compA_bin55	0.178594	0.250806	0.191489	0.0593166
chr2_compA_bin56	0.25274	0.310767	0.223727	0.0870406
chr2_compA_bin57	0.00644745	0.0206319	0.0174081	0.00322373
chr2_compA_bin58	0.00257898	0.0341715	0.035461	-0.00128949
chr2_compA_bin59	0.0373952	0.027724	0.0902643	-0.0625403
chr2_compA_bin60	0.0593166	0.0954223	0.0457769	0.0496454
chr2_compA_bin61	0.10058	0.0799484	0.0741457	0.00580271
chr2_compA_bin62	0.0199871	0.0470664	0.0361057	0.0109607
chr2_compA_bin63	0.130239	0.0999355	0.199226	-0.0992908
chr2_compA_bin64	0.0863959	0.279175	0.106383	0.172792
chr2_compA_bin65	0.0290135	0.0702772	0.0341715	0.0361057
chr2_compA_bin66	0.0838169	0.0954223	0.132818	-0.0373952
chr2_compA_bin67	0.13991	0.284333	0.130239	0.154094
chr2_compA_bin68	0.0315925	0.0451322	0.201161	-0.156028
chr2_compA_bin69	0.0103159	0.0245003	0.0805932	-0.0560928
chr2_compA_bin70	0.239201	0.287556	0.222437	0.0651193
chr2_compA_bin71	0.0193424	0.0728562	0.0393295	0.0335268
chr2_compA_bin72	0.0373952	0.116699	0.0496454	0.0670535
chr2_compA_bin73	0.0109607	0.0470664	0.0212766	0.0257898
chr2_compA_bin74	0.0373952	0.0831721	0.0515796	0.0315925
chr2_compA_bin75	0.0457769	0.102515	0.0651193	0.0373952
chr2_compA_bin76	0.0193424	0.0490006	0.110251	-0.0612508
chr2_compA_bin77	0.0386847	0.0490006	0.0599613	-0.0109607
chr2_compA_bin78	0.0760799	0.0664088	0.1657	-0.0992908
chr2_compA_bin79	0.0245003	0.0257898	0.0638298	-0.03804
chr2_compA_bin80	0.201161	0.168279	0.186976	-0.0186976
chr2_compA_bin81	0.161831	0.310123	0.0851064	0.225016
chr2_compA_bin82	0.112186	0.1657	0.177305	-0.0116054
chr2_compA_bin83	0.00644745	0.0193424	0.0109607	0.00838169
chr2_compA_bin84	0.0483559	0.0980013	0.0560928	0.0419084
chr2_compA_bin85	0.0116054	0.0509349	0.0315925	0.0193424
chr2_compA_bin86	0.0135397	0.03804	0.032882	0.00515796
chr2_compA_bin87	0.0844616	0.0741457	0.168279	-0.0941328
chr2_compA_bin88	0.0567376	0.063185	0.153449	-0.0902643
chr2_compA_bin89	0.0805932	0.0838169	0.238556	-0.154739
chr2_compA_bin90	0.0490006	0.0780142	0.0490006	0.0290135
chr2_compA_bin91	0.0103159	0.0212766	0.0335268	-0.0122502
chr2_compA_bin92	0.0606061	0.0522244	0.236622	-0.184397
chr2_compA_bin93	0.0593166	0.194068	0.0580271	0.136041
chr2_compA_bin94	0.0283688	0.0773694	0.0141844	0.063185
chr2_compA_bin95	0.0070922	0.0315925	0.0232108	0.00838169
chr2_compA_bin96	0.0206319	0.040619	0.0270793	0.0135397
chr2_compA_bin97	0.0070922	0.0264346	0.0212766	0.00515796
chr2_compA_bin98	0.0116054	0.0425532	0.0193424	0.0232108
chr2_compA_bin99	0.0760799	0.0425532	0.244358	-0.201805
chr2_compA_bin100	0.0161186	0.0296583	0.0747905	-0.0451322
chr2_compA_bin101	0.035461	0.0844616	0.0541586	0.030303
chr2_compA_bin102	0.0722115	0.161186	0.127015	0.0341715
chr2_compA_bin103	0.0664088	0.0851064	0.0838169	0.00128949
chr2_compA_bin104	0.0773694	0.0548034	0.157318	-0.102515
chr2_compA_bin105	0.027724	0.0580271	0.0245003	0.0335268
chr2_compA_bin106	0.0638298	0.196003	0.0980013	0.0980013
chr2_compA_bin107	0.0696325	0.0535139	0.235977	-0.182463
chr2_compA_bin108	0.115409	0.0689877	0.238556	-0.169568
chr2_compA_bin109	0.0477112	0.0715667	0.103159	-0.0315925
chr2_compA_bin110	0.0638298	0.0754352	0.0676983	0.00773694
chr2_compA_bin111	0.119278	0.289491	0.197937	0.0915538
chr2_compA_bin112	0.0921986	0.239201	0.10058	0.13862
chr2_compA_bin113	0.0283688	0.0528691	0.0502901	0.00257898
chr2_compA_bin114	0.15087	0.15087	0.168279	-0.0174081
chr2_compA_bin115	0.03804	0.0393295	0.0644745	-0.0251451
chr2_compA_bin116	0.0206319	0.030303	0.145068	-0.114765
chr2_compA_bin117	0.0702772	0.0702772	0.130239	-0.0599613
chr2_compA_bin118	0.0135397	0.0399742	0.0818827	-0.0419084
chr2_compA_bin119	0.257253	0.313991	0.225661	0.0883301
chr2_compA_bin120	0.147647	0.238556	0.174081	0.0644745
chr2_compA_bin121	0.0502901	0.217279	0.0651193	0.15216
chr2_compA_bin122	0.0135397	0.032882	0.027724	0.00515796
chr2_compA_bin123	0.188266	0.286912	0.117988	0.168923
chr2_compA_bin124	0.111541	0.203095	0.0606061	0.142489
chr2_compA_bin125	0.0747905	0.0477112	0.136041	-0.0883301
chr2_compA_bin126	0.0154739	0.040619	0.0548034	-0.0141844
chr2_compA_bin127	0.133462	0.258543	0.132173	0.12637
chr2_compA_bin128	0.0999355	0.0780142	0.194713	-0.116699
chr2_compA_bin129	0.0141844	0.0283688	0.0238556	0.00451322
chr2_compA_bin130	0.10058	0.112186	0.152805	-0.040619
chr2_compA_bin131	0.0515796	0.0361057	0.130239	-0.0941328
chr2_compA_bin132	0.250806	0.332044	0.191489	0.140554
chr2_compA_bin133	0.0412637	0.0760799	0.0741457	0.00193424
chr2_compA_bin134	0.0148291	0.0257898	0.0245003	0.00128949
chr2_compA_bin135	0.098646	0.239201	0.0580271	0.181173
chr2_compA_bin136	0.179884	0.269504	0.137975	0.131528
chr2_compA_bin137	0.0199871	0.10187	0.0528691	0.0490006
chr2_compA_bin138	0.0154739	0.0341715	0.035461	-0.00128949
chr2_compA_bin139	0.249516	0.299807	0.186976	0.11283
chr2_compA_bin140	0.0773694	0.0618956	0.0947776	-0.032882
chr3_compA_bin1	0.0103159	0.0915538	0.0167634	0.0747905
chr3_compA_bin2	0.211476	0.304965	0.153449	0.151515
chr3_compA_bin3	0.035461	0.0438427	0.110896	-0.0670535
chr3_compA_bin4	0.273372	0.319794	0.237266	0.0825274
chr3_compA_bin5	0.0438427	0.0225661	0.136041	-0.113475
chr3_compA_bin6	0.149581	0.244358	0.13991	0.104449
chr3_compA_bin7	0.0780142	0.0438427	0.10058	-0.0567376
chr3_compA_bin8	0.0393295	0.0573823	0.0638298	-0.00644745
chr3_compA_bin9	0.0793037	0.0651193	0.111541	-0.0464217
chr3_compA_bin10	0.110896	0.254674	0.167634	0.0870406
chr3_compA_bin11	0.0373952	0.11412	0.0664088	0.0477112
chr3_compA_bin12	0.230174	0.310767	0.234043	0.0767247
chr3_compA_bin13	0.0122502	0.0186976	0.0193424	-0.000644745
chr3_compA_bin14	0.0599613	0.186976	0.0767247	0.110251
chr3_compA_bin15	0.0283688	0.0625403	0.0496454	0.0128949
chr3_compA_bin16	0.032882	0.0760799	0.0393295	0.0367505
chr3_compA_bin17	0.00322373	0.0528691	0.0541586	-0.00128949
chr3_compA_bin18	0.0128949	0.0593166	0.0264346	0.032882
chr3_compA_bin19	0.0373952	0.065764	0.0760799	-0.0103159
chr3_compA_bin20	0.247582	0.30432	0.159897	0.144423
chr3_compA_bin21	0.0863959	0.147002	0.0502901	0.0967118
chr3_compA_bin22	0.0361057	0.0412637	0.0754352	-0.0341715
chr3_compA_bin23	0.0419084	0.0928433	0.0515796	0.0412637
chr3_compA_bin24	0.0515796	0.115409	0.0335268	0.0818827
chr3_compA_bin25	0.193424	0.255964	0.136686	0.119278
chr3_compA_bin26	0.0174081	0.0870406	0.0361057	0.0509349
chr3_compA_bin27	0.0464217	0.125081	0.0219213	0.103159
chr3_compA_bin28	0.0206319	0.0522244	0.0348162	0.0174081
chr3_compA_bin29	0.206319	0.287556	0.136686	0.15087
chr3_compA_bin30	0.0425532	0.0606061	0.0786589	-0.0180529
chr3_compA_bin31	0.195358	0.272083	0.0838169	0.188266
chr3_compA_bin32	0.1902	0.310767	0.106383	0.204384
chr3_compA_bin33	0.0251451	0.0322373	0.0580271	-0.0257898
chr3_compA_bin34	0.163121	0.192779	0.0812379	0.111541
chr3_compA_bin35	0.0264346	0.0322373	0.0670535	-0.0348162
chr3_compA_bin36	0.0103159	0.0425532	0.0212766	0.0212766
chr3_compA_bin37	0.0876854	0.208897	0.0567376	0.15216
chr3_compA_bin38	0.0154739	0.0638298	0.027724	0.0361057
chr3_compA_bin39	0.0116054	0.0625403	0.0741457	-0.0116054
chr3_compA_bin40	0.00257898	0.0257898	0.065764	-0.0399742
chr3_compA_bin41	0.0219213	0.0386847	0.035461	0.00322373
chr3_compA_bin42	0.0206319	0.0535139	0.0283688	0.0251451
chr3_compA_bin43	0.121857	0.10187	0.207608	-0.105738
chr3_compA_bin44	0.0135397	0.0522244	0.0180529	0.0341715
chr3_compA_bin45	0.0335268	0.0831721	0.0425532	0.040619
chr3_compA_bin46	0.0167634	0.030303	0.0348162	-0.00451322
chr3_compA_bin47	0.00902643	0.0148291	0.0290135	-0.0141844
chr3_compA_bin48	0.0361057	0.0315925	0.104449	-0.0728562
chr3_compA_bin49	0.0116054	0.0257898	0.0393295	-0.0135397
chr3_compA_bin50	0.0135397	0.0954223	0.0419084	0.0535139
chr3_compA_bin51	0.179884	0.275306	0.117344	0.157963
chr3_compA_bin52	0.0212766	0.0909091	0.0238556	0.0670535
chr3_compA_bin53	0.0483559	0.105738	0.0412637	0.0644745
chr3_compA_bin54	0.0857511	0.206319	0.174081	0.0322373
chr3_compA_bin55	0.108317	0.283043	0.0934881	0.189555
chr3_compA_bin56	0.070922	0.0921986	0.0941328	-0.00193424
chr3_compA_bin57	0.0541586	0.279175	0.0315925	0.247582
chr3_compA_bin58	0.00967118	0.0464217	0.0174081	0.0290135
chr3_compA_bin59	0.22824	0.307544	0.141199	0.166344
chr3_compA_bin60	0.027724	0.0490006	0.0548034	-0.00580271
chr3_compA_bin61	0.17795	0.302386	0.161186	0.141199
chr3_compA_bin62	0.0128949	0.0367505	0.0257898	0.0109607
chr3_compA_bin63	0.0367505	0.0754352	0.0941328	-0.0186976
chr3_compA_bin64	0.00838169	0.0386847	0.03804	0.000644745
chr3_compA_bin65	0.154739	0.301741	0.0483559	0.253385
chr3_compA_bin66	0.0212766	0.03804	0.0580271	-0.0199871
chr3_compA_bin67	0.0457769	0.0754352	0.0747905	0.000644745
chr3_compA_bin68	0.040619	0.0335268	0.0773694	-0.0438427
chr3_compA_bin69	0.0367505	0.0490006	0.0876854	-0.0386847
chr3_compA_bin70	0.03804	0.0477112	0.0689877	-0.0212766
chr3_compA_bin71	0.0419084	0.264346	0.0580271	0.206319
chr3_compA_bin72	0.230819	0.313346	0.192134	0.121212
chr3_compA_bin73	0.0283688	0.0612508	0.0348162	0.0264346
chr3_compA_bin74	0.0541586	0.0973565	0.129594	-0.0322373
chr3_compA_bin75	0.032882	0.0799484	0.0438427	0.0361057
chr3_compA_bin76	0.032882	0.112186	0.0245003	0.0876854
chr3_compA_bin77	0.199226	0.274017	0.13862	0.135397
chr3_compA_bin78	0.144423	0.17666	0.0947776	0.0818827
chr3_compA_bin79	0.0625403	0.0664088	0.181173	-0.114765
chr3_compA_bin80	0.0116054	0.0264346	0.032882	-0.00644745
chr3_compA_bin81	0.134107	0.260477	0.0689877	0.191489
chr3_compA_bin82	0.0367505	0.0767247	0.03804	0.0386847
chr3_compA_bin83	0.0644745	0.0483559	0.143133	-0.0947776
chr3_compA_bin84	0.00257898	0.0393295	0.0154739	0.0238556
chr3_compA_bin85	0.0412637	0.0393295	0.123791	-0.0844616
chr3_compA_bin86	0.0225661	0.035461	0.0664088	-0.0309478
chr3_compA_bin87	0.0560928	0.237911	0.1657	0.0722115
chr3_compA_bin88	0.0161186	0.027724	0.0245003	0.00322373
chr3_compA_bin89	0.0361057	0.148291	0.0431979	0.105093
chr3_compA_bin90	0.0309478	0.239201	0.0393295	0.199871
chr3_compA_bin91	0.0232108	0.117988	0.0257898	0.0921986
chr3_compA_bin92	0.121212	0.145068	0.190845	-0.0457769
chr3_compA_bin93	0.0535139	0.0593166	0.0915538	-0.0322373
chr3_compA_bin94	0.0212766	0.0464217	0.0689877	-0.0225661
chr3_compA_bin95	0.190845	0.262411	0.189555	0.0728562
chr3_compA_bin96	0.186976	0.294004	0.108317	0.185687
chr3_compA_bin97	0.235977	0.299162	0.205674	0.0934881
chr3_compA_bin98	0.0296583	0.0689877	0.070922	-0.00193424
chr3_compA_bin99	0.030303	0.0786589	0.136686	-0.0580271
chr3_compA_bin100	0.110896	0.0921986	0.208897	-0.116699
chr3_compA_bin101	0.065764	0.109607	0.0812379	0.0283688
chr3_compA_bin102	0.0425532	0.0315925	0.073501	-0.0419084
chr3_compA_bin103	0.068343	0.0999355	0.0419084	0.0580271
chr3_compA_bin104	0.201805	0.212121	0.218569	-0.00644745
chr3_compA_bin105	0.0122502	0.027724	0.0425532	-0.0148291
chr3_compA_bin106	0.134107	0.261767	0.149581	0.112186
chr3_compA_bin107	0.0206319	0.0341715	0.0399742	-0.00580271
chr3_compA_bin108	0.200516	0.26499	0.139265	0.125725
chr3_compA_bin109	0.0651193	0.13862	0.0967118	0.0419084
chr3_compA_bin110	0.0896196	0.25274	0.0580271	0.194713
chr4_compA_bin1	0.0696325	0.070922	0.0947776	-0.0238556
chr4_compA_bin2	0.0844616	0.125081	0.0676983	0.0573823
chr4_compA_bin3	0.0315925	0.0483559	0.0438427	0.00451322
chr4_compA_bin4	0.147647	0.0973565	0.11412	-0.0167634
chr4_compA_bin5	0.098646	0.0805932	0.0528691	0.027724
chr4_compA_bin6	0.161831	0.185042	0.184397	0.000644745
chr4_compA_bin7	0.243069	0.294649	0.232753	0.0618956
chr4_compA_bin8	0.0386847	0.0967118	0.0580271	0.0386847
chr4_compA_bin9	0.183108	0.287556	0.098646	0.18891
chr4_compA_bin10	0.0148291	0.040619	0.0490006	-0.00838169
chr4_compA_bin11	0.0161186	0.032882	0.0348162	-0.00193424
chr4_compA_bin12	0.110896	0.15216	0.170858	-0.0186976
chr4_compA_bin13	0.0335268	0.0431979	0.110251	-0.0670535
chr4_compA_bin14	0.215345	0.250161	0.20374	0.0464217
chr4_compA_bin15	0.00773694	0.0290135	0.03804	-0.00902643
chr4_compA_bin16	0.0367505	0.0838169	0.0490006	0.0348162
chr4_compA_bin17	0.03804	0.0902643	0.0412637	0.0490006
chr4_compA_bin18	0.0793037	0.0831721	0.129594	-0.0464217
chr4_compA_bin19	0.0618956	0.0689877	0.130239	-0.0612508
chr4_compA_bin20	0.111541	0.26499	0.0741457	0.190845
chr4_compA_bin21	0.0580271	0.0947776	0.125081	-0.030303
chr4_compA_bin22	0.0238556	0.183752	0.0419084	0.141844
chr4_compA_bin23	0.0638298	0.0502901	0.206963	-0.156673
chr4_compA_bin24	0.0251451	0.0477112	0.0876854	-0.0399742
chr4_compA_bin25	0.132173	0.182463	0.0747905	0.107672
chr4_compA_bin26	0.0483559	0.110251	0.0373952	0.0728562
chr4_compA_bin27	0.0251451	0.0496454	0.0186976	0.0309478
chr4_compA_bin28	0.0799484	0.104449	0.114765	-0.0103159
chr4_compA_bin29	0.0290135	0.035461	0.0490006	-0.0135397
chr4_compA_bin30	0.03804	0.0780142	0.0348162	0.0431979
chr4_compA_bin31	0.0509349	0.0431979	0.107672	-0.0644745
chr4_compA_bin32	0.0490006	0.0941328	0.0470664	0.0470664
chr4_compA_bin33	0.0618956	0.098646	0.128949	-0.030303
chr4_compA_bin34	0.0444874	0.0825274	0.0464217	0.0361057
chr4_compA_bin35	0.0103159	0.0348162	0.0128949	0.0219213
chr4_compA_bin36	0.00644745	0.0264346	0.0219213	0.00451322
chr4_compA_bin37	0.0315925	0.0367505	0.115409	-0.0786589
chr4_compA_bin38	0.0148291	0.0154739	0.134107	-0.118633
chr4_compA_bin39	0.0122502	0.157963	0.0212766	0.136686
chr4_compA_bin40	0.0167634	0.0264346	0.0967118	-0.0702772
chr4_compA_bin41	0.0180529	0.068343	0.0322373	0.0361057
chr4_compA_bin42	0.00838169	0.0431979	0.0496454	-0.00644745
chr4_compA_bin43	0.0212766	0.0348162	0.0851064	-0.0502901
chr4_compA_bin44	0.104449	0.0960671	0.141844	-0.0457769
chr4_compA_bin45	0.212121	0.322373	0.234043	0.0883301
chr4_compA_bin46	0.0754352	0.0741457	0.162476	-0.0883301
chr4_compA_bin47	0.0309478	0.0496454	0.065764	-0.0161186
chr4_compA_bin48	0.0431979	0.110896	0.0315925	0.0793037
chr4_compA_bin49	0.0238556	0.0431979	0.0245003	0.0186976
chr4_compA_bin50	0.123791	0.167634	0.159252	0.00838169
chr4_compA_bin51	0.0367505	0.0399742	0.178594	-0.13862
chr4_compA_bin52	0.0264346	0.0831721	0.0270793	0.0560928
chr4_compA_bin53	0.0232108	0.0361057	0.063185	-0.0270793
chr4_compA_bin54	0.00838169	0.0161186	0.0141844	0.00193424
chr4_compA_bin55	0.227595	0.283043	0.159897	0.123146
chr4_compA_bin56	0.0393295	0.181173	0.0477112	0.133462
chr4_compA_bin57	0.155384	0.310123	0.149581	0.160542
chr4_compA_bin58	0.00322373	0.0264346	0.0174081	0.00902643
chr4_compA_bin59	0.0174081	0.040619	0.0245003	0.0161186
chr4_compA_bin60	0.065764	0.0535139	0.174726	-0.121212
chr4_compA_bin61	0.0393295	0.0928433	0.0838169	0.00902643
chr4_compA_bin62	0.0186976	0.03804	0.0373952	0.000644745
chr4_compA_bin63	0.0128949	0.0232108	0.0154739	0.00773694
chr4_compA_bin64	0.0438427	0.0638298	0.0999355	-0.0361057
chr4_compA_bin65	0.0174081	0.0541586	0.0567376	-0.00257898
chr4_compA_bin66	0.0238556	0.098646	0.0599613	0.0386847
chr4_compA_bin67	0.148291	0.250806	0.103159	0.147647
chr4_compA_bin68	0.148291	0.152805	0.181173	-0.0283688
chr4_compA_bin69	0.0348162	0.0393295	0.155384	-0.116054
chr4_compA_bin70	0.0548034	0.0573823	0.200516	-0.143133
chr4_compA_bin71	0.0470664	0.0638298	0.128304	-0.0644745
chr4_compA_bin72	0.0270793	0.0373952	0.0967118	-0.0593166
chr4_compA_bin73	0.0128949	0.0464217	0.0199871	0.0264346
chr5_compA_bin1	0.146357	0.1657	0.121212	0.0444874
chr5_compA_bin2	0.0373952	0.0625403	0.0754352	-0.0128949
chr5_compA_bin3	0.0128949	0.027724	0.0232108	0.00451322
chr5_compA_bin4	0.0199871	0.0593166	0.030303	0.0290135
chr5_compA_bin5	0.0167634	0.0786589	0.0470664	0.0315925
chr5_compA_bin6	0.0257898	0.0644745	0.0799484	-0.0154739
chr5_compA_bin7	0.0154739	0.0309478	0.0367505	-0.00580271
chr5_compA_bin8	0.194068	0.206319	0.196647	0.00967118
chr5_compA_bin9	0.00644745	0.0457769	0.0477112	-0.00193424
chr5_compA_bin10	0.119278	0.0909091	0.238556	-0.147647
chr5_compA_bin11	0.148291	0.219858	0.206319	0.0135397
chr5_compA_bin12	0.0444874	0.0896196	0.0431979	0.0464217
chr5_compA_bin13	0.0567376	0.116699	0.0651193	0.0515796
chr5_compA_bin14	0.0148291	0.0245003	0.0315925	-0.0070922
chr5_compA_bin15	0.0167634	0.027724	0.063185	-0.035461
chr5_compA_bin16	0.0412637	0.0599613	0.0921986	-0.0322373
chr5_compA_bin17	0.00902643	0.0186976	0.0193424	-0.000644745
chr5_compA_bin18	0.0128949	0.0373952	0.0270793	0.0103159
chr5_compA_bin19	0.0167634	0.0502901	0.0528691	-0.00257898
chr5_compA_bin20	0.0186976	0.0309478	0.0399742	-0.00902643
chr5_compA_bin21	0.0283688	0.1902	0.0502901	0.13991
chr5_compA_bin22	0.0199871	0.0496454	0.0509349	-0.00128949
chr5_compA_bin23	0.0560928	0.0676983	0.197292	-0.129594
chr5_compA_bin24	0.0161186	0.0341715	0.0522244	-0.0180529
chr5_compA_bin25	0.0928433	0.188266	0.0606061	0.12766
chr5_compA_bin26	0.0625403	0.065764	0.119278	-0.0535139
chr5_compA_bin27	0.0322373	0.0857511	0.0664088	0.0193424
chr5_compA_bin28	0.125081	0.10187	0.185042	-0.0831721
chr5_compA_bin29	0.0967118	0.1902	0.070922	0.119278
chr5_compA_bin30	0.0444874	0.0747905	0.0399742	0.0348162
chr5_compA_bin31	0.0947776	0.0606061	0.17795	-0.117344
chr5_compA_bin32	0.0264346	0.0593166	0.0444874	0.0148291
chr5_compA_bin33	0.0148291	0.0470664	0.0741457	-0.0270793
chr5_compA_bin34	0.0186976	0.032882	0.0490006	-0.0161186
chr5_compA_bin35	0.0225661	0.0257898	0.0444874	-0.0186976
chr5_compA_bin36	0.0941328	0.0799484	0.148291	-0.068343
chr5_compA_bin37	0.0876854	0.0818827	0.158607	-0.0767247
chr5_compA_bin38	0.0567376	0.0548034	0.153449	-0.098646
chr5_compA_bin39	0.0206319	0.0412637	0.0315925	0.00967118
chr5_compA_bin40	0.032882	0.0502901	0.11412	-0.0638298
chr5_compA_bin41	0.0812379	0.238556	0.0689877	0.169568
chr5_compA_bin42	0.143778	0.263701	0.18891	0.0747905
chr5_compA_bin43	0.0238556	0.0818827	0.0122502	0.0696325
chr5_compA_bin44	0.0232108	0.0225661	0.0992908	-0.0767247
chr5_compA_bin45	0.0122502	0.0515796	0.0251451	0.0264346
chr5_compA_bin46	0.186331	0.304965	0.163765	0.141199
chr5_compA_bin47	0.0174081	0.0548034	0.0515796	0.00322373
chr5_compA_bin48	0.136686	0.257253	0.174726	0.0825274
chr5_compA_bin49	0.0290135	0.0509349	0.127015	-0.0760799
chr5_compA_bin50	0.0212766	0.0548034	0.03804	0.0167634
chr5_compA_bin51	0.00644745	0.0199871	0.070922	-0.0509349
chr5_compA_bin52	0.108962	0.173436	0.12637	0.0470664
chr5_compA_bin53	0.0135397	0.0502901	0.0386847	0.0116054
chr5_compA_bin54	0.027724	0.0644745	0.03804	0.0264346
chr5_compA_bin55	0.0515796	0.128304	0.170213	-0.0419084
chr5_compA_bin56	0.0174081	0.162476	0.0180529	0.144423
chr5_compA_bin57	0.00580271	0.0199871	0.0154739	0.00451322
chr5_compA_bin58	0.0876854	0.0857511	0.136686	-0.0509349
chr5_compA_bin59	0.110896	0.217924	0.0606061	0.157318
chr5_compA_bin60	0.0103159	0.0593166	0.0457769	0.0135397
chr5_compA_bin61	0.237266	0.299162	0.181818	0.117344
chr5_compA_bin62	0.0103159	0.0322373	0.0154739	0.0167634
chr5_compA_bin63	0.246937	0.309478	0.201161	0.108317
chr5_compA_bin64	0.147002	0.257898	0.0483559	0.209542
chr5_compA_bin65	0.221148	0.310767	0.136686	0.174081
chr5_compA_bin66	0.0212766	0.0883301	0.0341715	0.0541586
chr5_compA_bin67	0.219213	0.241779	0.22824	0.0135397
chr5_compA_bin68	0.027724	0.0399742	0.0245003	0.0154739
chr5_compA_bin69	0.0116054	0.0309478	0.0477112	-0.0167634
chr5_compA_bin70	0.25403	0.312701	0.145712	0.166989
chr5_compA_bin71	0.00902643	0.0767247	0.0135397	0.063185
chr5_compA_bin72	0.234043	0.297872	0.143778	0.154094
chr5_compA_bin73	0.250806	0.304965	0.13862	0.166344
chr5_compA_bin74	0.00838169	0.0490006	0.0464217	0.00257898
chr5_compA_bin75	0.197937	0.217279	0.239845	-0.0225661
chr5_compA_bin76	0.0154739	0.0689877	0.0135397	0.0554481
chr5_compA_bin77	0.0419084	0.027724	0.180529	-0.152805
chr5_compA_bin78	0.0393295	0.0290135	0.120567	-0.0915538
chr5_compA_bin79	0.252095	0.314636	0.170213	0.144423
chr5_compA_bin80	0.0515796	0.10187	0.0728562	0.0290135
chr5_compA_bin81	0.0141844	0.0367505	0.0367505	0
chr5_compA_bin82	0.0122502	0.0186976	0.0425532	-0.0238556
chr5_compA_bin83	0.0341715	0.0722115	0.0722115	0
chr5_compA_bin84	0.0625403	0.161831	0.166989	-0.00515796
chr5_compA_bin85	0.136041	0.286267	0.0992908	0.186976
chr5_compA_bin86	0.0167634	0.0419084	0.0477112	-0.00580271
chr5_compA_bin87	0.255964	0.30432	0.194068	0.110251
chr5_compA_bin88	0.0167634	0.0264346	0.0296583	-0.00322373
chr5_compA_bin89	0.030303	0.063185	0.0573823	0.00580271
chr5_compA_bin90	0.179239	0.199871	0.111541	0.0883301
chr5_compA_bin91	0.256609	0.314636	0.186976	0.12766
chr5_compA_bin92	0.0399742	0.0586718	0.0638298	-0.00515796
chr5_compA_bin93	0.17795	0.287556	0.0915538	0.196003
chr5_compA_bin94	0.00644745	0.0290135	0.0554481	-0.0264346
chr5_compA_bin95	0.263056	0.33011	0.241779	0.0883301
chr6_compA_bin1	0.0341715	0.0361057	0.0715667	-0.035461
chr6_compA_bin2	0.0322373	0.0670535	0.0722115	-0.00515796
chr6_compA_bin3	0.0103159	0.0773694	0.0232108	0.0541586
chr6_compA_bin4	0.186331	0.255319	0.101225	0.154094
chr6_compA_bin5	0.245003	0.332044	0.201161	0.130883
chr6_compA_bin6	0.0193424	0.032882	0.0509349	-0.0180529
chr6_compA_bin7	0.0954223	0.119923	0.135397	-0.0154739
chr6_compA_bin8	0.0490006	0.0618956	0.172147	-0.110251
chr6_compA_bin9	0.0167634	0.0780142	0.0722115	0.00580271
chr6_compA_bin10	0.0457769	0.0767247	0.0921986	-0.0154739
chr6_compA_bin11	0.10058	0.109607	0.198582	-0.0889749
chr6_compA_bin12	0.0883301	0.172147	0.0451322	0.127015
chr6_compA_bin13	0.0638298	0.0689877	0.121857	-0.0528691
chr6_compA_bin14	0.13991	0.277885	0.136686	0.141199
chr6_compA_bin15	0.00902643	0.0309478	0.0193424	0.0116054
chr6_compA_bin16	0.108317	0.15087	0.130883	0.0199871
chr6_compA_bin17	0.0457769	0.0670535	0.0689877	-0.00193424
chr6_compA_bin18	0.25274	0.308833	0.216634	0.0921986
chr6_compA_bin19	0.0225661	0.0419084	0.0593166	-0.0174081
chr6_compA_bin20	0.137975	0.232108	0.161186	0.070922
chr6_compA_bin21	0.118633	0.0767247	0.247582	-0.170858
chr6_compA_bin22	0.0477112	0.0322373	0.15087	-0.118633
chr6_compA_bin23	0.00838169	0.0496454	0.0341715	0.0154739
chr6_compA_bin24	0.198582	0.288201	0.0896196	0.198582
chr6_compA_bin25	0.235332	0.307544	0.185687	0.121857
chr6_compA_bin26	0.194713	0.306899	0.114765	0.192134
chr6_compA_bin27	0.263701	0.31528	0.237266	0.0780142
chr6_compA_bin28	0.0361057	0.0412637	0.0747905	-0.0335268
chr6_compA_bin29	0.189555	0.221148	0.2147	0.00644745
chr6_compA_bin30	0.0348162	0.065764	0.0818827	-0.0161186
chr6_compA_bin31	0.154094	0.266925	0.0451322	0.221792
chr6_compA_bin32	0.111541	0.234043	0.0651193	0.168923
chr6_compA_bin33	0.0174081	0.0805932	0.027724	0.0528691
chr6_compA_bin34	0.0141844	0.030303	0.0425532	-0.0122502
chr6_compA_bin35	0.193424	0.27724	0.121857	0.155384
chr6_compA_bin36	0.139265	0.295938	0.0290135	0.266925
chr6_compA_bin37	0.0483559	0.0399742	0.0915538	-0.0515796
chr6_compA_bin38	0.165055	0.250806	0.157963	0.0928433
chr6_compA_bin39	0.0309478	0.0522244	0.0638298	-0.0116054
chr6_compA_bin40	0.188266	0.268214	0.21599	0.0522244
chr6_compA_bin41	0.18891	0.304965	0.144423	0.160542
chr6_compA_bin42	0.00773694	0.0670535	0.0193424	0.0477112
chr6_compA_bin43	0.0670535	0.0754352	0.12766	-0.0522244
chr6_compA_bin44	0.251451	0.315925	0.221148	0.0947776
chr6_compA_bin45	0.0199871	0.0528691	0.0612508	-0.00838169
chr6_compA_bin46	0.0193424	0.123146	0.0464217	0.0767247
chr6_compA_bin47	0.0109607	0.0270793	0.0522244	-0.0251451
chr6_compA_bin48	0.00515796	0.0483559	0.0199871	0.0283688
chr6_compA_bin49	0.00902643	0.0361057	0.030303	0.00580271
chr6_compA_bin50	0.0341715	0.0722115	0.032882	0.0393295
chr6_compA_bin51	0.00515796	0.0219213	0.0167634	0.00515796
chr6_compA_bin52	0.0573823	0.0909091	0.0618956	0.0290135
chr6_compA_bin53	0.149581	0.183108	0.225661	-0.0425532
chr6_compA_bin54	0.0528691	0.132173	0.0702772	0.0618956
chr6_compA_bin55	0.0606061	0.0502901	0.157318	-0.107028
chr6_compA_bin56	0.0696325	0.20374	0.098646	0.105093
chr6_compA_bin57	0.0477112	0.0728562	0.0818827	-0.00902643
chr6_compA_bin58	0.032882	0.0477112	0.0780142	-0.030303
chr6_compA_bin59	0.119278	0.0934881	0.186976	-0.0934881
chr6_compA_bin60	0.0296583	0.0496454	0.0419084	0.00773694
chr6_compA_bin61	0.136686	0.239845	0.13862	0.101225
chr6_compA_bin62	0.0444874	0.0509349	0.163765	-0.11283
chr6_compA_bin63	0.0644745	0.113475	0.125725	-0.0122502
chr6_compA_bin64	0.0219213	0.0696325	0.0270793	0.0425532
chr6_compA_bin65	0.0483559	0.0322373	0.168923	-0.136686
chr6_compA_bin66	0.0161186	0.0264346	0.0257898	0.000644745
chr6_compA_bin67	0.0128949	0.0361057	0.137975	-0.10187
chr6_compA_bin68	0.0431979	0.148291	0.0689877	0.0793037
chr6_compA_bin69	0.0161186	0.0780142	0.0477112	0.030303
chr6_compA_bin70	0.030303	0.0767247	0.0509349	0.0257898
chr6_compA_bin71	0.135397	0.148291	0.215345	-0.0670535
chr6_compA_bin72	0.0412637	0.0689877	0.0515796	0.0174081
chr6_compA_bin73	0.15087	0.279175	0.115409	0.163765
chr6_compA_bin74	0.1657	0.286912	0.0928433	0.194068
chr6_compA_bin75	0.235332	0.293359	0.22824	0.0651193
chr6_compA_bin76	0.0670535	0.0651193	0.119923	-0.0548034
chr6_compA_bin77	0.161186	0.221792	0.170858	0.0509349
chr6_compA_bin78	0.0373952	0.0490006	0.0496454	-0.000644745
chr6_compA_bin79	0.0548034	0.0625403	0.161831	-0.0992908
chr6_compA_bin80	0.0664088	0.0612508	0.136041	-0.0747905
chr6_compA_bin81	0.00838169	0.0225661	0.03804	-0.0154739
chr6_compA_bin82	0.239845	0.268859	0.180529	0.0883301
chr6_compA_bin83	0.0676983	0.0883301	0.111541	-0.0232108
chr6_compA_bin84	0.0135397	0.0606061	0.0296583	0.0309478
chr6_compA_bin85	0.0174081	0.0606061	0.0515796	0.00902643
chr6_compA_bin86	0.0167634	0.0528691	0.0535139	-0.000644745
chr6_compA_bin87	0.102515	0.105738	0.110896	-0.00515796
chr6_compA_bin88	0.0283688	0.0419084	0.110896	-0.0689877
chr6_compA_bin89	0.0992908	0.161186	0.145068	0.0161186
chr7_compA_bin1	0.0386847	0.040619	0.0625403	-0.0219213
chr7_compA_bin2	0.0464217	0.030303	0.065764	-0.035461
chr7_compA_bin3	0.0425532	0.0412637	0.0786589	-0.0373952
chr7_compA_bin4	0.103804	0.0554481	0.0754352	-0.0199871
chr7_compA_bin5	0.245003	0.285622	0.199871	0.0857511
chr7_compA_bin6	0.246937	0.317859	0.2147	0.103159
chr7_compA_bin7	0.0444874	0.0554481	0.102515	-0.0470664
chr7_compA_bin8	0.0212766	0.0412637	0.0541586	-0.0128949
chr7_compA_bin9	0.0567376	0.0670535	0.109607	-0.0425532
chr7_compA_bin10	0.00257898	0.0122502	0.0367505	-0.0245003
chr7_compA_bin11	0.160542	0.223727	0.176015	0.0477112
chr7_compA_bin12	0.205674	0.30432	0.194713	0.109607
chr7_compA_bin13	0.0818827	0.0696325	0.208253	-0.13862
chr7_compA_bin14	0.0174081	0.0541586	0.141844	-0.0876854
chr7_compA_bin15	0.0135397	0.035461	0.0425532	-0.0070922
chr7_compA_bin16	0.0335268	0.0921986	0.0676983	0.0245003
chr7_compA_bin17	0.0444874	0.281109	0.0393295	0.241779
chr7_compA_bin18	0.0477112	0.065764	0.118633	-0.0528691
chr7_compA_bin19	0.221148	0.282398	0.148936	0.133462
chr7_compA_bin20	0.116699	0.279175	0.129594	0.149581
chr7_compA_bin21	0.147647	0.225016	0.115409	0.109607
chr7_compA_bin22	0.211476	0.274662	0.218569	0.0560928
chr7_compA_bin23	0.0283688	0.0760799	0.0431979	0.032882
chr7_compA_bin24	0.070922	0.0464217	0.192134	-0.145712
chr7_compA_bin25	0.0315925	0.0522244	0.0625403	-0.0103159
chr7_compA_bin26	0.257898	0.319794	0.183108	0.136686
chr7_compA_bin27	0.209542	0.317859	0.10058	0.217279
chr7_compA_bin28	0.00386847	0.0128949	0.0225661	-0.00967118
chr7_compA_bin29	0.0348162	0.0477112	0.0715667	-0.0238556
chr7_compA_bin30	0.0309478	0.0760799	0.0290135	0.0470664
chr7_compA_bin31	0.107672	0.244358	0.0548034	0.189555
chr7_compA_bin32	0.150226	0.212766	0.0754352	0.137331
chr7_compA_bin33	0.0386847	0.0799484	0.0348162	0.0451322
chr7_compA_bin34	0.237911	0.270148	0.175371	0.0947776
chr7_compA_bin35	0.0154739	0.0180529	0.0651193	-0.0470664
chr7_compA_bin36	0.0206319	0.0238556	0.0522244	-0.0283688
chr7_compA_bin37	0.186331	0.235332	0.103159	0.132173
chr7_compA_bin38	0.0148291	0.0399742	0.0180529	0.0219213
chr7_compA_bin39	0.0174081	0.0225661	0.0245003	-0.00193424
chr7_compA_bin40	0.0457769	0.0844616	0.0419084	0.0425532
chr7_compA_bin41	0.137331	0.286912	0.03804	0.248872
chr7_compA_bin42	0.0193424	0.0367505	0.0586718	-0.0219213
chr7_compA_bin43	0.131528	0.294004	0.068343	0.225661
chr7_compA_bin44	0.0373952	0.0438427	0.105738	-0.0618956
chr7_compA_bin45	0.0425532	0.0818827	0.0438427	0.03804
chr7_compA_bin46	0.0599613	0.0928433	0.119278	-0.0264346
chr7_compA_bin47	0.168279	0.286267	0.0767247	0.209542
chr7_compA_bin48	0.156673	0.270148	0.172792	0.0973565
chr7_compA_bin49	0.0348162	0.073501	0.0393295	0.0341715
chr7_compA_bin50	0.0116054	0.0393295	0.0457769	-0.00644745
chr7_compA_bin51	0.185687	0.275306	0.0644745	0.210832
chr7_compA_bin52	0.185042	0.299807	0.0812379	0.218569
chr7_compA_bin53	0.241135	0.297228	0.226306	0.070922
chr7_compA_bin54	0.0167634	0.0425532	0.0747905	-0.0322373
chr7_compA_bin55	0.0270793	0.0412637	0.065764	-0.0245003
chr7_compA_bin56	0.124436	0.12766	0.170858	-0.0431979
chr7_compA_bin57	0.230174	0.308188	0.184397	0.123791
chr7_compA_bin58	0.00967118	0.0438427	0.0335268	0.0103159
chr7_compA_bin59	0.065764	0.0889749	0.0980013	-0.00902643
chr7_compA_bin60	0.00580271	0.0425532	0.0438427	-0.00128949
chr7_compA_bin61	0.0122502	0.0341715	0.0290135	0.00515796
chr7_compA_bin62	0.123146	0.24049	0.175371	0.0651193
chr7_compA_bin63	0.228885	0.279819	0.192779	0.0870406
chr7_compA_bin64	0.0502901	0.11412	0.118633	-0.00451322
chr7_compA_bin65	0.0141844	0.0322373	0.0270793	0.00515796
chr7_compA_bin66	0.0386847	0.070922	0.0470664	0.0238556
chr7_compA_bin67	0.10187	0.276596	0.0206319	0.255964
chr7_compA_bin68	0.0193424	0.0606061	0.0425532	0.0180529
chr7_compA_bin69	0.143778	0.277885	0.0805932	0.197292
chr7_compA_bin70	0.00902643	0.03804	0.0431979	-0.00515796
chr7_compA_bin71	0.00644745	0.0483559	0.0625403	-0.0141844
chr7_compA_bin72	0.098646	0.25274	0.0644745	0.188266
chr7_compA_bin73	0.00386847	0.187621	0.0477112	0.13991
chr7_compA_bin74	0.0122502	0.0606061	0.0496454	0.0109607
chr7_compA_bin75	0.213411	0.317859	0.213411	0.104449
chr7_compA_bin76	0.0193424	0.0664088	0.0490006	0.0174081
chr7_compA_bin77	0.234043	0.31528	0.160542	0.154739
chr7_compA_bin78	0.207608	0.276596	0.196647	0.0799484
chr7_compA_bin79	0.0341715	0.0161186	0.0612508	-0.0451322
chr7_compA_bin80	0.0367505	0.0644745	0.0515796	0.0128949
chr7_compA_bin81	0.223727	0.296583	0.146357	0.150226
chr7_compA_bin82	0.0315925	0.102515	0.0548034	0.0477112
chr7_compA_bin83	0.03804	0.0348162	0.0767247	-0.0419084
chr7_compA_bin84	0.197292	0.168923	0.147647	0.0212766
chr7_compA_bin85	0.176015	0.1902	0.152805	0.0373952
chr7_compA_bin86	0.0399742	0.247582	0.035461	0.212121
chr8_compA_bin1	0.0361057	0.0393295	0.0702772	-0.0309478
chr8_compA_bin2	0.0606061	0.0509349	0.227595	-0.17666
chr8_compA_bin3	0.134107	0.168923	0.146357	0.0225661
chr8_compA_bin4	0.0451322	0.0367505	0.173436	-0.136686
chr8_compA_bin5	0.00322373	0.03804	0.0309478	0.0070922
chr8_compA_bin6	0.00644745	0.0399742	0.0322373	0.00773694
chr8_compA_bin7	0.250806	0.294004	0.223727	0.0702772
chr8_compA_bin8	0.192779	0.30432	0.131528	0.172792
chr8_compA_bin9	0.0670535	0.206963	0.137975	0.0689877
chr8_compA_bin10	0.22824	0.301096	0.175371	0.125725
chr8_compA_bin11	0.00838169	0.0154739	0.0283688	-0.0128949
chr8_compA_bin12	0.0154739	0.0264346	0.0470664	-0.0206319
chr8_compA_bin13	0.153449	0.225661	0.196647	0.0290135
chr8_compA_bin14	0.204384	0.249516	0.215345	0.0341715
chr8_compA_bin15	0.0167634	0.0219213	0.0921986	-0.0702772
chr8_compA_bin16	0.0367505	0.0548034	0.0618956	-0.0070922
chr8_compA_bin17	0.130883	0.18891	0.183752	0.00515796
chr8_compA_bin18	0.10187	0.065764	0.113475	-0.0477112
chr8_compA_bin19	0.117344	0.105738	0.199226	-0.0934881
chr8_compA_bin20	0.199871	0.25274	0.204384	0.0483559
chr8_compA_bin21	0.0212766	0.0838169	0.0264346	0.0573823
chr8_compA_bin22	0.0180529	0.0341715	0.0470664	-0.0128949
chr8_compA_bin23	0.0264346	0.0451322	0.0573823	-0.0122502
chr8_compA_bin24	0.0322373	0.0780142	0.0606061	0.0174081
chr8_compA_bin25	0.0296583	0.0341715	0.0999355	-0.065764
chr8_compA_bin26	0.0219213	0.0361057	0.0767247	-0.040619
chr8_compA_bin27	0.0361057	0.104449	0.109607	-0.00515796
chr8_compA_bin28	0.0580271	0.110896	0.0722115	0.0386847
chr8_compA_bin29	0.0154739	0.035461	0.0322373	0.00322373
chr8_compA_bin30	0.030303	0.0831721	0.0225661	0.0606061
chr8_compA_bin31	0.0522244	0.0928433	0.0838169	0.00902643
chr8_compA_bin32	0.0335268	0.0773694	0.0586718	0.0186976
chr8_compA_bin33	0.0290135	0.0786589	0.0296583	0.0490006
chr8_compA_bin34	0.030303	0.139265	0.0315925	0.107672
chr8_compA_bin35	0.183108	0.32882	0.137331	0.191489
chr8_compA_bin36	0.0419084	0.105738	0.03804	0.0676983
chr8_compA_bin37	0.0174081	0.0438427	0.0509349	-0.0070922
chr8_compA_bin38	0.137975	0.253385	0.190845	0.0625403
chr8_compA_bin39	0.0206319	0.199871	0.0670535	0.132818
chr8_compA_bin40	0.133462	0.244358	0.129594	0.114765
chr8_compA_bin41	0.228885	0.301741	0.157963	0.143778
chr8_compA_bin42	0.0070922	0.0257898	0.032882	-0.0070922
chr8_compA_bin43	0.0174081	0.0399742	0.0483559	-0.00838169
chr8_compA_bin44	0.17666	0.31528	0.158607	0.156673
chr8_compA_bin45	0.0322373	0.0348162	0.137975	-0.103159
chr8_compA_bin46	0.0103159	0.0335268	0.0361057	-0.00257898
chr8_compA_bin47	0.0167634	0.0167634	0.106383	-0.0896196
chr8_compA_bin48	0.0548034	0.0863959	0.102515	-0.0161186
chr8_compA_bin49	0.0967118	0.0548034	0.198582	-0.143778
chr8_compA_bin50	0.215345	0.302386	0.198582	0.103804
chr8_compA_bin51	0.00773694	0.0225661	0.0593166	-0.0367505
chr8_compA_bin52	0.0116054	0.0270793	0.0560928	-0.0290135
chr8_compA_bin53	0.068343	0.284977	0.027724	0.257253
chr8_compA_bin54	0.00580271	0.0225661	0.0477112	-0.0251451
chr8_compA_bin55	0.215345	0.300451	0.185687	0.114765
chr8_compA_bin56	0.141844	0.172147	0.12637	0.0457769
chr8_compA_bin57	0.174726	0.204384	0.0863959	0.117988
chr9_compA_bin1	0.0251451	0.0612508	0.0135397	0.0477112
chr9_compA_bin2	0.250161	0.306254	0.239201	0.0670535
chr9_compA_bin3	0.00644745	0.0238556	0.112186	-0.0883301
chr9_compA_bin4	0.113475	0.281754	0.114765	0.166989
chr9_compA_bin5	0.0490006	0.0599613	0.0902643	-0.030303
chr9_compA_bin6	0.0309478	0.0541586	0.108962	-0.0548034
chr9_compA_bin7	0.03804	0.0980013	0.0928433	0.00515796
chr9_compA_bin8	0.0225661	0.0464217	0.0818827	-0.035461
chr9_compA_bin9	0.0174081	0.0954223	0.0470664	0.0483559
chr9_compA_bin10	0.154094	0.130883	0.218569	-0.0876854
chr9_compA_bin11	0.0245003	0.0541586	0.0451322	0.00902643
chr9_compA_bin12	0.181818	0.121212	0.212766	-0.0915538
chr9_compA_bin13	0.159897	0.270148	0.229529	0.040619
chr9_compA_bin14	0.0283688	0.0431979	0.0283688	0.0148291
chr9_compA_bin15	0.0431979	0.0618956	0.0625403	-0.000644745
chr9_compA_bin16	0.0728562	0.0625403	0.197937	-0.135397
chr9_compA_bin17	0.0180529	0.0186976	0.0483559	-0.0296583
chr9_compA_bin18	0.0651193	0.0689877	0.125725	-0.0567376
chr9_compA_bin19	0.229529	0.303675	0.119278	0.184397
chr9_compA_bin20	0.22695	0.304965	0.117988	0.186976
chr9_compA_bin21	0.03804	0.0606061	0.0606061	0
chr9_compA_bin22	0.0315925	0.0309478	0.0412637	-0.0103159
chr9_compA_bin23	0.0232108	0.0431979	0.0438427	-0.000644745
chr9_compA_bin24	0.0206319	0.0502901	0.0722115	-0.0219213
chr9_compA_bin25	0.0348162	0.0399742	0.0812379	-0.0412637
chr9_compA_bin26	0.255964	0.308188	0.237266	0.070922
chr9_compA_bin27	0.0174081	0.0283688	0.0702772	-0.0419084
chr9_compA_bin28	0.0502901	0.0335268	0.12637	-0.0928433
chr9_compA_bin29	0.0515796	0.0367505	0.0954223	-0.0586718
chr9_compA_bin30	0.0219213	0.0747905	0.0470664	0.027724
chr9_compA_bin31	0.0773694	0.192779	0.070922	0.121857
chr9_compA_bin32	0.0928433	0.143133	0.112186	0.0309478
chr9_compA_bin33	0.190845	0.219858	0.156028	0.0638298
chr9_compA_bin34	0.0341715	0.0625403	0.0586718	0.00386847
chr9_compA_bin35	0.0857511	0.0909091	0.142489	-0.0515796
chr9_compA_bin36	0.0219213	0.0412637	0.0567376	-0.0154739
chr9_compA_bin37	0.0257898	0.132818	0.0651193	0.0676983
chr9_compA_bin38	0.0341715	0.068343	0.0818827	-0.0135397
chr9_compA_bin39	0.0992908	0.0863959	0.0664088	0.0199871
chr9_compA_bin40	0.0425532	0.0844616	0.0741457	0.0103159
chr9_compA_bin41	0.136686	0.165055	0.185042	-0.0199871
chr9_compA_bin42	0.12766	0.143778	0.116699	0.0270793
chr9_compA_bin43	0.0799484	0.223082	0.0921986	0.130883
chr9_compA_bin44	0.219213	0.270793	0.215345	0.0554481
chr9_compA_bin45	0.0341715	0.0902643	0.0257898	0.0644745
chr9_compA_bin46	0.0348162	0.0174081	0.116699	-0.0992908
chr9_compA_bin47	0.18891	0.297872	0.1902	0.107672
chr9_compA_bin48	0.0245003	0.0825274	0.130239	-0.0477112
chr9_compA_bin49	0.0586718	0.165055	0.0921986	0.0728562
chr9_compA_bin50	0.102515	0.0889749	0.173436	-0.0844616
chr9_compA_bin51	0.179884	0.291425	0.2147	0.0767247
chr9_compA_bin52	0.0141844	0.0444874	0.0225661	0.0219213
chr9_compA_bin53	0.0618956	0.13862	0.0831721	0.0554481
chr9_compA_bin54	0.0502901	0.11283	0.0967118	0.0161186
chr9_compA_bin55	0.0135397	0.0722115	0.0238556	0.0483559
chr9_compA_bin56	0.121212	0.224371	0.112186	0.112186
chr9_compA_bin57	0.185687	0.205029	0.0889749	0.116054
chr9_compA_bin58	0.0180529	0.0490006	0.0425532	0.00644745
chr9_compA_bin59	0.0193424	0.0296583	0.0464217	-0.0167634
chr9_compA_bin60	0.116054	0.213411	0.0902643	0.123146
chr9_compA_bin61	0.0496454	0.153449	0.112186	0.0412637
chr9_compA_bin62	0.153449	0.207608	0.118633	0.0889749
chr9_compA_bin63	0.0109607	0.0341715	0.0290135	0.00515796
chr9_compA_bin64	0.0193424	0.03804	0.113475	-0.0754352
chr9_compA_bin65	0.177305	0.231464	0.118633	0.11283
chr9_compA_bin66	0.0161186	0.035461	0.0625403	-0.0270793
chr9_compA_bin67	0.207608	0.286912	0.140554	0.146357
chr9_compA_bin68	0.175371	0.141199	0.11283	0.0283688
chr9_compA_bin69	0.0283688	0.0309478	0.0896196	-0.0586718
chr9_compA_bin70	0.0625403	0.0915538	0.0876854	0.00386847
chr9_compA_bin71	0.0921986	0.0696325	0.0896196	-0.0199871
chr9_compA_bin72	0.0367505	0.0567376	0.0593166	-0.00257898
chr9_compA_bin73	0.0367505	0.035461	0.065764	-0.030303
chr10_compA_bin1	0.0257898	0.0341715	0.11283	-0.0786589
chr10_compA_bin2	0.0128949	0.0219213	0.0348162	-0.0128949
chr10_compA_bin3	0.0180529	0.0515796	0.0393295	0.0122502
chr10_compA_bin4	0.201161	0.313991	0.154094	0.159897
chr10_compA_bin5	0.0225661	0.0560928	0.0606061	-0.00451322
chr10_compA_bin6	0.0199871	0.0264346	0.133462	-0.107028
chr10_compA_bin7	0.0573823	0.0999355	0.10187	-0.00193424
chr10_compA_bin8	0.0245003	0.0651193	0.0341715	0.0309478
chr10_compA_bin9	0.20374	0.299807	0.1902	0.109607
chr10_compA_bin10	0.123146	0.0909091	0.197292	-0.106383
chr10_compA_bin11	0.0199871	0.0831721	0.027724	0.0554481
chr10_compA_bin12	0.0251451	0.0361057	0.0431979	-0.0070922
chr10_compA_bin13	0.0290135	0.0670535	0.0425532	0.0245003
chr10_compA_bin14	0.0780142	0.196647	0.098646	0.0980013
chr10_compA_bin15	0.0593166	0.0560928	0.149581	-0.0934881
chr10_compA_bin16	0.0109607	0.0161186	0.0348162	-0.0186976
chr10_compA_bin17	0.0915538	0.0606061	0.178594	-0.117988
chr10_compA_bin18	0.0741457	0.0477112	0.205674	-0.157963
chr10_compA_bin19	0.181818	0.33011	0.147002	0.183108
chr10_compA_bin20	0.148291	0.242424	0.184397	0.0580271
chr10_compA_bin21	0.0322373	0.070922	0.167634	-0.0967118
chr10_compA_bin22	0.0122502	0.0419084	0.0541586	-0.0122502
chr10_compA_bin23	0.179239	0.13862	0.2147	-0.0760799
chr10_compA_bin24	0.0116054	0.0219213	0.030303	-0.00838169
chr10_compA_bin25	0.0464217	0.0941328	0.0799484	0.0141844
chr10_compA_bin26	0.145068	0.237911	0.134107	0.103804
chr10_compA_bin27	0.117988	0.17666	0.144423	0.0322373
chr10_compA_bin28	0.0225661	0.0419084	0.0490006	-0.0070922
chr10_compA_bin29	0.0238556	0.185687	0.030303	0.155384
chr10_compA_bin30	0.180529	0.265635	0.217279	0.0483559
chr10_compA_bin31	0.0502901	0.136041	0.030303	0.105738
chr10_compA_bin32	0.194713	0.183752	0.124436	0.0593166
chr10_compA_bin33	0.0612508	0.0767247	0.0838169	-0.0070922
chr10_compA_bin34	0.0502901	0.0606061	0.0825274	-0.0219213
chr10_compA_bin35	0.197292	0.239845	0.0934881	0.146357
chr10_compA_bin36	0.00838169	0.0477112	0.0509349	-0.00322373
chr10_compA_bin37	0.0863959	0.0851064	0.13862	-0.0535139
chr10_compA_bin38	0.00257898	0.0148291	0.0341715	-0.0193424
chr10_compA_bin39	0.243714	0.309478	0.225661	0.0838169
chr10_compA_bin40	0.0573823	0.119278	0.063185	0.0560928
chr10_compA_bin41	0.0167634	0.0522244	0.035461	0.0167634
chr10_compA_bin42	0.0322373	0.0722115	0.0425532	0.0296583
chr10_compA_bin43	0.0747905	0.118633	0.103159	0.0154739
chr10_compA_bin44	0.183752	0.313346	0.0915538	0.221792
chr10_compA_bin45	0.2147	0.291425	0.197292	0.0941328
chr10_compA_bin46	0.266925	0.31528	0.201805	0.113475
chr10_compA_bin47	0.0644745	0.0664088	0.0883301	-0.0219213
chr10_compA_bin48	0.251451	0.296583	0.213411	0.0831721
chr10_compA_bin49	0.0154739	0.0309478	0.0805932	-0.0496454
chr10_compA_bin50	0.170213	0.180529	0.175371	0.00515796
chr10_compA_bin51	0.235332	0.291425	0.171502	0.119923
chr10_compA_bin52	0.0245003	0.0670535	0.0960671	-0.0290135
chr10_compA_bin53	0.0251451	0.0954223	0.0315925	0.0638298
chr10_compA_bin54	0.210832	0.233398	0.176015	0.0573823
chr10_compA_bin55	0.0238556	0.0786589	0.0238556	0.0548034
chr10_compA_bin56	0.257898	0.315925	0.220503	0.0954223
chr10_compA_bin57	0.030303	0.0799484	0.0773694	0.00257898
chr10_compA_bin58	0.212766	0.306899	0.103159	0.20374
chr10_compA_bin59	0.0509349	0.0799484	0.154094	-0.0741457
chr10_compA_bin60	0.0586718	0.0386847	0.11412	-0.0754352
chr10_compA_bin61	0.167634	0.238556	0.0902643	0.148291
chr10_compA_bin62	0.262411	0.319794	0.210832	0.108962
chr10_compA_bin63	0.242424	0.303675	0.191489	0.112186
chr10_compA_bin64	0.225661	0.323017	0.210187	0.11283
chr10_compA_bin65	0.0122502	0.040619	0.0567376	-0.0161186
chr10_compA_bin66	0.00967118	0.0477112	0.0296583	0.0180529
chr10_compA_bin67	0.0651193	0.0857511	0.158607	-0.0728562
chr10_compA_bin68	0.0470664	0.0870406	0.0348162	0.0522244
chr10_compA_bin69	0.0103159	0.0335268	0.027724	0.00580271
chr10_compA_bin70	0.243069	0.295938	0.226306	0.0696325
chr10_compA_bin71	0.12637	0.11412	0.181818	-0.0676983
chr10_compA_bin72	0.0109607	0.0412637	0.0490006	-0.00773694
chr10_compA_bin73	0.00838169	0.0451322	0.0393295	0.00580271
chr10_compA_bin74	0.0367505	0.0348162	0.0915538	-0.0567376
chr10_compA_bin75	0.158607	0.275306	0.17666	0.098646
chr10_compA_bin76	0.0348162	0.0676983	0.0257898	0.0419084
chr10_compA_bin77	0.0419084	0.0980013	0.0851064	0.0128949
chr10_compA_bin78	0.03804	0.0490006	0.065764	-0.0167634
chr10_compA_bin79	0.03804	0.0315925	0.0883301	-0.0567376
chr10_compA_bin80	0.032882	0.0470664	0.0883301	-0.0412637
chr11_compA_bin1	0.112186	0.0715667	0.0767247	-0.00515796
chr11_compA_bin2	0.0554481	0.0367505	0.0863959	-0.0496454
chr11_compA_bin3	0.0502901	0.0419084	0.0999355	-0.0580271
chr11_compA_bin4	0.0638298	0.15216	0.0728562	0.0793037
chr11_compA_bin5	0.135397	0.284333	0.141199	0.143133
chr11_compA_bin6	0.0509349	0.0399742	0.107672	-0.0676983
chr11_compA_bin7	0.0341715	0.0741457	0.0451322	0.0290135
chr11_compA_bin8	0.00386847	0.0341715	0.0154739	0.0186976
chr11_compA_bin9	0.271438	0.332044	0.250806	0.0812379
chr11_compA_bin10	0.187621	0.306899	0.13862	0.168279
chr11_compA_bin11	0.205674	0.285622	0.194713	0.0909091
chr11_compA_bin12	0.0180529	0.0451322	0.0844616	-0.0393295
chr11_compA_bin13	0.0722115	0.068343	0.147647	-0.0793037
chr11_compA_bin14	0.0135397	0.0386847	0.0283688	0.0103159
chr11_compA_bin15	0.027724	0.0335268	0.0425532	-0.00902643
chr11_compA_bin16	0.230174	0.332044	0.114765	0.217279
chr11_compA_bin17	0.17666	0.272727	0.145068	0.12766
chr11_compA_bin18	0.0135397	0.0367505	0.0444874	-0.00773694
chr11_compA_bin19	0.0212766	0.0483559	0.0257898	0.0225661
chr11_compA_bin20	0.156673	0.294004	0.0573823	0.236622
chr11_compA_bin21	0.00451322	0.0309478	0.0348162	-0.00386847
chr11_compA_bin22	0.0696325	0.103159	0.113475	-0.0103159
chr11_compA_bin23	0.0122502	0.0805932	0.027724	0.0528691
chr11_compA_bin24	0.032882	0.0483559	0.0664088	-0.0180529
chr11_compA_bin25	0.15216	0.268214	0.0702772	0.197937
chr11_compA_bin26	0.220503	0.270793	0.178594	0.0921986
chr11_compA_bin27	0.239845	0.309478	0.192134	0.117344
chr11_compA_bin28	0.00902643	0.040619	0.0638298	-0.0232108
chr11_compA_bin29	0.0386847	0.0528691	0.0793037	-0.0264346
chr11_compA_bin30	0.13862	0.286267	0.0522244	0.234043
chr11_compA_bin31	0.248227	0.315925	0.201805	0.11412
chr11_compA_bin32	0.129594	0.166989	0.0425532	0.124436
chr11_compA_bin33	0.242424	0.32882	0.170213	0.158607
chr11_compA_bin34	0.0793037	0.0941328	0.0934881	0.000644745
chr11_compA_bin35	0.027724	0.0490006	0.0573823	-0.00838169
chr11_compA_bin36	0.0412637	0.0283688	0.0193424	0.00902643
chr11_compA_bin37	0.0741457	0.241135	0.065764	0.175371
chr11_compA_bin38	0.177305	0.264346	0.143778	0.120567
chr11_compA_bin39	0.0270793	0.0618956	0.0857511	-0.0238556
chr11_compA_bin40	0.157318	0.227595	0.105093	0.122502
chr11_compA_bin41	0.0309478	0.0593166	0.0528691	0.00644745
chr11_compA_bin42	0.0606061	0.165055	0.0470664	0.117988
chr11_compA_bin43	0.068343	0.0541586	0.0702772	-0.0161186
chr11_compA_bin44	0.0180529	0.0348162	0.0386847	-0.00386847
chr11_compA_bin45	0.0186976	0.0296583	0.0464217	-0.0167634
chr11_compA_bin46	0.0586718	0.0960671	0.118633	-0.0225661
chr11_compA_bin47	0.00193424	0.040619	0.0290135	0.0116054
chr11_compA_bin48	0.146357	0.1657	0.174726	-0.00902643
chr11_compA_bin49	0.116699	0.275306	0.139265	0.136041
chr11_compA_bin50	0.0238556	0.0419084	0.035461	0.00644745
chr11_compA_bin51	0.0193424	0.0290135	0.0509349	-0.0219213
chr11_compA_bin52	0.0386847	0.0805932	0.0412637	0.0393295
chr11_compA_bin53	0.0509349	0.0741457	0.147002	-0.0728562
chr11_compA_bin54	0.122502	0.185687	0.181818	0.00386847
chr11_compA_bin55	0.123791	0.232753	0.174726	0.0580271
chr11_compA_bin56	0.0541586	0.0567376	0.0741457	-0.0174081
chr11_compA_bin57	0.0109607	0.0270793	0.0348162	-0.00773694
chr11_compA_bin58	0.13991	0.284977	0.142489	0.142489
chr11_compA_bin59	0.0315925	0.201161	0.0431979	0.157963
chr11_compA_bin60	0.0232108	0.0838169	0.0618956	0.0219213
chr11_compA_bin61	0.16441	0.197292	0.156673	0.040619
chr11_compA_bin62	0.183752	0.265635	0.0921986	0.173436
chr11_compA_bin63	0.239845	0.314636	0.172792	0.141844
chr11_compA_bin64	0.030303	0.0502901	0.0367505	0.0135397
chr11_compA_bin65	0.00773694	0.10187	0.0141844	0.0876854
chr11_compA_bin66	0.173436	0.210832	0.185687	0.0251451
chr11_compA_bin67	0.0915538	0.098646	0.178594	-0.0799484
chr11_compA_bin68	0.00193424	0.0257898	0.0805932	-0.0548034
chr11_compA_bin69	0.148291	0.192779	0.12766	0.0651193
chr11_compA_bin70	0.00838169	0.0232108	0.0206319	0.00257898
chr11_compA_bin71	0.141844	0.0483559	0.0799484	-0.0315925
chr11_compA_bin72	0.00322373	0.0251451	0.0174081	0.00773694
chr11_compA_bin73	0.0431979	0.0702772	0.0786589	-0.00838169
chr11_compA_bin74	0.167634	0.0870406	0.21599	-0.128949
chr11_compA_bin75	0.0689877	0.0664088	0.207608	-0.141199
chr11_compA_bin76	0.206319	0.261767	0.25403	0.00773694
chr11_compA_bin77	0.0264346	0.0457769	0.0419084	0.00386847
chr12_compA_bin1	0.0715667	0.193424	0.0773694	0.116054
chr12_compA_bin2	0.0425532	0.245003	0.0851064	0.159897
chr12_compA_bin3	0.220503	0.251451	0.159897	0.0915538
chr12_compA_bin4	0.189555	0.199871	0.167634	0.0322373
chr12_compA_bin5	0.0270793	0.0676983	0.0812379	-0.0135397
chr12_compA_bin6	0.0154739	0.030303	0.032882	-0.00257898
chr12_compA_bin7	0.259832	0.319794	0.192779	0.127015
chr12_compA_bin8	0.143133	0.068343	0.192779	-0.124436
chr12_compA_bin9	0.0425532	0.0793037	0.0515796	0.027724
chr12_compA_bin10	0.0206319	0.0444874	0.0296583	0.0148291
chr12_compA_bin11	0.0225661	0.0451322	0.040619	0.00451322
chr12_compA_bin12	0.226306	0.312701	0.187621	0.125081
chr12_compA_bin13	0.0361057	0.0431979	0.117988	-0.0747905
chr12_compA_bin14	0.0702772	0.0863959	0.149581	-0.063185
chr12_compA_bin15	0.110896	0.286912	0.10187	0.185042
chr12_compA_bin16	0.0367505	0.0535139	0.0838169	-0.030303
chr12_compA_bin17	0.0335268	0.204384	0.065764	0.13862
chr12_compA_bin18	0.0167634	0.0522244	0.0670535	-0.0148291
chr12_compA_bin19	0.0167634	0.0999355	0.032882	0.0670535
chr12_compA_bin20	0.0148291	0.0470664	0.0741457	-0.0270793
chr12_compA_bin21	0.0361057	0.0651193	0.0573823	0.00773694
chr12_compA_bin22	0.0586718	0.0722115	0.0870406	-0.0148291
chr12_compA_bin23	0.136686	0.159897	0.110896	0.0490006
chr12_compA_bin24	0.0793037	0.1657	0.139265	0.0264346
chr12_compA_bin25	0.219858	0.320438	0.120567	0.199871
chr12_compA_bin26	0.123146	0.281754	0.0393295	0.242424
chr12_compA_bin27	0.0992908	0.25274	0.0361057	0.216634
chr12_compA_bin28	0.124436	0.110251	0.165055	-0.0548034
chr12_compA_bin29	0.18891	0.310767	0.0786589	0.232108
chr12_compA_bin30	0.20245	0.312701	0.0670535	0.245648
chr12_compA_bin31	0.224371	0.314636	0.157963	0.156673
chr12_compA_bin32	0.262411	0.327531	0.203095	0.124436
chr12_compA_bin33	0.159897	0.297228	0.0470664	0.250161
chr12_compA_bin34	0.0128949	0.0367505	0.0309478	0.00580271
chr12_compA_bin35	0.11412	0.22824	0.186976	0.0412637
chr12_compA_bin36	0.193424	0.272727	0.206319	0.0664088
chr12_compA_bin37	0.18891	0.279819	0.210832	0.0689877
chr12_compA_bin38	0.0257898	0.0554481	0.0644745	-0.00902643
chr12_compA_bin39	0.032882	0.0593166	0.063185	-0.00386847
chr12_compA_bin40	0.0070922	0.0541586	0.0122502	0.0419084
chr12_compA_bin41	0.0257898	0.040619	0.0702772	-0.0296583
chr12_compA_bin42	0.0290135	0.0457769	0.0444874	0.00128949
chr12_compA_bin43	0.0251451	0.0670535	0.032882	0.0341715
chr12_compA_bin44	0.0199871	0.0535139	0.0502901	0.00322373
chr12_compA_bin45	0.0070922	0.030303	0.0541586	-0.0238556
chr12_compA_bin46	0.073501	0.0676983	0.136686	-0.0689877
chr12_compA_bin47	0.0689877	0.130883	0.0909091	0.0399742
chr12_compA_bin48	0.0193424	0.0373952	0.0573823	-0.0199871
chr12_compA_bin49	0.0644745	0.0728562	0.116699	-0.0438427
chr12_compA_bin50	0.0696325	0.175371	0.0902643	0.0851064
chr12_compA_bin51	0.0296583	0.0573823	0.0670535	-0.00967118
chr12_compA_bin52	0.0431979	0.128304	0.0915538	0.0367505
chr12_compA_bin53	0.0754352	0.26628	0.0702772	0.196003
chr12_compA_bin54	0.0245003	0.157318	0.0644745	0.0928433
chr12_compA_bin55	0.241135	0.320438	0.102515	0.217924
chr12_compA_bin56	0.241779	0.318504	0.185042	0.133462
chr12_compA_bin57	0.0245003	0.0444874	0.063185	-0.0186976
chr12_compA_bin58	0.0483559	0.0335268	0.0941328	-0.0606061
chr12_compA_bin59	0.065764	0.0889749	0.128304	-0.0393295
chr12_compA_bin60	0.0528691	0.109607	0.105093	0.00451322
chr12_compA_bin61	0.141844	0.161186	0.206963	-0.0457769
chr12_compA_bin62	0.15087	0.234043	0.192134	0.0419084
chr12_compA_bin63	0.00967118	0.0174081	0.0341715	-0.0167634
chr12_compA_bin64	0.238556	0.320438	0.177305	0.143133
chr12_compA_bin65	0.0103159	0.0612508	0.0464217	0.0148291
chr12_compA_bin66	0.243714	0.32882	0.167634	0.161186
chr12_compA_bin67	0.159252	0.279819	0.0863959	0.193424
chr12_compA_bin68	0.0245003	0.0373952	0.0528691	-0.0154739
chr12_compA_bin69	0.0412637	0.0477112	0.0715667	-0.0238556
chr12_compA_bin70	0.0438427	0.0580271	0.0980013	-0.0399742
chr13_compA_bin1	0.0399742	0.0515796	0.030303	0.0212766
chr13_compA_bin2	0.0896196	0.0696325	0.220503	-0.15087
chr13_compA_bin3	0.0186976	0.0264346	0.0606061	-0.0341715
chr13_compA_bin4	0.0283688	0.0238556	0.0625403	-0.0386847
chr13_compA_bin5	0.0264346	0.0747905	0.0644745	0.0103159
chr13_compA_bin6	0.118633	0.196003	0.116054	0.0799484
chr13_compA_bin7	0.035461	0.03804	0.119923	-0.0818827
chr13_compA_bin8	0.0128949	0.0257898	0.0348162	-0.00902643
chr13_compA_bin9	0.0232108	0.0464217	0.0296583	0.0167634
chr13_compA_bin10	0.00322373	0.0257898	0.0148291	0.0109607
chr13_compA_bin11	0.0154739	0.0490006	0.0251451	0.0238556
chr13_compA_bin12	0.0315925	0.176015	0.0412637	0.134752
chr13_compA_bin13	0.0876854	0.103159	0.186976	-0.0838169
chr13_compA_bin14	0.0992908	0.215345	0.130239	0.0851064
chr13_compA_bin15	0.0109607	0.0206319	0.0257898	-0.00515796
chr13_compA_bin16	0.0109607	0.0341715	0.030303	0.00386847
chr13_compA_bin17	0.0315925	0.0638298	0.0496454	0.0141844
chr13_compA_bin18	0.241779	0.288201	0.217924	0.0702772
chr13_compA_bin19	0.0799484	0.131528	0.10058	0.0309478
chr13_compA_bin20	0.040619	0.0973565	0.0728562	0.0245003
chr13_compA_bin21	0.148291	0.18891	0.0573823	0.131528
chr13_compA_bin22	0.032882	0.113475	0.0290135	0.0844616
chr13_compA_bin23	0.0283688	0.0361057	0.15216	-0.116054
chr13_compA_bin24	0.0167634	0.0296583	0.0470664	-0.0174081
chr13_compA_bin25	0.0896196	0.0728562	0.214055	-0.141199
chr13_compA_bin26	0.0122502	0.0167634	0.114765	-0.0980013
chr13_compA_bin27	0.0148291	0.0296583	0.0367505	-0.0070922
chr13_compA_bin28	0.0915538	0.186976	0.109607	0.0773694
chr13_compA_bin29	0.00773694	0.0290135	0.176015	-0.147002
chr13_compA_bin30	0.00773694	0.0212766	0.0896196	-0.068343
chr13_compA_bin31	0.0490006	0.0644745	0.0967118	-0.0322373
chr13_compA_bin32	0.0212766	0.0412637	0.0477112	-0.00644745
chr13_compA_bin33	0.263701	0.312701	0.215345	0.0973565
chr13_compA_bin34	0.027724	0.0548034	0.0567376	-0.00193424
chr13_compA_bin35	0.172792	0.274662	0.168279	0.106383
chr13_compA_bin36	0.0283688	0.0947776	0.0451322	0.0496454
chr13_compA_bin37	0.00773694	0.0206319	0.030303	-0.00967118
chr13_compA_bin38	0.0315925	0.0805932	0.107672	-0.0270793
chr13_compA_bin39	0.0470664	0.0618956	0.0741457	-0.0122502
chr13_compA_bin40	0.253385	0.320438	0.1657	0.154739
chr14_compA_bin1	0.161186	0.127015	0.22695	-0.0999355
chr14_compA_bin2	0.182463	0.29078	0.131528	0.159252
chr14_compA_bin3	0.219213	0.327531	0.0831721	0.244358
chr14_compA_bin4	0.217279	0.306899	0.111541	0.195358
chr14_compA_bin5	0.0206319	0.0361057	0.105093	-0.0689877
chr14_compA_bin6	0.0296583	0.0386847	0.0535139	-0.0148291
chr14_compA_bin7	0.030303	0.0483559	0.108962	-0.0606061
chr14_compA_bin8	0.0193424	0.0773694	0.0477112	0.0296583
chr14_compA_bin9	0.0193424	0.0470664	0.0399742	0.0070922
chr14_compA_bin10	0.146357	0.201805	0.147002	0.0548034
chr14_compA_bin11	0.040619	0.0464217	0.0541586	-0.00773694
chr14_compA_bin12	0.0199871	0.0264346	0.0580271	-0.0315925
chr14_compA_bin13	0.209542	0.299807	0.144423	0.155384
chr14_compA_bin14	0.0399742	0.156028	0.0270793	0.128949
chr14_compA_bin15	0.0245003	0.0212766	0.0793037	-0.0580271
chr14_compA_bin16	0.24049	0.301096	0.190845	0.110251
chr14_compA_bin17	0.128949	0.265635	0.168279	0.0973565
chr14_compA_bin18	0.0135397	0.0199871	0.00967118	0.0103159
chr14_compA_bin19	0.0251451	0.0496454	0.0515796	-0.00193424
chr14_compA_bin20	0.0386847	0.0896196	0.0799484	0.00967118
chr14_compA_bin21	0.0934881	0.145712	0.107028	0.0386847
chr14_compA_bin22	0.0264346	0.040619	0.102515	-0.0618956
chr14_compA_bin23	0.0857511	0.232108	0.0863959	0.145712
chr14_compA_bin24	0.0225661	0.0515796	0.0702772	-0.0186976
chr14_compA_bin25	0.110896	0.270148	0.0618956	0.208253
chr14_compA_bin26	0.032882	0.214055	0.0612508	0.152805
chr14_compA_bin27	0.0393295	0.0702772	0.063185	0.0070922
chr14_compA_bin28	0.00515796	0.0361057	0.0470664	-0.0109607
chr14_compA_bin29	0.232753	0.303675	0.157318	0.146357
chr14_compA_bin30	0.0264346	0.0361057	0.0573823	-0.0212766
chr14_compA_bin31	0.00838169	0.0348162	0.0431979	-0.00838169
chr14_compA_bin32	0.234687	0.308188	0.155384	0.152805
chr14_compA_bin33	0.21599	0.287556	0.142489	0.145068
chr14_compA_bin34	0.0431979	0.0702772	0.0386847	0.0315925
chr14_compA_bin35	0.220503	0.302386	0.132818	0.169568
chr14_compA_bin36	0.0206319	0.0502901	0.0341715	0.0161186
chr14_compA_bin37	0.0386847	0.0451322	0.0470664	-0.00193424
chr14_compA_bin38	0.00386847	0.027724	0.0180529	0.00967118
chr14_compA_bin39	0.0238556	0.0760799	0.0367505	0.0393295
chr14_compA_bin40	0.0199871	0.030303	0.0560928	-0.0257898
chr14_compA_bin41	0.0199871	0.0341715	0.0689877	-0.0348162
chr14_compA_bin42	0.00773694	0.030303	0.0361057	-0.00580271
chr14_compA_bin43	0.0109607	0.0367505	0.0361057	0.000644745
chr14_compA_bin44	0.0799484	0.0767247	0.122502	-0.0457769
chr14_compA_bin45	0.131528	0.184397	0.114765	0.0696325
chr14_compA_bin46	0.122502	0.116699	0.132818	-0.0161186
chr14_compA_bin47	0.0212766	0.0464217	0.0548034	-0.00838169
chr14_compA_bin48	0.098646	0.168279	0.144423	0.0238556
chr14_compA_bin49	0.121857	0.0980013	0.103804	-0.00580271
chr14_compA_bin50	0.156673	0.210832	0.105093	0.105738
chr14_compA_bin51	0.0625403	0.0960671	0.0715667	0.0245003
chr14_compA_bin52	0.0483559	0.0599613	0.0902643	-0.030303
chr14_compA_bin53	0.123146	0.254674	0.0612508	0.193424
chr14_compA_bin54	0.104449	0.232108	0.0386847	0.193424
chr14_compA_bin55	0.0560928	0.040619	0.0676983	-0.0270793
chr15_compA_bin1	0.0232108	0.035461	0.103804	-0.068343
chr15_compA_bin2	0.114765	0.211476	0.0928433	0.118633
chr15_compA_bin3	0.152805	0.195358	0.0722115	0.123146
chr15_compA_bin4	0.0257898	0.0618956	0.0444874	0.0174081
chr15_compA_bin5	0.0335268	0.0386847	0.147002	-0.108317
chr15_compA_bin6	0.0232108	0.0315925	0.0502901	-0.0186976
chr15_compA_bin7	0.0309478	0.0348162	0.11283	-0.0780142
chr15_compA_bin8	0.0174081	0.0438427	0.0573823	-0.0135397
chr15_compA_bin9	0.0245003	0.0270793	0.0728562	-0.0457769
chr15_compA_bin10	0.0148291	0.0141844	0.0174081	-0.00322373
chr15_compA_bin11	0.0992908	0.232753	0.063185	0.169568
chr15_compA_bin12	0.136041	0.282398	0.13862	0.143778
chr15_compA_bin13	0.0464217	0.0954223	0.0509349	0.0444874
chr15_compA_bin14	0.035461	0.0831721	0.0451322	0.03804
chr15_compA_bin15	0.0689877	0.148936	0.128304	0.0206319
chr15_compA_bin16	0.175371	0.306254	0.0973565	0.208897
chr15_compA_bin17	0.00838169	0.0232108	0.0270793	-0.00386847
chr15_compA_bin18	0.0444874	0.073501	0.0941328	-0.0206319
chr15_compA_bin19	0.0199871	0.0831721	0.0612508	0.0219213
chr15_compA_bin20	0.0103159	0.0373952	0.0232108	0.0141844
chr15_compA_bin21	0.119923	0.302386	0.0773694	0.225016
chr15_compA_bin22	0.035461	0.0509349	0.0689877	-0.0180529
chr15_compA_bin23	0.264346	0.333333	0.241135	0.0921986
chr15_compA_bin24	0.0444874	0.0515796	0.0689877	-0.0174081
chr15_compA_bin25	0.120567	0.244358	0.123791	0.120567
chr15_compA_bin26	0.00580271	0.141199	0.0535139	0.0876854
chr15_compA_bin27	0.00902643	0.0167634	0.0290135	-0.0122502
chr15_compA_bin28	0.0251451	0.040619	0.0915538	-0.0509349
chr15_compA_bin29	0.0348162	0.0522244	0.0728562	-0.0206319
chr15_compA_bin30	0.0296583	0.139265	0.0954223	0.0438427
chr15_compA_bin31	0.250806	0.303675	0.203095	0.10058
chr15_compA_bin32	0.219858	0.308833	0.103159	0.205674
chr15_compA_bin33	0.0245003	0.0696325	0.0541586	0.0154739
chr15_compA_bin34	0.119923	0.196647	0.157963	0.0386847
chr15_compA_bin35	0.00322373	0.027724	0.0199871	0.00773694
chr15_compA_bin36	0.0676983	0.0883301	0.159897	-0.0715667
chr15_compA_bin37	0.136686	0.251451	0.0438427	0.207608
chr15_compA_bin38	0.222437	0.290135	0.148291	0.141844
chr15_compA_bin39	0.0199871	0.0315925	0.0554481	-0.0238556
chr15_compA_bin40	0.0109607	0.0232108	0.0419084	-0.0186976
chr15_compA_bin41	0.0393295	0.0612508	0.0599613	0.00128949
chr15_compA_bin42	0.0896196	0.281754	0.0412637	0.24049
chr15_compA_bin43	0.0128949	0.0367505	0.0174081	0.0193424
chr15_compA_bin44	0.0341715	0.0831721	0.0554481	0.027724
chr15_compA_bin45	0.0257898	0.0431979	0.063185	-0.0199871
chr15_compA_bin46	0.00257898	0.0199871	0.0180529	0.00193424
chr15_compA_bin47	0.00967118	0.0245003	0.070922	-0.0464217
chr15_compA_bin48	0.231464	0.314636	0.166989	0.147647
chr15_compA_bin49	0.040619	0.263056	0.0309478	0.232108
chr15_compA_bin50	0.0509349	0.0941328	0.0606061	0.0335268
chr15_compA_bin51	0.136041	0.234043	0.0722115	0.161831
chr15_compA_bin52	0.1902	0.221792	0.131528	0.0902643
chr15_compA_bin53	0.177305	0.308188	0.103804	0.204384
chr15_compA_bin54	0.0206319	0.0444874	0.0361057	0.00838169
chr15_compA_bin55	0.0535139	0.0722115	0.163121	-0.0909091
chr15_compA_bin56	0.027724	0.0502901	0.107672	-0.0573823
chr15_compA_bin57	0.248227	0.290135	0.215345	0.0747905
chr15_compA_bin58	0.145068	0.206963	0.0309478	0.176015
chr16_compA_bin1	0.13862	0.117344	0.0573823	0.0599613
chr16_compA_bin2	0.199871	0.286267	0.105093	0.181173
chr16_compA_bin3	0.231464	0.301741	0.155384	0.146357
chr16_compA_bin4	0.22695	0.219213	0.210187	0.00902643
chr16_compA_bin5	0.0148291	0.0541586	0.0251451	0.0290135
chr16_compA_bin6	0.0238556	0.0386847	0.0651193	-0.0264346
chr16_compA_bin7	0.0264346	0.0257898	0.0644745	-0.0386847
chr16_compA_bin8	0.0438427	0.0438427	0.0838169	-0.0399742
chr16_compA_bin9	0.0341715	0.0676983	0.0844616	-0.0167634
chr16_compA_bin10	0.035461	0.0502901	0.122502	-0.0722115
chr16_compA_bin11	0.0393295	0.0361057	0.105093	-0.0689877
chr16_compA_bin12	0.113475	0.146357	0.170213	-0.0238556
chr16_compA_bin13	0.0786589	0.0651193	0.0554481	0.00967118
chr16_compA_bin14	0.0322373	0.0560928	0.0676983	-0.0116054
chr16_compA_bin15	0.0928433	0.192134	0.108317	0.0838169
chr16_compA_bin16	0.0593166	0.207608	0.0664088	0.141199
chr16_compA_bin17	0.0689877	0.0857511	0.157318	-0.0715667
chr16_compA_bin18	0.167634	0.205674	0.13991	0.065764
chr16_compA_bin19	0.0238556	0.0264346	0.0586718	-0.0322373
chr16_compA_bin20	0.0141844	0.0193424	0.0799484	-0.0606061
chr16_compA_bin21	0.00967118	0.035461	0.0999355	-0.0644745
chr16_compA_bin22	0.0696325	0.0386847	0.0431979	-0.00451322
chr16_compA_bin23	0.139265	0.288846	0.0438427	0.245003
chr16_compA_bin24	0.224371	0.310767	0.125081	0.185687
chr16_compA_bin25	0.027724	0.0444874	0.0618956	-0.0174081
chr16_compA_bin26	0.00451322	0.0522244	0.0251451	0.0270793
chr16_compA_bin27	0.0180529	0.0490006	0.0651193	-0.0161186
chr16_compA_bin28	0.00515796	0.0103159	0.0193424	-0.00902643
chr16_compA_bin29	0.0174081	0.0425532	0.035461	0.0070922
chr16_compA_bin30	0.0283688	0.0741457	0.0264346	0.0477112
chr16_compA_bin31	0.030303	0.0335268	0.0825274	-0.0490006
chr16_compA_bin32	0.215345	0.307544	0.1902	0.117344
chr16_compA_bin33	0.0863959	0.0954223	0.0612508	0.0341715
chr16_compA_bin34	0.0174081	0.0490006	0.0245003	0.0245003
chr16_compA_bin35	0.0522244	0.101225	0.0522244	0.0490006
chr16_compA_bin36	0.225016	0.304965	0.156028	0.148936
chr16_compA_bin37	0.156673	0.153449	0.18891	-0.035461
chr16_compA_bin38	0.167634	0.211476	0.150226	0.0612508
chr16_compA_bin39	0.0219213	0.0593166	0.0522244	0.0070922
chr16_compA_bin40	0.12637	0.141844	0.0767247	0.0651193
chr16_compA_bin41	0.0116054	0.0283688	0.0638298	-0.035461
chr16_compA_bin42	0.269504	0.333333	0.243069	0.0902643
chr16_compA_bin43	0.0315925	0.063185	0.0419084	0.0212766
chr16_compA_bin44	0.0270793	0.0341715	0.0464217	-0.0122502
chr16_compA_bin45	0.0238556	0.065764	0.0438427	0.0219213
chr16_compA_bin46	0.0180529	0.0586718	0.0283688	0.030303
chr16_compA_bin47	0.0245003	0.0851064	0.0470664	0.03804
chr16_compA_bin48	0.0141844	0.0502901	0.0348162	0.0154739
chr16_compA_bin49	0.0103159	0.0199871	0.0245003	-0.00451322
chr16_compA_bin50	0.0122502	0.0373952	0.0464217	-0.00902643
chr16_compA_bin51	0.0122502	0.0270793	0.0457769	-0.0186976
chr16_compA_bin52	0.160542	0.180529	0.0883301	0.0921986
chr16_compA_bin53	0.148291	0.143778	0.181818	-0.03804
chr16_compA_bin54	0.205029	0.270148	0.13991	0.130239
chr16_compA_bin55	0.0909091	0.0341715	0.0541586	-0.0199871
chr16_compA_bin56	0.0967118	0.0670535	0.0812379	-0.0141844
chr16_compA_bin57	0.186331	0.286267	0.128949	0.157318
chr17_compA_bin1	0.233398	0.32882	0.172792	0.156028
chr17_compA_bin2	0.0290135	0.0618956	0.0393295	0.0225661
chr17_compA_bin3	0.0335268	0.0315925	0.0696325	-0.03804
chr17_compA_bin4	0.196647	0.310767	0.0934881	0.217279
chr17_compA_bin5	0.0128949	0.0515796	0.0361057	0.0154739
chr17_compA_bin6	0.0122502	0.0103159	0.03804	-0.027724
chr17_compA_bin7	0.256609	0.326241	0.194068	0.132173
chr17_compA_bin8	0.0116054	0.0315925	0.0535139	-0.0219213
chr17_compA_bin9	0.030303	0.0580271	0.0425532	0.0154739
chr17_compA_bin10	0.032882	0.0457769	0.0702772	-0.0245003
chr17_compA_bin11	0.0728562	0.156673	0.109607	0.0470664
chr17_compA_bin12	0.183752	0.270148	0.110251	0.159897
chr17_compA_bin13	0.144423	0.0670535	0.0838169	-0.0167634
chr17_compA_bin14	0.0154739	0.0502901	0.0599613	-0.00967118
chr17_compA_bin15	0.124436	0.231464	0.0554481	0.176015
chr17_compA_bin16	0.0464217	0.0870406	0.0567376	0.030303
chr17_compA_bin17	0.223082	0.308188	0.154739	0.153449
chr17_compA_bin18	0.123146	0.179884	0.0644745	0.115409
chr17_compA_bin19	0.0412637	0.0496454	0.0670535	-0.0174081
chr17_compA_bin20	0.172792	0.173436	0.241135	-0.0676983
chr17_compA_bin21	0.0232108	0.0722115	0.0644745	0.00773694
chr17_compA_bin22	0.0535139	0.0554481	0.073501	-0.0180529
chr17_compA_bin23	0.0393295	0.0522244	0.0825274	-0.030303
chr17_compA_bin24	0.0509349	0.0457769	0.0831721	-0.0373952
chr17_compA_bin25	0.030303	0.0509349	0.0335268	0.0174081
chr17_compA_bin26	0.0999355	0.102515	0.143133	-0.040619
chr17_compA_bin27	0.118633	0.0689877	0.0857511	-0.0167634
chr17_compA_bin28	0.234043	0.314636	0.122502	0.192134
chr17_compA_bin29	0.206963	0.289491	0.139265	0.150226
chr17_compA_bin30	0.1902	0.27724	0.098646	0.178594
chr17_compA_bin31	0.181173	0.270148	0.104449	0.1657
chr17_compA_bin32	0.00838169	0.0541586	0.032882	0.0212766
chr17_compA_bin33	0.186976	0.299162	0.0612508	0.237911
chr17_compA_bin34	0.119923	0.250161	0.03804	0.212121
chr17_compA_bin35	0.0863959	0.03804	0.119923	-0.0818827
chr17_compA_bin36	0.234043	0.331399	0.174726	0.156673
chr17_compA_bin37	0.0515796	0.1902	0.0315925	0.158607
chr17_compA_bin38	0.0290135	0.0451322	0.0296583	0.0154739
chr17_compA_bin39	0.0361057	0.0496454	0.0760799	-0.0264346
chr17_compA_bin40	0.25274	0.306899	0.201161	0.105738
chr17_compA_bin41	0.0122502	0.0199871	0.0444874	-0.0245003
chr17_compA_bin42	0.0483559	0.0535139	0.0599613	-0.00644745
chr17_compA_bin43	0.0747905	0.134107	0.0896196	0.0444874
chr17_compA_bin44	0.0373952	0.0928433	0.0522244	0.040619
chr17_compA_bin45	0.112186	0.198582	0.108317	0.0902643
chr17_compA_bin46	0.0386847	0.0618956	0.0554481	0.00644745
chr17_compA_bin47	0.163765	0.270793	0.0767247	0.194068
chr17_compA_bin48	0.206963	0.317859	0.117988	0.199871
chr17_compA_bin49	0.0128949	0.0180529	0.121212	-0.103159
chr17_compA_bin50	0.110251	0.143133	0.191489	-0.0483559
chr17_compA_bin51	0.0219213	0.0515796	0.0386847	0.0128949
chr17_compA_bin52	0.0580271	0.0573823	0.0767247	-0.0193424
chr17_compA_bin53	0.065764	0.123146	0.0464217	0.0767247
chr17_compA_bin54	0.0180529	0.032882	0.0444874	-0.0116054
chr17_compA_bin55	0.205674	0.242424	0.156673	0.0857511
chr17_compA_bin56	0.206319	0.302386	0.101225	0.201161
chr17_compA_bin57	0.210832	0.313346	0.10187	0.211476
chr17_compA_bin58	0.185042	0.2147	0.105093	0.109607
chr17_compA_bin59	0.229529	0.320438	0.142489	0.17795
chr17_compA_bin60	0.168923	0.212766	0.0863959	0.12637
chr17_compA_bin61	0.184397	0.259832	0.0644745	0.195358
chr18_compA_bin1	0.102515	0.206319	0.143778	0.0625403
chr18_compA_bin2	0.0232108	0.040619	0.209542	-0.168923
chr18_compA_bin3	0.0535139	0.073501	0.073501	0
chr18_compA_bin4	0.142489	0.256609	0.155384	0.101225
chr18_compA_bin5	0.0245003	0.0838169	0.0283688	0.0554481
chr18_compA_bin6	0.0477112	0.112186	0.0251451	0.0870406
chr18_compA_bin7	0.0290135	0.0696325	0.0902643	-0.0206319
chr18_compA_bin8	0.00838169	0.0167634	0.0315925	-0.0148291
chr18_compA_bin9	0.0348162	0.0638298	0.0367505	0.0270793
chr18_compA_bin10	0.217279	0.234687	0.187621	0.0470664
chr18_compA_bin11	0.0238556	0.0722115	0.0412637	0.0309478
chr18_compA_bin12	0.0141844	0.0361057	0.0322373	0.00386847
chr18_compA_bin13	0.0296583	0.0863959	0.0199871	0.0664088
chr18_compA_bin14	0.0161186	0.0264346	0.0348162	-0.00838169
chr18_compA_bin15	0.0212766	0.0296583	0.0444874	-0.0148291
chr18_compA_bin16	0.032882	0.0580271	0.109607	-0.0515796
chr18_compA_bin17	0.0490006	0.283043	0.0161186	0.266925
chr18_compA_bin18	0.0290135	0.0696325	0.0257898	0.0438427
chr18_compA_bin19	0.0367505	0.0664088	0.105738	-0.0393295
chr18_compA_bin20	0.0567376	0.0780142	0.0954223	-0.0174081
chr18_compA_bin21	0.0322373	0.065764	0.0477112	0.0180529
chr18_compA_bin22	0.0180529	0.0361057	0.0606061	-0.0245003
chr18_compA_bin23	0.109607	0.181173	0.0928433	0.0883301
chr18_compA_bin24	0.0167634	0.0264346	0.0606061	-0.0341715
chr18_compA_bin25	0.0135397	0.0186976	0.0586718	-0.0399742
chr18_compA_bin26	0.0161186	0.0341715	0.0431979	-0.00902643
chr18_compA_bin27	0.030303	0.0464217	0.040619	0.00580271
chr18_compA_bin28	0.0722115	0.0702772	0.131528	-0.0612508
chr18_compA_bin29	0.0851064	0.0747905	0.174726	-0.0999355
chr18_compA_bin30	0.0141844	0.0502901	0.0863959	-0.0361057
chr18_compA_bin31	0.0238556	0.0431979	0.032882	0.0103159
chr18_compA_bin32	0.0883301	0.0844616	0.136686	-0.0522244
chr18_compA_bin33	0.040619	0.0496454	0.0896196	-0.0399742
chr18_compA_bin34	0.0309478	0.0618956	0.0767247	-0.0148291
chr18_compA_bin35	0.00967118	0.0386847	0.0335268	0.00515796
chr18_compA_bin36	0.0393295	0.0393295	0.0934881	-0.0541586
chr18_compA_bin37	0.0348162	0.117988	0.0322373	0.0857511
chr18_compA_bin38	0.0419084	0.0393295	0.063185	-0.0238556
chr19_compA_bin1	0.0490006	0.0857511	0.0412637	0.0444874
chr19_compA_bin2	0.0425532	0.0560928	0.0793037	-0.0232108
chr19_compA_bin3	0.0199871	0.0367505	0.0283688	0.00838169
chr19_compA_bin4	0.027724	0.0496454	0.0515796	-0.00193424
chr19_compA_bin5	0.0348162	0.0928433	0.0477112	0.0451322
chr19_compA_bin6	0.0457769	0.0786589	0.0722115	0.00644745
chr19_compA_bin7	0.00515796	0.0315925	0.0161186	0.0154739
chr19_compA_bin8	0.0296583	0.0560928	0.0818827	-0.0257898
chr19_compA_bin9	0.0219213	0.0483559	0.0560928	-0.00773694
chr19_compA_bin10	0.0103159	0.027724	0.0451322	-0.0174081
chr19_compA_bin11	0.00580271	0.0625403	0.0245003	0.03804
chr19_compA_bin12	0.0251451	0.0838169	0.0386847	0.0451322
chr19_compA_bin13	0.0335268	0.0741457	0.0477112	0.0264346
chr19_compA_bin14	0.0477112	0.0728562	0.0560928	0.0167634
chr19_compA_bin15	0.0509349	0.0973565	0.0560928	0.0412637
chr19_compA_bin16	0.0238556	0.0793037	0.0431979	0.0361057
chr19_compA_bin17	0.0180529	0.0412637	0.0490006	-0.00773694
chr19_compA_bin18	0.0341715	0.0309478	0.0870406	-0.0560928
chr19_compA_bin19	0.0438427	0.098646	0.0502901	0.0483559
chr19_compA_bin20	0.0541586	0.0960671	0.0857511	0.0103159
chr19_compA_bin21	0.0161186	0.0315925	0.0322373	-0.000644745
chr19_compA_bin22	0.0109607	0.0315925	0.0290135	0.00257898
chr19_compA_bin23	0.0502901	0.0941328	0.0580271	0.0361057
chr19_compA_bin24	0.0257898	0.0419084	0.070922	-0.0290135
chr19_compA_bin25	0.0425532	0.073501	0.0573823	0.0161186
chr19_compA_bin26	0.0393295	0.0599613	0.0651193	-0.00515796
chr19_compA_bin27	0.027724	0.0361057	0.0309478	0.00515796
chr19_compA_bin28	0.0386847	0.0567376	0.0786589	-0.0219213
chr19_compA_bin29	0.0232108	0.0567376	0.0180529	0.0386847
chr19_compA_bin30	0.0109607	0.0232108	0.040619	-0.0174081
chr19_compA_bin31	0.0167634	0.0264346	0.0431979	-0.0167634
chr19_compA_bin32	0.0199871	0.0225661	0.040619	-0.0180529
chr19_compA_bin33	0.0238556	0.0444874	0.0444874	0
chr19_compA_bin34	0.00322373	0.0412637	0.0161186	0.0251451
chr19_compA_bin35	0.00451322	0.0264346	0.0219213	0.00451322
chr19_compA_bin36	0.0141844	0.0451322	0.0309478	0.0141844
chr19_compA_bin37	0.0141844	0.0335268	0.035461	-0.00193424
chr19_compA_bin38	0.0361057	0.0341715	0.0535139	-0.0193424
chr19_compA_bin39	0.0528691	0.0934881	0.0728562	0.0206319
chr19_compA_bin40	0.0193424	0.0341715	0.032882	0.00128949
chr19_compA_bin41	0.0206319	0.040619	0.0425532	-0.00193424
chr19_compA_bin42	0.00644745	0.040619	0.0393295	0.00128949
chr20_compA_bin1	0.215345	0.306899	0.101225	0.205674
chr20_compA_bin2	0.00451322	0.0612508	0.0251451	0.0361057
chr20_compA_bin3	0.00580271	0.0167634	0.0431979	-0.0264346
chr20_compA_bin4	0.0135397	0.174081	0.0219213	0.15216
chr20_compA_bin5	0.0103159	0.0315925	0.068343	-0.0367505
chr20_compA_bin6	0.0464217	0.165055	0.040619	0.124436
chr20_compA_bin7	0.279819	0.317859	0.242424	0.0754352
chr20_compA_bin8	0.0606061	0.109607	0.129594	-0.0199871
chr20_compA_bin9	0.0232108	0.0696325	0.0361057	0.0335268
chr20_compA_bin10	0.0206319	0.0393295	0.0863959	-0.0470664
chr20_compA_bin11	0.256609	0.294004	0.219858	0.0741457
chr20_compA_bin12	0.0161186	0.0161186	0.0264346	-0.0103159
chr20_compA_bin13	0.0741457	0.160542	0.0393295	0.121212
chr20_compA_bin14	0.0457769	0.249516	0.0528691	0.196647
chr20_compA_bin15	0.148291	0.255964	0.114765	0.141199
chr20_compA_bin16	0.0799484	0.209542	0.0812379	0.128304
chr20_compA_bin17	0.00773694	0.0186976	0.0283688	-0.00967118
chr20_compA_bin18	0.0502901	0.0812379	0.0747905	0.00644745
chr20_compA_bin19	0.0928433	0.0618956	0.0490006	0.0128949
chr20_compA_bin20	0.0483559	0.117344	0.0444874	0.0728562
chr20_compA_bin21	0.0161186	0.0548034	0.0399742	0.0148291
chr20_compA_bin22	0.180529	0.305609	0.0451322	0.260477
chr20_compA_bin23	0.0245003	0.0296583	0.0477112	-0.0180529
chr20_compA_bin24	0.0148291	0.0348162	0.0386847	-0.00386847
chr20_compA_bin25	0.128304	0.186976	0.0870406	0.0999355
chr20_compA_bin26	0.260477	0.283043	0.243069	0.0399742
chr20_compA_bin27	0.0290135	0.0386847	0.0393295	-0.000644745
chr20_compA_bin28	0.0141844	0.0309478	0.0483559	-0.0174081
chr20_compA_bin29	0.192134	0.248872	0.143133	0.105738
chr20_compA_bin30	0.0831721	0.186331	0.0722115	0.11412
chr20_compA_bin31	0.0825274	0.0451322	0.0767247	-0.0315925
chr20_compA_bin32	0.00773694	0.249516	0.0219213	0.227595
chr20_compA_bin33	0.219858	0.275951	0.206963	0.0689877
chr20_compA_bin34	0.20374	0.26499	0.132173	0.132818
chr20_compA_bin35	0.0838169	0.0715667	0.0651193	0.00644745
chr20_compA_bin36	0.0438427	0.121857	0.0554481	0.0664088
chr20_compA_bin37	0.0148291	0.0412637	0.0335268	0.00773694
chr20_compA_bin38	0.00386847	0.0270793	0.0128949	0.0141844
chr20_compA_bin39	0.00193424	0.0212766	0.0483559	-0.0270793
chr20_compA_bin40	0.0103159	0.0309478	0.030303	0.000644745
chr20_compA_bin41	0.0483559	0.030303	0.0915538	-0.0612508
chr20_compA_bin42	0.0580271	0.0419084	0.0934881	-0.0515796
chr20_compA_bin43	0.0889749	0.0934881	0.0902643	0.00322373
chr21_compA_bin1	0.0245003	0.0638298	0.0457769	0.0180529
chr21_compA_bin2	0.0264346	0.0554481	0.0419084	0.0135397
chr21_compA_bin3	0.00451322	0.0232108	0.0296583	-0.00644745
chr21_compA_bin4	0.0722115	0.0702772	0.159897	-0.0896196
chr21_compA_bin5	0.0502901	0.0625403	0.117988	-0.0554481
chr21_compA_bin6	0.0399742	0.0670535	0.0457769	0.0212766
chr21_compA_bin7	0.03804	0.0921986	0.0315925	0.0606061
chr21_compA_bin8	0.235977	0.295938	0.234043	0.0618956
chr21_compA_bin9	0.0341715	0.207608	0.03804	0.169568
chr21_compA_bin10	0.0186976	0.0257898	0.0535139	-0.027724
chr21_compA_bin11	0.0451322	0.274662	0.0464217	0.22824
chr21_compA_bin12	0.00967118	0.0554481	0.0335268	0.0219213
chr21_compA_bin13	0.0135397	0.0980013	0.0225661	0.0754352
chr21_compA_bin14	0.00386847	0.0477112	0.0193424	0.0283688
chr21_compA_bin15	0.0122502	0.0470664	0.0612508	-0.0141844
chr21_compA_bin16	0.0199871	0.0361057	0.0548034	-0.0186976
chr21_compA_bin17	0.0219213	0.0225661	0.0954223	-0.0728562
chr21_compA_bin18	0.136041	0.125081	0.13862	-0.0135397
chr21_compA_bin19	0.0496454	0.0425532	0.0967118	-0.0541586
chr21_compA_bin20	0.0399742	0.0386847	0.0741457	-0.035461
chr21_compA_bin21	0.0386847	0.0483559	0.0618956	-0.0135397
chr21_compA_bin22	0.217924	0.271438	0.128949	0.142489
chr22_compA_bin1	0.0541586	0.108962	0.0528691	0.0560928
chr22_compA_bin2	0.0567376	0.0870406	0.0664088	0.0206319
chr22_compA_bin3	0.0515796	0.0902643	0.0560928	0.0341715
chr22_compA_bin4	0.0483559	0.0644745	0.0741457	-0.00967118
chr22_compA_bin5	0.0283688	0.0367505	0.0664088	-0.0296583
chr22_compA_bin6	0.0419084	0.0760799	0.0599613	0.0161186
chr22_compA_bin7	0.0502901	0.0747905	0.0870406	-0.0122502
chr22_compA_bin8	0.0419084	0.0689877	0.0638298	0.00515796
chr22_compA_bin9	0.0477112	0.0863959	0.0780142	0.00838169
chr22_compA_bin10	0.0412637	0.113475	0.0502901	0.063185
chr22_compA_bin11	0.0193424	0.0335268	0.0373952	-0.00386847
chr22_compA_bin12	0.0245003	0.070922	0.0167634	0.0541586
chr22_compA_bin13	0.0270793	0.0361057	0.101225	-0.0651193
chr22_compA_bin14	0.0431979	0.0934881	0.0431979	0.0502901
chr22_compA_bin15	0.0515796	0.105093	0.0496454	0.0554481
chr22_compA_bin16	0.0232108	0.0483559	0.0477112	0.000644745
chr22_compA_bin17	0.00580271	0.030303	0.0219213	0.00838169
chr22_compA_bin18	0.0315925	0.0444874	0.0490006	-0.00451322
chr22_compA_bin19	0.0580271	0.0870406	0.0818827	0.00515796
chr22_compA_bin20	0.0309478	0.0412637	0.0386847	0.00257898
chr22_compA_bin21	0.0515796	0.0928433	0.0883301	0.00451322
chr22_compA_bin22	0.0348162	0.0412637	0.065764	-0.0245003
chr22_compA_bin23	0.0348162	0.0715667	0.0496454	0.0219213
chr22_compA_bin24	0.0148291	0.0296583	0.0264346	0.00322373
chr22_compA_bin25	0.0490006	0.0644745	0.0863959	-0.0219213
chr22_compA_bin26	0.0528691	0.0902643	0.0664088	0.0238556
chr22_compA_bin27	0.0367505	0.0541586	0.0612508	-0.0070922
chr22_compA_bin28	0.0148291	0.0167634	0.032882	-0.0161186
chr22_compA_bin29	0.0348162	0.0451322	0.0618956	-0.0167634

## Sheet: Figure2D
	chr1_compA_bin1	chr1_compA_bin2	chr1_compA_bin3	chr1_compA_bin4	chr1_compA_bin5	chr1_compA_bin6	chr1_compA_bin7	chr1_compA_bin8	chr1_compA_bin9	chr1_compA_bin10	chr1_compA_bin11	chr1_compA_bin12	chr1_compA_bin13	chr1_compA_bin14	chr1_compA_bin15	chr1_compA_bin16	chr1_compA_bin17	chr1_compA_bin18	chr1_compA_bin19	chr1_compA_bin20	chr1_compA_bin21	chr1_compA_bin22	chr1_compA_bin23	chr1_compA_bin24	chr1_compA_bin25	chr1_compA_bin26	chr1_compA_bin27	chr1_compA_bin28	chr1_compA_bin29	chr1_compA_bin30	chr1_compA_bin31	chr1_compA_bin32	chr1_compA_bin33	chr1_compA_bin34	chr1_compA_bin35	chr1_compA_bin36	chr1_compA_bin37	chr1_compA_bin38	chr1_compA_bin39	chr1_compA_bin40	chr1_compA_bin41	chr1_compA_bin42	chr1_compA_bin43	chr1_compA_bin44	chr1_compA_bin45	chr1_compA_bin46	chr1_compA_bin47	chr1_compA_bin48	chr1_compA_bin49
chr1_compA_bin1	1	0.483333	0.15	0.116667	0.3	0.483333	-0.3	-0.433333	-0.0833333	0.383333	0.383333	-0.0166667	0.55	-0.183333	0.416667	0.15	-0.0333333	0.433333	-0.1	0.483333	0.333333	0.216667	-0.15	0.233333	-0.0833333	-0.6	0.45	0.516667	0.116667	-0.0166667	-0.5	-0.0666667	-0.166667	-0.133333	-0.466667	-0.416667	-0.25	-0.0333333	-0.45	-0.233333	0.833333	0.433333	0.266667	0	-0.2	0.85	-0.716667	-0.716667	-0.3
chr1_compA_bin2	0.483333	1	0.85	0.233333	0.45	0.6	0.466667	0.3	0.633333	0.566667	0.816667	0.65	0.5	0.483333	-0.366667	0.616667	-0.0666667	0.466667	0.666667	0.25	0.6	0.883333	0.616667	0.683333	0.633333	0.0666667	0.75	0.0666667	0.8	0.683333	-0.783333	0.716667	0.483333	0.25	-0.0166667	-0.1	0.35	0.7	0.466667	0.533333	0.1	-0.233333	-0.583333	-0.05	0.433333	0.416667	-0.0333333	-0.483333	0.633333
chr1_compA_bin3	0.15	0.85	1	0.1	0.333333	0.45	0.766667	0.583333	0.883333	0.25	0.666667	0.783333	0.216667	0.733333	-0.55	0.6	-0.25	0.0833333	0.883333	0.116667	0.683333	0.95	0.866667	0.666667	0.883333	0.2	0.583333	-0.266667	0.8	0.933333	-0.666667	0.9	0.633333	0	0.383333	0.0666667	0.683333	0.916667	0.683333	0.866667	-0.2	-0.65	-0.866667	0.133333	0.716667	0.133333	0.183333	-0.316667	0.783333
chr1_compA_bin4	0.116667	0.233333	0.1	1	0.283333	-0.133333	-0.166667	0.416667	0.116667	0.633333	0.383333	0.133333	0.433333	-0.3	0.0833333	0	0.666667	0.65	0.183333	0.716667	0.283333	0.116667	0.133333	0.316667	0.116667	0.333333	0.25	0.366667	0.0166667	0.116667	0.15	0.1	0.316667	0.583333	-0.3	-0.283333	-0.433333	0.0833333	0.266667	0.0333333	0.3	0.183333	0.166667	-0.55	0.45	0.0833333	0.0666667	-0.133333	0.15
chr1_compA_bin5	0.3	0.45	0.333333	0.283333	1	0.483333	0.283333	-0.216667	0.116667	0.616667	0.316667	0.116667	0.75	-0.266667	-0.05	-0.4	0.2	0.55	0.0833333	0.633333	0.333333	0.3	0.2	0.783333	0.116667	-0.1	0.666667	0.0333333	-0.05	0.0833333	-0.333333	0.1	0.333333	-0.15	-0.2	-0.166667	0.0333333	0.05	0.133333	0.216667	0.0666667	-0.216667	-0.0666667	-0.0333333	0.35	0.5	-0.55	-0.733333	0.05
chr1_compA_bin6	0.483333	0.6	0.45	-0.133333	0.483333	1	0.0833333	-0.133333	0.0333333	0.566667	0.566667	0.0833333	0.533333	0.316667	-0.166667	0.0833333	-0.0166667	0.2	0.133333	0.3	0.0666667	0.483333	-0.0166667	0.55	0.0333333	-0.516667	0.55	0.433333	0.25	0.166667	-0.883333	0.0833333	-0.15	-0.3	0.1	-0.5	0.1	0.133333	-0.183333	0.05	0.266667	0.0666667	-0.15	0.6	0.0666667	0.416667	-0.333333	-0.566667	0
chr1_compA_bin7	-0.3	0.466667	0.766667	-0.166667	0.283333	0.0833333	1	0.483333	0.816667	-0.133333	0.116667	0.7	-0.0666667	0.633333	-0.75	0.316667	-0.483333	-0.266667	0.75	-0.216667	0.633333	0.6	0.866667	0.4	0.816667	0.35	0.2	-0.65	0.633333	0.8	-0.266667	0.783333	0.633333	-0.0666667	0.616667	0.483333	0.883333	0.783333	0.766667	0.933333	-0.683333	-0.95	-0.883333	0.116667	0.633333	-0.2	0.25	-0.0666667	0.75
chr1_compA_bin8	-0.433333	0.3	0.583333	0.416667	-0.216667	-0.133333	0.483333	1	0.716667	0.0333333	0.383333	0.533333	-0.266667	0.616667	-0.516667	0.55	0.133333	-0.1	0.733333	-0.0333333	0.366667	0.516667	0.683333	0.216667	0.716667	0.616667	-0.0166667	-0.183333	0.55	0.75	-0.0833333	0.666667	0.55	0.366667	0.5	0.166667	0.416667	0.733333	0.75	0.683333	-0.366667	-0.5	-0.633333	-0.1	0.7	-0.466667	0.766667	0.316667	0.733333
chr1_compA_bin9	-0.0833333	0.633333	0.883333	0.116667	0.116667	0.0333333	0.816667	0.716667	1	-0.0833333	0.483333	0.7	-0.15	0.65	-0.466667	0.65	-0.2	-0.0166667	0.833333	-0.1	0.733333	0.8	0.983333	0.516667	1	0.516667	0.3	-0.466667	0.766667	0.966667	-0.383333	0.916667	0.833333	0.1	0.366667	0.45	0.8	0.983333	0.816667	0.95	-0.333333	-0.766667	-0.883333	-0.15	0.666667	0.0166667	0.4	-0.15	0.85
chr1_compA_bin10	0.383333	0.566667	0.25	0.633333	0.616667	0.566667	-0.133333	0.0333333	-0.0833333	1	0.6	0.2	0.866667	-0.116667	-0.116667	-0.05	0.45	0.733333	0.166667	0.716667	0.0833333	0.333333	-0.05	0.533333	-0.0833333	-0.116667	0.666667	0.516667	0.133333	0	-0.383333	0.0666667	0.0166667	0.383333	-0.283333	-0.633333	-0.433333	-0.0333333	0.0666667	-0.1	0.3	0.3	0.1	-0.0666667	0.3	0.266667	-0.233333	-0.366667	0.1
chr1_compA_bin11	0.383333	0.816667	0.666667	0.383333	0.316667	0.566667	0.116667	0.383333	0.483333	0.6	1	0.35	0.366667	0.333333	-0.0166667	0.55	0.383333	0.633333	0.466667	0.316667	0.233333	0.816667	0.433333	0.75	0.483333	0.216667	0.75	0.233333	0.533333	0.5	-0.733333	0.533333	0.483333	0.25	-0.25	-0.233333	0.1	0.55	0.366667	0.316667	0.283333	0.0333333	-0.4	-0.133333	0.35	0.416667	0.166667	-0.4	0.516667
chr1_compA_bin12	-0.0166667	0.65	0.783333	0.133333	0.116667	0.0833333	0.7	0.533333	0.7	0.2	0.35	1	0.266667	0.683333	-0.7	0.55	-0.483333	-0.0333333	0.95	0.0333333	0.55	0.75	0.75	0.25	0.7	0.233333	0.483333	-0.483333	0.75	0.766667	-0.216667	0.9	0.433333	0.25	0.4	-0.0166667	0.45	0.733333	0.75	0.733333	-0.4	-0.583333	-0.8	0	0.75	-0.233333	0.25	0.133333	0.8
chr1_compA_bin13	0.55	0.5	0.216667	0.433333	0.75	0.533333	-0.0666667	-0.266667	-0.15	0.866667	0.366667	0.266667	1	-0.216667	-0.05	-0.25	0.116667	0.6	0.133333	0.783333	0.183333	0.266667	-0.0833333	0.466667	-0.15	-0.383333	0.733333	0.316667	0	-0.0666667	-0.283333	0.0333333	-0.0833333	0.0833333	-0.283333	-0.666667	-0.4	-0.133333	-0.0666667	-0.1	0.333333	0.2	0.133333	0.0333333	0.3	0.4	-0.6	-0.5	-0.0666667
chr1_compA_bin14	-0.183333	0.483333	0.733333	-0.3	-0.266667	0.316667	0.633333	0.616667	0.65	-0.116667	0.333333	0.683333	-0.216667	1	-0.716667	0.7	-0.516667	-0.45	0.783333	-0.383333	0.283333	0.683333	0.6	0.1	0.65	0.1	0.116667	-0.3	0.766667	0.766667	-0.5	0.733333	0.2	-0.0333333	0.716667	0.0666667	0.683333	0.75	0.516667	0.666667	-0.433333	-0.55	-0.833333	0.466667	0.45	-0.366667	0.516667	0.25	0.683333
chr1_compA_bin15	0.416667	-0.366667	-0.55	0.0833333	-0.05	-0.166667	-0.75	-0.516667	-0.466667	-0.116667	-0.0166667	-0.7	-0.05	-0.716667	1	-0.316667	0.466667	0.35	-0.7	0.233333	-0.333333	-0.4	-0.516667	-0.05	-0.466667	-0.183333	-0.0333333	0.333333	-0.633333	-0.566667	0.183333	-0.583333	-0.166667	-0.233333	-0.766667	-0.116667	-0.533333	-0.516667	-0.616667	-0.616667	0.733333	0.633333	0.683333	-0.316667	-0.533333	0.583333	-0.4	-0.316667	-0.65
chr1_compA_bin16	0.15	0.616667	0.6	0	-0.4	0.0833333	0.316667	0.55	0.65	-0.05	0.55	0.55	-0.25	0.7	-0.316667	1	-0.2	0.0166667	0.616667	-0.366667	0.383333	0.65	0.566667	0.0666667	0.65	0.316667	0.15	-0.0666667	0.883333	0.683333	-0.466667	0.7	0.366667	0.416667	0.133333	0.233333	0.433333	0.75	0.466667	0.45	-0.0333333	-0.15	-0.6	-0.15	0.15	0	0.516667	0.133333	0.683333
chr1_compA_bin17	-0.0333333	-0.0666667	-0.25	0.666667	0.2	-0.0166667	-0.483333	0.133333	-0.2	0.45	0.383333	-0.483333	0.116667	-0.516667	0.466667	-0.2	1	0.683333	-0.35	0.416667	-0.266667	-0.133333	-0.216667	0.35	-0.2	0.366667	0.1	0.5	-0.333333	-0.283333	0.05	-0.316667	0.2	0.366667	-0.55	-0.133333	-0.5	-0.233333	-0.05	-0.316667	0.35	0.45	0.416667	-0.466667	-0.0666667	0.2	0.15	-0.166667	-0.133333
chr1_compA_bin18	0.433333	0.466667	0.0833333	0.65	0.55	0.2	-0.266667	-0.1	-0.0166667	0.733333	0.633333	-0.0333333	0.6	-0.45	0.35	0.0166667	0.683333	1	-0.0666667	0.55	0.0666667	0.25	0.0166667	0.583333	-0.0166667	0.233333	0.65	0.35	0.0333333	-0.1	-0.216667	0.0333333	0.35	0.483333	-0.783333	-0.2	-0.433333	-0.0333333	0.1	-0.166667	0.433333	0.4	0.2	-0.616667	0.0333333	0.566667	-0.2	-0.466667	0.1
chr1_compA_bin19	-0.1	0.666667	0.883333	0.183333	0.0833333	0.133333	0.75	0.733333	0.833333	0.166667	0.466667	0.95	0.133333	0.783333	-0.7	0.616667	-0.35	-0.0666667	1	0.0333333	0.583333	0.833333	0.85	0.366667	0.833333	0.333333	0.433333	-0.433333	0.783333	0.9	-0.316667	0.95	0.55	0.2	0.5	0.0333333	0.566667	0.866667	0.816667	0.85	-0.4	-0.666667	-0.883333	0.05	0.833333	-0.25	0.4	0.1	0.866667
chr1_compA_bin20	0.483333	0.25	0.116667	0.716667	0.633333	0.3	-0.216667	-0.0333333	-0.1	0.716667	0.316667	0.0333333	0.783333	-0.383333	0.233333	-0.366667	0.416667	0.55	0.0333333	1	0.266667	0.116667	-0.0833333	0.466667	-0.1	-0.283333	0.483333	0.45	-0.25	-0.0333333	-0.0833333	-0.1	0.0166667	-0.0333333	-0.266667	-0.65	-0.466667	-0.133333	-0.133333	-0.0833333	0.55	0.2	0.3	-0.0666667	0.416667	0.416667	-0.533333	-0.55	-0.233333
chr1_compA_bin21	0.333333	0.6	0.683333	0.283333	0.333333	0.0666667	0.633333	0.366667	0.733333	0.0833333	0.233333	0.55	0.183333	0.283333	-0.333333	0.383333	-0.266667	0.0666667	0.583333	0.266667	1	0.5	0.716667	0.383333	0.733333	0.0833333	0.2	-0.116667	0.6	0.75	-0.3	0.6	0.55	0.0666667	0.25	0.266667	0.533333	0.7	0.433333	0.7	0.0333333	-0.55	-0.466667	-0.166667	0.516667	0.316667	-0.166667	-0.483333	0.433333
chr1_compA_bin22	0.216667	0.883333	0.95	0.116667	0.3	0.483333	0.6	0.516667	0.8	0.333333	0.816667	0.75	0.266667	0.683333	-0.4	0.65	-0.133333	0.25	0.833333	0.116667	0.5	1	0.783333	0.7	0.8	0.233333	0.733333	-0.233333	0.766667	0.833333	-0.7	0.883333	0.616667	0.0666667	0.166667	-0.0333333	0.533333	0.85	0.65	0.733333	-0.1	-0.466667	-0.816667	0.05	0.633333	0.2	0.216667	-0.283333	0.783333
chr1_compA_bin23	-0.15	0.616667	0.866667	0.133333	0.2	-0.0166667	0.866667	0.683333	0.983333	-0.05	0.433333	0.75	-0.0833333	0.6	-0.516667	0.566667	-0.216667	0.0166667	0.85	-0.0833333	0.716667	0.783333	1	0.533333	0.983333	0.566667	0.35	-0.566667	0.733333	0.933333	-0.3	0.933333	0.866667	0.133333	0.35	0.466667	0.783333	0.95	0.883333	0.966667	-0.433333	-0.816667	-0.9	-0.2	0.716667	-0.0333333	0.383333	-0.116667	0.883333
chr1_compA_bin24	0.233333	0.683333	0.666667	0.316667	0.783333	0.55	0.4	0.216667	0.516667	0.533333	0.75	0.25	0.466667	0.1	-0.05	0.0666667	0.35	0.583333	0.366667	0.466667	0.383333	0.7	0.533333	1	0.516667	0.216667	0.766667	-0.0166667	0.266667	0.466667	-0.616667	0.45	0.666667	-0.0833333	-0.15	-0.0333333	0.3	0.483333	0.416667	0.5	0.0666667	-0.333333	-0.416667	-0.0833333	0.5	0.5	-0.116667	-0.683333	0.416667
chr1_compA_bin25	-0.0833333	0.633333	0.883333	0.116667	0.116667	0.0333333	0.816667	0.716667	1	-0.0833333	0.483333	0.7	-0.15	0.65	-0.466667	0.65	-0.2	-0.0166667	0.833333	-0.1	0.733333	0.8	0.983333	0.516667	1	0.516667	0.3	-0.466667	0.766667	0.966667	-0.383333	0.916667	0.833333	0.1	0.366667	0.45	0.8	0.983333	0.816667	0.95	-0.333333	-0.766667	-0.883333	-0.15	0.666667	0.0166667	0.4	-0.15	0.85
chr1_compA_bin26	-0.6	0.0666667	0.2	0.333333	-0.1	-0.516667	0.35	0.616667	0.516667	-0.116667	0.216667	0.233333	-0.383333	0.1	-0.183333	0.316667	0.366667	0.233333	0.333333	-0.283333	0.0833333	0.233333	0.566667	0.216667	0.516667	1	0	-0.466667	0.283333	0.35	0.25	0.466667	0.766667	0.566667	-0.0666667	0.616667	0.283333	0.45	0.783333	0.45	-0.516667	-0.366667	-0.433333	-0.666667	0.316667	-0.333333	0.75	0.35	0.683333
chr1_compA_bin27	0.45	0.75	0.583333	0.25	0.666667	0.55	0.2	-0.0166667	0.3	0.666667	0.75	0.483333	0.733333	0.116667	-0.0333333	0.15	0.1	0.65	0.433333	0.483333	0.2	0.733333	0.35	0.766667	0.3	0	1	-0.0666667	0.3	0.3	-0.533333	0.483333	0.383333	0.0333333	-0.333333	-0.366667	0	0.316667	0.316667	0.266667	0.166667	-0.0666667	-0.35	-0.0833333	0.433333	0.466667	-0.25	-0.483333	0.383333
chr1_compA_bin28	0.516667	0.0666667	-0.266667	0.366667	0.0333333	0.433333	-0.65	-0.183333	-0.466667	0.516667	0.233333	-0.483333	0.316667	-0.3	0.333333	-0.0666667	0.5	0.35	-0.433333	0.45	-0.116667	-0.233333	-0.566667	-0.0166667	-0.466667	-0.466667	-0.0666667	1	-0.166667	-0.35	-0.3	-0.533333	-0.483333	0.15	-0.283333	-0.55	-0.583333	-0.383333	-0.616667	-0.583333	0.733333	0.733333	0.633333	0.116667	-0.366667	0.366667	-0.3	-0.333333	-0.516667
chr1_compA_bin29	0.116667	0.8	0.8	0.0166667	-0.05	0.25	0.633333	0.55	0.766667	0.133333	0.533333	0.75	0	0.766667	-0.633333	0.883333	-0.333333	0.0333333	0.783333	-0.25	0.6	0.766667	0.733333	0.266667	0.766667	0.283333	0.3	-0.166667	1	0.816667	-0.566667	0.833333	0.466667	0.4	0.316667	0.25	0.6	0.85	0.633333	0.666667	-0.25	-0.416667	-0.766667	-0.05	0.366667	-0.0166667	0.383333	-0.0166667	0.816667
chr1_compA_bin30	-0.0166667	0.683333	0.933333	0.116667	0.0833333	0.166667	0.8	0.75	0.966667	0	0.5	0.766667	-0.0666667	0.766667	-0.566667	0.683333	-0.283333	-0.1	0.9	-0.0333333	0.75	0.833333	0.933333	0.466667	0.966667	0.35	0.3	-0.35	0.816667	1	-0.466667	0.916667	0.683333	0.0666667	0.5	0.266667	0.766667	0.983333	0.75	0.933333	-0.283333	-0.733333	-0.883333	0.0333333	0.716667	-0.0333333	0.366667	-0.133333	0.816667
chr1_compA_bin31	-0.5	-0.783333	-0.666667	0.15	-0.333333	-0.883333	-0.266667	-0.0833333	-0.383333	-0.383333	-0.733333	-0.216667	-0.283333	-0.5	0.183333	-0.466667	0.05	-0.216667	-0.316667	-0.0833333	-0.3	-0.7	-0.3	-0.616667	-0.383333	0.25	-0.533333	-0.3	-0.566667	-0.466667	1	-0.366667	-0.166667	0.166667	-0.0833333	0.166667	-0.383333	-0.483333	-0.05	-0.3	-0.233333	0.0833333	0.4	-0.383333	-0.0833333	-0.5	0.116667	0.583333	-0.283333
chr1_compA_bin32	-0.0666667	0.716667	0.9	0.1	0.1	0.0833333	0.783333	0.666667	0.916667	0.0666667	0.533333	0.9	0.0333333	0.733333	-0.583333	0.7	-0.316667	0.0333333	0.95	-0.1	0.6	0.883333	0.933333	0.45	0.916667	0.466667	0.483333	-0.533333	0.833333	0.916667	-0.366667	1	0.716667	0.216667	0.333333	0.25	0.666667	0.933333	0.866667	0.883333	-0.4	-0.683333	-0.933333	-0.116667	0.716667	-0.1	0.416667	0.0166667	0.933333
chr1_compA_bin33	-0.166667	0.483333	0.633333	0.316667	0.333333	-0.15	0.633333	0.55	0.833333	0.0166667	0.483333	0.433333	-0.0833333	0.2	-0.166667	0.366667	0.2	0.35	0.55	0.0166667	0.55	0.616667	0.866667	0.666667	0.833333	0.766667	0.383333	-0.483333	0.466667	0.683333	-0.166667	0.716667	1	0.233333	-0.05	0.566667	0.566667	0.75	0.816667	0.766667	-0.3	-0.616667	-0.65	-0.533333	0.55	0.15	0.35	-0.233333	0.75
chr1_compA_bin34	-0.133333	0.25	0	0.583333	-0.15	-0.3	-0.0666667	0.366667	0.1	0.383333	0.25	0.25	0.0833333	-0.0333333	-0.233333	0.416667	0.366667	0.483333	0.2	-0.0333333	0.0666667	0.0666667	0.133333	-0.0833333	0.1	0.566667	0.0333333	0.15	0.4	0.0666667	0.166667	0.216667	0.233333	1	-0.266667	0.116667	-0.266667	0.133333	0.416667	-0.0333333	-0.116667	0.233333	-0.0166667	-0.666667	0.05	-0.233333	0.466667	0.35	0.433333
chr1_compA_bin35	-0.466667	-0.0166667	0.383333	-0.3	-0.2	0.1	0.616667	0.5	0.366667	-0.283333	-0.25	0.4	-0.283333	0.716667	-0.766667	0.133333	-0.55	-0.783333	0.5	-0.266667	0.25	0.166667	0.35	-0.15	0.366667	-0.0666667	-0.333333	-0.283333	0.316667	0.5	-0.0833333	0.333333	-0.05	-0.266667	1	0.0833333	0.6	0.4	0.3	0.55	-0.583333	-0.666667	-0.533333	0.65	0.45	-0.616667	0.333333	0.316667	0.3
chr1_compA_bin36	-0.416667	-0.1	0.0666667	-0.283333	-0.166667	-0.5	0.483333	0.166667	0.45	-0.633333	-0.233333	-0.0166667	-0.666667	0.0666667	-0.116667	0.233333	-0.133333	-0.2	0.0333333	-0.65	0.266667	-0.0333333	0.466667	-0.0333333	0.45	0.616667	-0.366667	-0.55	0.25	0.266667	0.166667	0.25	0.566667	0.116667	0.0833333	1	0.633333	0.366667	0.416667	0.416667	-0.5	-0.5	-0.35	-0.416667	-0.133333	-0.0833333	0.366667	0.1	0.366667
chr1_compA_bin37	-0.25	0.35	0.683333	-0.433333	0.0333333	0.1	0.883333	0.416667	0.8	-0.433333	0.1	0.45	-0.4	0.683333	-0.533333	0.433333	-0.5	-0.433333	0.566667	-0.466667	0.533333	0.533333	0.783333	0.3	0.8	0.283333	0	-0.583333	0.6	0.766667	-0.383333	0.666667	0.566667	-0.266667	0.6	0.633333	1	0.783333	0.566667	0.85	-0.55	-0.866667	-0.833333	0.216667	0.35	-0.0833333	0.3	-0.1	0.616667
chr1_compA_bin38	-0.0333333	0.7	0.916667	0.0833333	0.05	0.133333	0.783333	0.733333	0.983333	-0.0333333	0.55	0.733333	-0.133333	0.75	-0.516667	0.75	-0.233333	-0.0333333	0.866667	-0.133333	0.7	0.85	0.95	0.483333	0.983333	0.45	0.316667	-0.383333	0.85	0.983333	-0.483333	0.933333	0.75	0.133333	0.4	0.366667	0.783333	1	0.783333	0.916667	-0.3	-0.7	-0.9	-0.0666667	0.633333	0	0.433333	-0.116667	0.866667
chr1_compA_bin39	-0.45	0.466667	0.683333	0.266667	0.133333	-0.183333	0.766667	0.75	0.816667	0.0666667	0.366667	0.75	-0.0666667	0.516667	-0.616667	0.466667	-0.05	0.1	0.816667	-0.133333	0.433333	0.65	0.883333	0.416667	0.816667	0.783333	0.316667	-0.616667	0.633333	0.75	-0.05	0.866667	0.816667	0.416667	0.3	0.416667	0.566667	0.783333	1	0.833333	-0.65	-0.716667	-0.833333	-0.333333	0.733333	-0.35	0.616667	0.216667	0.95
chr1_compA_bin40	-0.233333	0.533333	0.866667	0.0333333	0.216667	0.05	0.933333	0.683333	0.95	-0.1	0.316667	0.733333	-0.1	0.666667	-0.616667	0.45	-0.316667	-0.166667	0.85	-0.0833333	0.7	0.733333	0.966667	0.5	0.95	0.45	0.266667	-0.583333	0.666667	0.933333	-0.3	0.883333	0.766667	-0.0333333	0.55	0.416667	0.85	0.916667	0.833333	1	-0.516667	-0.916667	-0.916667	0.0166667	0.766667	-0.133333	0.35	-0.1	0.816667
chr1_compA_bin41	0.833333	0.1	-0.2	0.3	0.0666667	0.266667	-0.683333	-0.366667	-0.333333	0.3	0.283333	-0.4	0.333333	-0.433333	0.733333	-0.0333333	0.35	0.433333	-0.4	0.55	0.0333333	-0.1	-0.433333	0.0666667	-0.333333	-0.516667	0.166667	0.733333	-0.25	-0.283333	-0.233333	-0.4	-0.3	-0.116667	-0.583333	-0.5	-0.55	-0.3	-0.65	-0.516667	1	0.7	0.6	-0.0833333	-0.333333	0.733333	-0.566667	-0.55	-0.566667
chr1_compA_bin42	0.433333	-0.233333	-0.65	0.183333	-0.216667	0.0666667	-0.95	-0.5	-0.766667	0.3	0.0333333	-0.583333	0.2	-0.55	0.633333	-0.15	0.45	0.4	-0.666667	0.2	-0.55	-0.466667	-0.816667	-0.333333	-0.766667	-0.366667	-0.0666667	0.733333	-0.416667	-0.733333	0.0833333	-0.683333	-0.616667	0.233333	-0.666667	-0.5	-0.866667	-0.7	-0.716667	-0.916667	0.7	1	0.816667	-0.15	-0.666667	0.283333	-0.266667	0	-0.633333
chr1_compA_bin43	0.266667	-0.583333	-0.866667	0.166667	-0.0666667	-0.15	-0.883333	-0.633333	-0.883333	0.1	-0.4	-0.8	0.133333	-0.833333	0.683333	-0.6	0.416667	0.2	-0.883333	0.3	-0.466667	-0.816667	-0.9	-0.416667	-0.883333	-0.433333	-0.35	0.633333	-0.766667	-0.883333	0.4	-0.933333	-0.65	-0.0166667	-0.533333	-0.35	-0.833333	-0.9	-0.833333	-0.916667	0.6	0.816667	1	-0.116667	-0.65	0.233333	-0.483333	-0.0833333	-0.9
chr1_compA_bin44	0	-0.05	0.133333	-0.55	-0.0333333	0.6	0.116667	-0.1	-0.15	-0.0666667	-0.133333	0	0.0333333	0.466667	-0.316667	-0.15	-0.466667	-0.616667	0.05	-0.0666667	-0.166667	0.05	-0.2	-0.0833333	-0.15	-0.666667	-0.0833333	0.116667	-0.05	0.0333333	-0.383333	-0.116667	-0.533333	-0.666667	0.65	-0.416667	0.216667	-0.0666667	-0.333333	0.0166667	-0.0833333	-0.15	-0.116667	1	0.0333333	-0.183333	-0.166667	-0.0166667	-0.233333
chr1_compA_bin45	-0.2	0.433333	0.716667	0.45	0.35	0.0666667	0.633333	0.7	0.666667	0.3	0.35	0.75	0.3	0.45	-0.533333	0.15	-0.0666667	0.0333333	0.833333	0.416667	0.516667	0.633333	0.716667	0.5	0.666667	0.316667	0.433333	-0.366667	0.366667	0.716667	-0.0833333	0.716667	0.55	0.05	0.45	-0.133333	0.35	0.633333	0.733333	0.766667	-0.333333	-0.666667	-0.65	0.0333333	1	-0.25	0.233333	-0.0166667	0.633333
chr1_compA_bin46	0.85	0.416667	0.133333	0.0833333	0.5	0.416667	-0.2	-0.466667	0.0166667	0.266667	0.416667	-0.233333	0.4	-0.366667	0.583333	0	0.2	0.566667	-0.25	0.416667	0.316667	0.2	-0.0333333	0.5	0.0166667	-0.333333	0.466667	0.366667	-0.0166667	-0.0333333	-0.5	-0.1	0.15	-0.233333	-0.616667	-0.0833333	-0.0833333	0	-0.35	-0.133333	0.733333	0.283333	0.233333	-0.183333	-0.25	1	-0.683333	-0.9	-0.266667
chr1_compA_bin47	-0.716667	-0.0333333	0.183333	0.0666667	-0.55	-0.333333	0.25	0.766667	0.4	-0.233333	0.166667	0.25	-0.6	0.516667	-0.4	0.516667	0.15	-0.2	0.4	-0.533333	-0.166667	0.216667	0.383333	-0.116667	0.4	0.75	-0.25	-0.3	0.383333	0.366667	0.116667	0.416667	0.35	0.466667	0.333333	0.366667	0.3	0.433333	0.616667	0.35	-0.566667	-0.266667	-0.483333	-0.166667	0.233333	-0.683333	1	0.7	0.633333
chr1_compA_bin48	-0.716667	-0.483333	-0.316667	-0.133333	-0.733333	-0.566667	-0.0666667	0.316667	-0.15	-0.366667	-0.4	0.133333	-0.5	0.25	-0.316667	0.133333	-0.166667	-0.466667	0.1	-0.55	-0.483333	-0.283333	-0.116667	-0.683333	-0.15	0.35	-0.483333	-0.333333	-0.0166667	-0.133333	0.583333	0.0166667	-0.233333	0.35	0.316667	0.1	-0.1	-0.116667	0.216667	-0.1	-0.55	0	-0.0833333	-0.0166667	-0.0166667	-0.9	0.7	1	0.183333
chr1_compA_bin49	-0.3	0.633333	0.783333	0.15	0.05	0	0.75	0.733333	0.85	0.1	0.516667	0.8	-0.0666667	0.683333	-0.65	0.683333	-0.133333	0.1	0.866667	-0.233333	0.433333	0.783333	0.883333	0.416667	0.85	0.683333	0.383333	-0.516667	0.816667	0.816667	-0.283333	0.933333	0.75	0.433333	0.3	0.366667	0.616667	0.866667	0.95	0.816667	-0.566667	-0.633333	-0.9	-0.233333	0.633333	-0.266667	0.633333	0.183333	1
chr1_compA_bin50	-0.366667	-0.55	-0.5	-0.316667	-0.566667	-0.516667	-0.0666667	-0.15	-0.366667	-0.45	-0.816667	-0.0333333	-0.35	0	-0.3	-0.1	-0.5	-0.616667	-0.183333	-0.483333	-0.183333	-0.616667	-0.333333	-0.9	-0.366667	-0.133333	-0.716667	-0.15	-0.1	-0.316667	0.6	-0.283333	-0.533333	0.166667	0.35	0.166667	-0.1	-0.35	-0.183333	-0.266667	-0.366667	0.05	0.216667	0.1	-0.316667	-0.616667	0.116667	0.666667	-0.216667
chr1_compA_bin51	0.183333	-0.466667	-0.783333	0.116667	0.183333	-0.0333333	-0.666667	-0.716667	-0.9	0.283333	-0.466667	-0.6	0.383333	-0.783333	0.366667	-0.716667	0.25	0.216667	-0.766667	0.316667	-0.433333	-0.766667	-0.85	-0.35	-0.9	-0.466667	-0.2	0.5	-0.683333	-0.883333	0.383333	-0.85	-0.666667	0.05	-0.416667	-0.383333	-0.783333	-0.916667	-0.7	-0.833333	0.333333	0.666667	0.883333	-0.0333333	-0.533333	0.116667	-0.566667	-0.0666667	-0.783333
chr1_compA_bin52	0.133333	0.516667	0.5	0.233333	0.283333	-0.133333	0.65	0.25	0.583333	0.1	0.0333333	0.616667	0.2	0.2	-0.516667	0.35	-0.35	0.1	0.533333	0.05	0.85	0.333333	0.633333	0.166667	0.583333	0.233333	0.133333	-0.266667	0.633333	0.566667	-0.0666667	0.566667	0.483333	0.383333	0.183333	0.4	0.433333	0.55	0.533333	0.583333	-0.25	-0.5	-0.433333	-0.35	0.383333	0.0833333	-0.0666667	-0.2	0.516667
chr1_compA_bin53	-0.166667	-0.566667	-0.75	-0.1	-0.166667	0.0666667	-0.633333	-0.45	-0.9	0.166667	-0.45	-0.566667	0.1	-0.383333	0.1	-0.55	0.183333	-0.116667	-0.65	0	-0.733333	-0.716667	-0.883333	-0.516667	-0.9	-0.416667	-0.383333	0.483333	-0.583333	-0.816667	0.3	-0.8	-0.833333	0.0333333	-0.05	-0.45	-0.666667	-0.85	-0.633333	-0.8	0.0666667	0.616667	0.7	0.316667	-0.516667	-0.316667	-0.133333	0.333333	-0.65
chr1_compA_bin54	-0.85	-0.166667	0.0666667	0.05	-0.5	-0.4	0.266667	0.7	0.283333	-0.233333	-0.0166667	0.216667	-0.566667	0.433333	-0.483333	0.333333	0.116667	-0.266667	0.333333	-0.533333	-0.233333	0.0666667	0.3	-0.2	0.283333	0.733333	-0.333333	-0.35	0.266667	0.25	0.266667	0.316667	0.266667	0.466667	0.4	0.366667	0.25	0.3	0.6	0.3	-0.7	-0.3	-0.416667	-0.133333	0.233333	-0.816667	0.966667	0.783333	0.566667
chr1_compA_bin55	-0.05	0.383333	0.566667	-0.466667	-0.05	0	0.666667	0.133333	0.55	-0.283333	0.0666667	0.766667	-0.05	0.633333	-0.483333	0.45	-0.783333	-0.316667	0.666667	-0.4	0.3	0.566667	0.6	0.05	0.55	0.1	0.333333	-0.766667	0.566667	0.55	-0.166667	0.733333	0.3	-0.133333	0.333333	0.25	0.616667	0.566667	0.516667	0.6	-0.483333	-0.6	-0.766667	0.133333	0.35	-0.15	0.133333	0.166667	0.6
chr1_compA_bin56	-0.266667	0.466667	0.816667	-0.0333333	-0.1	0.216667	0.733333	0.8	0.783333	-0.05	0.35	0.733333	-0.15	0.916667	-0.716667	0.566667	-0.366667	-0.383333	0.883333	-0.133333	0.45	0.716667	0.75	0.266667	0.783333	0.233333	0.15	-0.35	0.683333	0.883333	-0.383333	0.8	0.4	-0.05	0.766667	0.0666667	0.7	0.833333	0.666667	0.833333	-0.45	-0.716667	-0.866667	0.366667	0.733333	-0.383333	0.516667	0.166667	0.733333
chr1_compA_bin57	-0.45	-0.666667	-0.516667	-0.383333	-0.933333	-0.583333	-0.25	0.0666667	-0.266667	-0.716667	-0.616667	-0.25	-0.783333	0.116667	0	0.133333	-0.266667	-0.683333	-0.25	-0.683333	-0.383333	-0.55	-0.316667	-0.9	-0.266667	0.05	-0.85	-0.1	-0.133333	-0.25	0.516667	-0.283333	-0.433333	0.0666667	0.283333	0.266667	-0.0333333	-0.233333	-0.216667	-0.283333	-0.216667	0.15	0.183333	0.0833333	-0.433333	-0.6	0.45	0.766667	-0.2
chr1_compA_bin58	0.2	0.266667	0.05	0.116667	0.166667	-0.1	0.166667	-0.0666667	0.233333	-0.0166667	0.0666667	-0.15	-0.116667	-0.216667	0.0333333	0.25	0.166667	0.333333	-0.15	-0.166667	0.466667	-0.0333333	0.216667	0.15	0.233333	0.283333	-0.133333	0.15	0.333333	0.116667	-0.166667	0.0333333	0.383333	0.4	-0.283333	0.633333	0.233333	0.2	0.1	0.1	0.0666667	-0.0166667	0.0333333	-0.533333	-0.316667	0.416667	-0.0666667	-0.383333	0.133333
chr1_compA_bin59	-0.466667	-0.1	0.0666667	-0.466667	-0.333333	-0.316667	0.35	0.183333	0.383333	-0.65	-0.05	-0.1	-0.783333	0.233333	-0.05	0.35	-0.0666667	-0.233333	0	-0.816667	-0.05	0.0666667	0.366667	-0.0166667	0.383333	0.6	-0.3	-0.5	0.25	0.216667	-0.0166667	0.233333	0.466667	0.0333333	0.0666667	0.883333	0.616667	0.35	0.35	0.316667	-0.483333	-0.366667	-0.4	-0.233333	-0.25	-0.133333	0.55	0.216667	0.383333
chr1_compA_bin60	-0.166667	-0.5	-0.75	0.4	0.0333333	-0.4	-0.666667	-0.35	-0.7	0.266667	-0.25	-0.466667	0.2	-0.783333	0.433333	-0.55	0.583333	0.45	-0.583333	0.233333	-0.6	-0.616667	-0.616667	-0.25	-0.7	0.15	-0.0833333	0.216667	-0.65	-0.783333	0.633333	-0.6	-0.266667	0.4	-0.616667	-0.216667	-0.833333	-0.75	-0.266667	-0.7	0.133333	0.616667	0.7	-0.483333	-0.316667	-0.116667	-0.0666667	0.266667	-0.416667
chr1_compA_bin61	-0.666667	-0.0666667	0.216667	-0.166667	-0.233333	-0.383333	0.466667	0.4	0.316667	-0.25	-0.116667	0.6	-0.216667	0.45	-0.516667	0.166667	-0.366667	-0.316667	0.55	-0.4	-0.15	0.25	0.416667	-0.133333	0.316667	0.5	0.0833333	-0.816667	0.216667	0.283333	0.35	0.533333	0.266667	0.15	0.366667	0.2	0.3	0.3	0.666667	0.433333	-0.783333	-0.516667	-0.6	-0.0333333	0.466667	-0.716667	0.583333	0.7	0.6
chr1_compA_bin62	-0.816667	-0.2	-0.0666667	-0.133333	-0.3	-0.5	0.35	0.316667	0.133333	-0.25	-0.266667	0.283333	-0.383333	0.233333	-0.533333	0.133333	-0.133333	-0.216667	0.233333	-0.616667	-0.25	-0.0666667	0.233333	-0.283333	0.133333	0.666667	-0.233333	-0.6	0.2	0.05	0.433333	0.266667	0.216667	0.483333	0.25	0.483333	0.216667	0.116667	0.583333	0.216667	-0.866667	-0.333333	-0.366667	-0.25	0.1	-0.766667	0.7	0.766667	0.516667
chr1_compA_bin63	-0.516667	0.366667	0.7	0.2	0.183333	-0.0833333	0.85	0.766667	0.766667	0.05	0.2	0.766667	-0.0166667	0.6	-0.766667	0.283333	-0.2	-0.15	0.85	-0.0333333	0.466667	0.583333	0.833333	0.366667	0.766667	0.566667	0.216667	-0.6	0.533333	0.766667	-0.0333333	0.8	0.65	0.183333	0.6	0.266667	0.616667	0.733333	0.916667	0.883333	-0.716667	-0.85	-0.833333	-0.0166667	0.866667	-0.483333	0.516667	0.216667	0.833333
chr1_compA_bin64	-0.416667	0.3	0.65	-0.0166667	-0.05	-0.233333	0.716667	0.683333	0.866667	-0.316667	0.316667	0.566667	-0.383333	0.55	-0.333333	0.483333	-0.133333	-0.116667	0.7	-0.3	0.366667	0.633333	0.883333	0.383333	0.866667	0.716667	0.2	-0.733333	0.5	0.766667	-0.0833333	0.816667	0.833333	0.0333333	0.3	0.55	0.733333	0.816667	0.85	0.85	-0.533333	-0.766667	-0.85	-0.216667	0.6	-0.216667	0.6	0.15	0.816667
chr1_compA_bin65	-0.533333	0.0833333	0.5	0.0166667	0.133333	-0.0833333	0.816667	0.616667	0.6	-0.183333	-0.166667	0.466667	-0.183333	0.5	-0.733333	0.0333333	-0.316667	-0.483333	0.583333	-0.0666667	0.516667	0.25	0.633333	0.166667	0.6	0.283333	-0.183333	-0.45	0.316667	0.633333	0.0333333	0.483333	0.4	-0.116667	0.833333	0.333333	0.683333	0.55	0.6	0.783333	-0.666667	-0.883333	-0.616667	0.25	0.683333	-0.483333	0.316667	0.116667	0.483333
chr1_compA_bin66	-0.483333	-0.2	0	-0.516667	0.133333	-0.283333	0.616667	-0.15	0.166667	-0.483333	-0.566667	0.116667	-0.283333	0.0666667	-0.433333	-0.216667	-0.516667	-0.433333	0.0333333	-0.516667	0.15	-0.166667	0.266667	-0.116667	0.166667	0.2	-0.266667	-0.683333	0.05	0.0666667	0.25	0.116667	0.2	-0.166667	0.366667	0.683333	0.566667	0.0833333	0.283333	0.35	-0.75	-0.633333	-0.316667	0.0333333	-0.0166667	-0.283333	0.0166667	0.133333	0.183333
chr1_compA_bin67	-0.0833333	0.366667	0.383333	0.533333	-0.333333	-0.25	0.2	0.783333	0.583333	0.0666667	0.4	0.35	-0.266667	0.35	-0.25	0.733333	0.25	0.166667	0.483333	-0.0666667	0.466667	0.35	0.516667	0.05	0.583333	0.583333	-0.116667	0.116667	0.633333	0.583333	-0.0833333	0.5	0.483333	0.683333	0.1	0.283333	0.2	0.616667	0.533333	0.4	-0.0166667	-0.116667	-0.333333	-0.466667	0.3	-0.15	0.616667	0.183333	0.583333
chr1_compA_bin68	-0.233333	0.683333	0.833333	0.15	0.0166667	0.133333	0.733333	0.766667	0.816667	0.183333	0.533333	0.866667	0.0166667	0.8	-0.75	0.716667	-0.216667	0.0166667	0.933333	-0.166667	0.45	0.816667	0.833333	0.366667	0.816667	0.516667	0.383333	-0.4	0.866667	0.85	-0.366667	0.933333	0.6	0.4	0.433333	0.183333	0.583333	0.866667	0.883333	0.8	-0.516667	-0.6	-0.9	-0.05	0.683333	-0.316667	0.6	0.2	0.966667
chr1_compA_bin69	-0.666667	0.15	0.45	-0.0166667	0.166667	-0.116667	0.716667	0.5	0.466667	0.0166667	0.0166667	0.666667	0.0166667	0.483333	-0.733333	0.05	-0.266667	-0.2	0.666667	-0.166667	0.0833333	0.4	0.583333	0.216667	0.466667	0.5	0.233333	-0.733333	0.3	0.45	0.133333	0.616667	0.433333	0.116667	0.516667	0.183333	0.45	0.433333	0.8	0.65	-0.866667	-0.733333	-0.716667	0.0666667	0.7	-0.633333	0.483333	0.416667	0.7
chr1_compA_bin70	-0.35	0.316667	0.666667	-0.0333333	-0.133333	-0.183333	0.666667	0.716667	0.883333	-0.35	0.366667	0.516667	-0.45	0.6	-0.283333	0.566667	-0.116667	-0.15	0.683333	-0.316667	0.383333	0.65	0.866667	0.366667	0.883333	0.666667	0.15	-0.633333	0.533333	0.8	-0.166667	0.8	0.8	0	0.316667	0.533333	0.75	0.85	0.783333	0.833333	-0.433333	-0.716667	-0.833333	-0.166667	0.55	-0.166667	0.616667	0.116667	0.783333
chr1_compA_bin71	-0.266667	0.433333	0.733333	-0.433333	0.1	0.233333	0.933333	0.4	0.716667	-0.233333	0.0833333	0.65	-0.166667	0.8	-0.783333	0.4	-0.65	-0.466667	0.7	-0.4	0.483333	0.583333	0.733333	0.25	0.716667	0.15	0.116667	-0.583333	0.666667	0.75	-0.4	0.716667	0.4	-0.2	0.733333	0.4	0.916667	0.733333	0.6	0.833333	-0.666667	-0.866667	-0.883333	0.383333	0.466667	-0.25	0.266667	0.0166667	0.666667
chr1_compA_bin72	-0.416667	-0.233333	-0.183333	0.333333	0.366667	0.2	-0.0833333	0.1	-0.35	0.483333	-0.1	-0.166667	0.35	-0.183333	-0.25	-0.616667	0.4	0.0666667	-0.116667	0.416667	-0.333333	-0.233333	-0.283333	0.15	-0.35	-0.0333333	0	0.233333	-0.416667	-0.283333	0.166667	-0.316667	-0.216667	0.0166667	0.233333	-0.433333	-0.333333	-0.366667	-0.0166667	-0.15	-0.233333	0.0166667	0.216667	0.283333	0.283333	-0.4	0.0333333	0.116667	-0.166667
chr1_compA_bin73	-0.2	0.3	0.666667	-0.15	-0.15	-0.15	0.65	0.6	0.866667	-0.45	0.3	0.5	-0.45	0.6	-0.2	0.55	-0.266667	-0.25	0.65	-0.3	0.45	0.633333	0.833333	0.316667	0.866667	0.483333	0.133333	-0.633333	0.5	0.8	-0.2	0.766667	0.716667	-0.183333	0.333333	0.5	0.783333	0.833333	0.65	0.816667	-0.316667	-0.716667	-0.8	-0.0666667	0.5	-0.05	0.45	0.0166667	0.666667
chr1_compA_bin74	-0.416667	-0.0333333	0.15	-0.25	-0.0333333	-0.05	0.566667	0.166667	0.116667	-0.116667	-0.483333	0.433333	-0.0166667	0.416667	-0.85	-0.0333333	-0.633333	-0.583333	0.35	-0.266667	0.233333	-0.0666667	0.183333	-0.316667	0.116667	-0.0833333	-0.3	-0.316667	0.283333	0.216667	0.15	0.2	-0.166667	0.05	0.766667	0.133333	0.366667	0.133333	0.266667	0.333333	-0.683333	-0.516667	-0.333333	0.383333	0.266667	-0.616667	0.116667	0.366667	0.233333
chr1_compA_bin75	0.116667	0.466667	0.55	0.0833333	-0.0666667	-0.116667	0.533333	0.466667	0.783333	-0.25	0.283333	0.3	-0.35	0.35	-0.183333	0.666667	-0.1	0.0166667	0.416667	-0.233333	0.766667	0.433333	0.716667	0.25	0.783333	0.416667	-0.0666667	-0.15	0.683333	0.716667	-0.316667	0.566667	0.666667	0.216667	0.133333	0.666667	0.666667	0.766667	0.466667	0.633333	-0.05	-0.45	-0.5	-0.35	0.166667	0.25	0.25	-0.266667	0.533333
chr1_compA_bin76	0.45	0.4	0.566667	-0.216667	0.133333	0.0666667	0.45	0.0333333	0.6	-0.3	0.183333	0.433333	0	0.3	0.0666667	0.333333	-0.516667	-0.133333	0.433333	0.05	0.65	0.516667	0.566667	0.283333	0.6	-0.133333	0.316667	-0.4	0.35	0.583333	-0.3	0.533333	0.4	-0.45	0.0833333	0.2	0.55	0.566667	0.183333	0.55	0.166667	-0.466667	-0.466667	0.0333333	0.3	0.466667	-0.3	-0.45	0.233333
[truncated: 1,475 more rows]
[truncated: 1,502 more columns]

## Sheet: Figure2E
	chr1_compA_bin1	chr1_compA_bin2	chr1_compA_bin3	chr1_compA_bin4	chr1_compA_bin5	chr1_compA_bin6	chr1_compA_bin7	chr1_compA_bin8	chr1_compA_bin9	chr1_compA_bin10	chr1_compA_bin11	chr1_compA_bin12	chr1_compA_bin13	chr1_compA_bin14	chr1_compA_bin15	chr1_compA_bin16	chr1_compA_bin17	chr1_compA_bin18	chr1_compA_bin19	chr1_compA_bin20	chr1_compA_bin21	chr1_compA_bin22	chr1_compA_bin23	chr1_compA_bin24	chr1_compA_bin25	chr1_compA_bin26	chr1_compA_bin27	chr1_compA_bin28	chr1_compA_bin29	chr1_compA_bin30	chr1_compA_bin31	chr1_compA_bin32	chr1_compA_bin33	chr1_compA_bin34	chr1_compA_bin35	chr1_compA_bin36	chr1_compA_bin37	chr1_compA_bin38	chr1_compA_bin39	chr1_compA_bin40	chr1_compA_bin41	chr1_compA_bin42	chr1_compA_bin43	chr1_compA_bin44	chr1_compA_bin45	chr1_compA_bin46	chr1_compA_bin47	chr1_compA_bin48	chr1_compA_bin49
[truncated: 1,551 more rows]
[truncated: 1,502 more columns]

[truncated: 39 more sheets: Figure2F, Figure3A, Figure3B.pvalues, Figure3B.Enhancer_coverage, Figure3C.pvalues, Figure3C.Promoter_coverage, Figure3D.pvalues, Figure3D.Quiescent_coverage, Figure3E, Figure3F, Figure4A, Figure4B, Figure5B, Figure5C, SuppFig1, SuppFig2.PCAres_PC1_2, SuppFig2.binTPM_PAd_fullCorMat, SuppFig2.binTPM_PAd_noFamCor, SuppFig2.peakTPM_PAd_fullCorMat, SuppFig2.peakTPM_PAd_noFamCor …]
